# Supplementary material for: A VEL3 histone deacetylase complex establishes a maternal epigenetic state controlling progeny seed dormancy
Source: Nat Commun. 2023 Apr 19;14:2220. doi: 10.1038/s41467-023-37805-1 (PMC10113200; doi:10.1038/s41467-023-37805-1)
Supplement: Supplementary file 4 — Supplementary dataset 1 [file 41467_2023_37805_MOESM4_ESM.xlsx]

## Sheet: germination
Supplementary Data 1, seed germination of A. thaliana accessions
Accession	GWAS_ID	22 NS	22 S4	22 S16	16 NS	16 S4	16 S16
Aa-0	7000	18.8351	100	99.4444	0	5.91466	0
Ba3-3	8257	1.66667	26.0091	24.6821	0.769231	0	0
Bla-1	8264	0	26.0909	1.63102	0	0.789168	0
Bor-1	5837	15.1134	94.364	70.4029	0	1.31148	0
Brö1-6	8231	11.6638	16.8963	38.8154	0	0	0
Bu-0	7036	0	99.6078	23.2287	0	2.38795	0
Bur-0	7058	2.98214	45.4943	11.3353	0	0.333333	0
Can-0	7063	0	1.28543	5.34174	0	0	0
Chat-1	7071	46.1569	75.5527	57.8777	0	0.3125	0
Chr-1	5723	33.81	59.1716	89.4558	0	0.869565	0
CIBC-17	6907	0	19.2653	4.27896	0	0	0
Crl-1	5731	44.2276	100	79.1088	1.18594	9.55124	0
CUR-8	0086	0	48.3843	19.3548	0	9.89273	0
Cvi-0	6911	0	0.588235	1.76651	0	2.87296	0
Dem-4	8233	0	95.9592	91.3702	0	40.4758	0
Do-0	7102	0	27.8293	1.33549	0	0	0
DraII-1	8284	17.185	94.9899	71.7722	0.487805	0	0
Frd-1	5742	0.810147	25.9589	8.51651	0	0	0
Gd-1	7161	0	64.9741	8.19049	0.322581	7.68439	0
Got-22	6920	0.392157	27.0686	23.3766	0	0	0
Got-7	6921	0	1.13982	0.37037	0	0	0
Gu-0	6922	94.4443	99.4186	100	0	45.4919	0
Hey-1	7166	0	29.689	0	0	0.425532	0
HR-5	6924	35.1605	92.6037	85.0679	0	3.11381	0
Hs-0	7162	0	82.418	3.07692	0	1.53897	0
HSM	8236	9.29798	100	75.1507	0	5.00282	0
Kil-0	7192	0.454545	36.8621	7.53699	0	0	0
Kl-5	7199	6.24212	51.9428	86.1376	0	0.333333	0
Kni-1	6040	0.5	8.95089	5.40228	0	0	0
Kno-10	6927	0.941799	100	95.5102	0	7.31501	0
Kno-18	6928	2.59177	98.9474	69.2132	0	0.869565	0
Kondara	6929	1.32915	35.1112	8.66029	0	0.851449	0
Krot-2	7205	5.48668	96.25	65.5729	0	3.59618	0
Kyl-1	5751	8.44667	90.8399	53.2951	0	0	0
Kz-1	6930	NA	NA	NA	0	0	0
Lan-1	5752	1.31579	100	51.9048	0	0	0
Lis-1	8326	4.63859	54.9278	36.864	0	0	0
Lisse	8430	0	0	0	0	0	0
Lo-2	7242	45.2304	78.0909	87.4927	0	19.1551	0
Lz-0	6936	0.465116	83.0407	14.4167	0	1.53343	0
Ma-2	7246	0.925926	52.6519	9.83419	0.625	0	0
Mir-0	8337	0.454545	4.76969	0.5	0	0.884615	0
Mr-0	7522	0	0.645161	0.526316	0	0	0
Mrk-0	6937	18.1754	100	100	0.322581	2.36111	0
Na-1	8343	33.6392	100	60.2374	0	1.0101	0
Nc-6	8246	0	34.2243	0	0	1.8541	0
Nd-1	6942	7.25769	44.6422	24.4603	0	0	0
Nok-3	6945	1.1895	70.9543	22.4311	0	0.444444	0
Np-0	7268	3.31894	78.3807	11.3696	0	0.444444	0
NW-0	7258	0.454545	91.9103	7.68254	0	0.307692	0
Ob-0	7276	0	42.1462	3.91362	0	1.26773	0
Old-1	7280	0.471698	95.8696	1.02041	0	1.97368	0
ÖMö2-1	7518	7.24138	11.0471	12.6765	0	2.21183	0
Omo2-3	8349	0	0	0.94235	0	0.588235	0
Pa-1	8353	0	29.1334	0.438596	0.675676	2.0979	0
PHW-2	8243	0.526316	2.5855	0.465116	0	0.434783	0
PHW-34	8244	0	38.5788	3.58421	0	6.57151	0
Pla-0	8357	0.584795	97.2789	46.2449	0	0	0
Pna-17	7523	0.890648	92.119	26.9927	0	0.776409	0
Pu2-7	6956	0	1.36364	6.846	0	0	0
Ran	0266	0	36.8821	0	0	0.568182	0
Rev-1	8369	42.9631	59.2985	97.5758	0	0	0
RRS-10	7515	0	100	96.3415	0	4.45677	0
Sap-0	8378	86.0248	100	97.3333	0	4.17685	0
Sav-0	8412	91.6129	100	100	0	3.95409	0
Sf-1	7327	8.66853	99.1837	94.0044	0	1.39469	0
Sq-1	6966	13.8295	92.5116	40.1405	0	0	0
St-0	8387	3.25997	96.9444	17.6571	0	2.20531	0
Wa-1	8403	75.5794	95.6555	96.8571	0	5.17379	0
Wt-5	6982	1.96911	44.3689	6.94841	0	0	0
Sh-0	7331	4.33172	100	74.8683	0	3.65001	0.30303
Em-183	0461	44.6463	94.492	82.8706	0	6.84444	0.322581
Kävlinge-1	8237	1.11111	59.6528	87.2179	0	0	0.350877
Vinslöv	9057	6.40019	54.8913	34.8486	0	0	0.350877
Pa-2	7291	24.677	100	100	0	2.01483	0.37037
Boot-1	7026	10.5495	99.5238	90.6031	0	0	0.377358
Ove-0	7287	15.7927	100	68.9302	8.2	84.5028	0.392157
Seattle-0	7332	5.81811	100	95.7287	0	0	0.408163
Ty-0	7351	98.1046	100	100	0	9.63219	0.408163
Gie-0	7147	4.69201	93.6729	38.4547	0	3.65963	0.434783
Yo-0	7416	NA	NA	NA	0	0	0.434983
Baa-1	7002	5.12728	94.2741	93.7231	0	0	0.444444
Rmx-A02	7524	1.51927	100	100	0	43.0578	0.454545
Truk-5	9165	16.6135	87.1485	91.2683	0	1.29387	0.47619
Mz-0	6940	1.61125	95.2707	64.7967	0	4.14312	0.487805
Kr-0	7201	96.0181	80	90.8654	0	4.16906	0.490196
Ann-1	6994	1.32988	91.3675	73.3433	0	1.1125	0.512821
Hi-0	7167	13.6713	100	96	0	19.6481	0.512821
Ull2-3	6973	30.9656	98.9744	100	0	4.77648	0.512821
Gul1-2	8234	0	3.19215	5.01645	0	0	0.543478
Amel-1	6990	11.2148	100	81.1278	0	1.57576	0.555556
San-2	8247	83.3399	100	100	0.31746	0.911582	0.558424
Van-0	7383	0	98.75	83.8803	0	9.52198	0.571429
Pr-0	7310	8.55759	88.8026	61.2562	0	0.641026	0.584795
Ge-0	8297	48.4771	98.9474	89.3354	0	0	0.606061
Ra-0	6958	0	79.2336	25.2319	0	0	0.625
Hov4-1	8306	0	5.02573	3.51648	0.540541	0	0.653907
Sq-8	6967	41.1085	96.779	75.1791	0	11.0886	0.689655
Kz-13	6830	42.5261	73.4745	67.8087	0	1.35632	0.701754
Per-1	8354	39.4819	71.6748	63.5579	0	1.86126	0.735294
Pro-0	8213	2.01465	80.0987	45.1154	0	0	0.761494
Kz-9	6931	0.880077	6.09525	2.51407	0	1.35088	0.763624
Sg-1	7344	17.4673	100	100	0	29.3945	0.833333
Wei-0	6979	0	89.4353	0.444444	0	3.01127	0.834783
Tscha-1	7372	1.55844	95.4861	41.0192	0	0.692199	0.839161
Ag-0	6897	0	88.9301	74.4124	0	2.23611	0.851064
Ts-1	6970	0.307692	43.229	14.2741	0	0	0.862069
Ep-0	7123	0	100	94.3698	1.6	4.7729	0.880077
No-0	7273	25.6122	100	98.283	0	12.4633	0.888889
Ste-3	2290	26.6046	98.75	97.3333	0	5.41653	0.898876
MNF-Pot-80	1874	37.6049	100	97.535	0.636364	4.78367	0.950888
Kas-2	8424	3.97363	14.9131	6.86667	0	2.90931	0.965116
Ws-0	6980	0.409836	11.4383	1.93936	0	1.37931	1.02597
LDV-58	0149	7.10971	98.6047	60.4609	0	3.22548	1.05128
Rmx-A180	7525	66.3533	100	83.8808	0	3.03769	1.06838
WAR	7477	38.2275	96.5329	69.2754	0	3.44248	1.07955
Wc-1	7404	0	83.1092	11.7035	0	24.163	1.10559
Lom1-1	6042	70.1499	95.013	97.619	1.71635	6.42275	1.12273
Ga-0	6919	0.816667	100	41.3773	0	53.6661	1.125
PAR-8	0262	2.39182	68.2338	25.4722	0	1.05263	1.20721
LILLo-1	8242	41.6217	93.3453	97.9908	0	0.628931	1.23457
Tsu-1	6972	5.82789	99.1667	70.4576	0	0.813008	1.28205
Hl-3	7172	68.5936	100	91.4336	0	2.41667	1.29702
Br-0	6904	3.64111	87.068	30.5934	0	6.93994	1.33929
Hod	8235	10.2708	67.516	27.2184	0	5.12116	1.40524
NW-4	7262	8.53416	100	93.137	0	0.403226	1.48569
Ba5-1	8259	31.6902	85.5296	83.5664	0.37037	3.92968	1.50943
Oy-0	7288	0.510204	54.7636	19.8667	0	0	1.52778
Edi-0	7111	8.67718	100	100	0	9.50234	1.59892
Koln	8239	44.2469	100	88.3784	0	7.23718	1.73913
Wil-1	8419	35.3701	87.2689	89.1849	0	1.55167	1.73913
LL-0	6933	0.289855	79.2591	15.396	1.28205	11.8135	1.84155
C24	6906	3.0303	44.2857	30.525	0	2.18039	1.9908
Bs-1	8270	0.487805	97.6471	68.4768	1.30418	61.6634	2.0406
Mog-11	0236	21.3595	95.5686	83.6218	0	4.41022	2.22917
Eds-1	6016	2.0922	27.1619	6.18441	1.21212	5.11562	2.33333
Ren-1	6959	7.50511	99.0323	51.1781	0.588235	15.143	2.34127
Alc-0	6988	0	2.37532	46.4902	1.52564	5.6377	2.46512
Sorbo	6963	0	17.5037	2.69231	0	1.28079	2.48433
Pu2-8	6957	93.3333	66.2377	100	0	0	2.51634
LAC-5	0096	6.80272	100	56.6511	0.47619	17.3647	2.58094
Ull1-1	8426	83.4762	99.2857	100	0	0.606061	2.62728
Ri-0	7317	5.14473	97.2971	94.8	0	0	2.6727
La-1	7210	17.7027	100	38.2665	0	6.2289	2.69777
Pi-0	7298	NA	NA	NA	0	31.081	2.70238
Ema-1	7109	25.7303	97.5553	82.7823	1.72438	5.76326	2.71502
Ts-5	6971	1.05051	91.7222	23.1613	0	0	2.74387
Stw-0	7347	91.1008	95.5959	91.2096	1.32222	3.50777	2.75587
Edinburgh-5	9302	20.2435	83.082	42.6205	0.454545	5.4992	2.93995
Mh-0	7255	8.21189	98.9744	89.1661	0	10.1261	3.01248
Est-1	6916	14.4636	100	100	2.66047	13.0289	3.12661
Ba-1	7014	2.00997	97.7941	83.9022	0	2.22588	3.27575
BG-2	8261	23.8095	100	100	0	6.11895	3.28947
Pf-0	7297	0	94.4654	24.3503	0	12.1452	3.30038
Kelsterbach-4	8420	48.1998	99.1489	35.878	3.03612	30.0498	3.31624
Rd-0	8366	85.3344	100	100	0	61.8907	3.35613
Or-0	7282	18.7443	99.5122	92.451	0.4	65.0524	3.87716
Lis-2	8222	0	3.13769	0	0	2.27273	3.9548
Te-0	7352	35.52	82.1734	53.5793	1.75439	4.95338	3.96471
Da-0	7094	28.1768	93.0644	73.6184	0	0	3.9911
NFA-8	6944	11.1673	71.043	35.2165	1.53654	12.0732	4.09697
Lov-5	6046	61.1617	100	98.9796	0	2.14912	4.11654
RRS-7	7514	4.63895	100	100	0	10.3376	4.20635
Ren-11	6960	75.8939	97.9167	100	0	5.31352	4.21769
UK-1	7378	92.1081	100	100	0.425532	38.0352	4.31183
UOD-7	6976	9.49815	100	100	0	9.829	4.48604
Ba4-1	8258	13.9345	62.8664	73.3989	0.705227	5.0303	4.65116
N13	7438	9.39799	91.5719	75.8489	0	2.12414	4.77044
Tottarp-2	6243	98.2759	100	100	1.63538	8.08103	4.77855
Bs-2	7004	27.9328	100	73.0522	0	49.6838	4.84912
DraIII-1	8285	46.4917	96.8421	99	1.05263	2.25	4.87385
Fäb-2	6917	95.7681	97.6863	87.2906	2.08594	3.27729	4.87993
Vår2-1	7516	9.69231	36.5196	96.6667	0.4	0.526316	4.91716
Bay-0	6899	98.7689	100	100	7.39286	45.8942	5.04058
En-1	8290	9.52992	68.9752	36.8671	0	15.284	5.18519
Paw-26	2171	100	100	100	2.66814	10.4981	5.42553
Dra3-1	8283	11.8199	89.1863	81.8599	0	1.61793	5.4989
Mnz-0	7244	78.8155	100	100	1.33177	16.7319	5.5017
Ei-2	6915	0	88.2182	79.5423	5.01488	5.04307	5.7496
Tamm-27	6969	19.3019	89.0149	71.6054	0.857273	9.98288	5.76037
Ca-0	7062	6.11876	100	66.8696	0.327869	14.6184	5.88659
Ms-0	6938	1.25	43.5248	12.0494	0	2.1345	6.2465
KA-0	8314	9.89666	100	79.4349	0.858175	12.2926	6.32978
Gel-1	7143	NA	NA	NA	2.91713	37.2988	6.68159
Mt-0	6939	12.6506	88.2577	100	0	0.446429	7.21289
Tha-1	7353	57.348	100	100	0.571429	17.7218	7.23864
HR-10	6923	31.0291	77.9799	76.0896	0	10.5761	7.65412
Petergof	7296	2.99508	100	62.6315	0.425532	50.1088	7.77994
Liarum	8241	16.2923	49.2272	46.1194	0.75565	4.1071	8.94362
GR-1	430	99.1071	100	98.4615	34.5491	76.0534	9.45455
Ang-0	6992	19.9498	95.1198	83.2137	0	31.6033	9.5681
Si-0	7337	73.7012	98.9091	97.7778	0	6.18046	10.0772
Po-1	7309	19.0809	88.2391	99.2308	0	11.1905	10.2564
Lp2-2	7520	93.4608	100	100	0	12.5599	10.4477
Di-1	7098	100	100	100	8.79177	24.9638	10.4536
BIL-5	6900	100	94.5233	95.7447	6.08027	28.4546	10.6391
Pi-2	7299	87.8297	98.4955	91.2175	0	7.73222	10.7326
Com-1	7092	84.1132	96.014	92.7389	0.512821	11.9837	10.7731
Kin-0	6926	2.25263	76.6293	64.5384	0	33.3107	11.1377
Tamm-2	6968	27.0128	95.625	83.1656	0	17.501	13.0374
Hil-1	5745	67.2057	90.7355	91.4799	1.66858	15.1293	13.3426
Col-0	6909	99.5455	100	99.1489	0	4.72594	13.7806
Vastervik	9058	100	98.9583	100	10.3168	10.4425	14.0443
Lu-1	8334	11.9723	93.3045	74.293	0	3.02947	14.6838
Wilcox-4	2320	87.7817	100	100	2.20575	35.1051	14.8498
Tu-0	8395	28.5174	100	77.9882	0	18.6883	15.7021
Lp2-6	7521	98.0682	100	100	1.07527	12.8726	15.809
Utrecht	7382	100	100	100	2.05128	39.5075	16.1415
UOD-2	8428	100	100	100	9.18336	46.8649	16.5115
VIMMERBY	8249	100	100	99.6	6.56863	10.6073	16.5917
Vou-5	0394	57.137	98.9912	98.5714	2.09494	12.6629	16.6671
Gy-0	8214	80.8408	100	100	0.540541	23.5812	18.312
Kent	8238	43.249	100	45.6138	9.49232	68.0923	19.195
Rsch-4	8374	95.2038	100	97.5434	11.4966	78.7778	20.1047
Bil-7	6901	96.0572	97.2857	100	18.2096	35.0346	21.1317
Ha-0	7163	10.1703	100	100	2.16216	74.6716	22.8681
In-0	8311	13.6912	69.2596	42.4959	1.38889	49.0341	23.7183
Bor-4	6903	96.5873	100	100	0.833333	32.3038	25.2714
Eden-2	6913	95.2425	98.2353	100	8.07044	43.8993	27.1327
H55	7461	92.6502	100	100	5.80245	21.7313	27.8967
NFA-10	6943	43.4806	73.7831	92.8608	5.7931	37.7925	30.119
Hov2-1	8423	91.7803	100	100	21.3248	60.1053	31.1714
Pu2-23	6951	64.676	98.8889	100	6.19549	27.0844	32.8763
Sapporo-0	7330	85.2638	100	100	4.82237	50.3674	34.2844
Ta-0	7349	86.6851	100	100	0	3.55503	36.1691
For-5	0936	NA	NA	NA	1.047	14.7402	36.7518
Zdr-6	6985	100	100	100	20.7662	49.3735	37.2023
Ost-0	8351	80	80	80	8.68694	28.9926	39.5178
Rou-0	7320	36.7684	100	95.5187	0	34.1698	41.6526
Fei-0	9941	NA	NA	NA	3.90476	26.6595	43.8646
Pog-0	7306	93.432	98.4615	100	10.5065	13.2834	44.0982
Ba1-2	8256	95.1788	99.375	100	16.0006	82.9677	45.8752
Zdr-1	6984	98.4615	100	98.4615	1.66667	55.8651	46.8069
SantaClara	8377	96.6304	100	100	24.1691	71.0241	50.8892
Lm-2	7217	98.6944	99.4737	100	59.6438	94.1229	52.471
Jm-1	7178	85.3345	100	100	3.81089	11.4169	53.3288
Sr:5	8386	100	100	100	12.052	90.4021	57.4029
Uod-1	6975	60.6756	98.4	100	0	34.2404	62.0082
Duk	6008	67.5536	100	100	1.42591	66.6401	62.3796
Ullapool-3	9308	69.5291	100	91.2722	0.954545	54.941	76.8285
Hovdala-2	6039	100	100	100	80.5494	69.0579	79.4107
Rak-2	8365	78.5012	100	100	0.526316	44.5676	85.7645
Jl-3	7424	99.5349	100	100	75.4791	89.4753	86.7401
An-1	6898	95.053	100	100	NA	NA	NA
BLh-1	7034	0	0	0.925926	NA	NA	NA
Bsch-0	7031	52.9985	100	48.616	NA	NA	NA
BuckhornPass	7033	76.117	98.9362	100	NA	NA	NA
Cen-0	8275	43.9445	97.2973	64.1264	NA	NA	NA
Co	7081	1.53846	88.8605	52.0795	NA	NA	NA
Eden-1	6009	96.4286	97.2973	95.283	NA	NA	NA
Fäb-4	6918	96.875	100	85.0407	NA	NA	NA
Is-0	8312	37.3453	100	94.7185	NA	NA	NA
Is-1	7176	0.689655	75.7696	2.24485	NA	NA	NA
Je-0	7181	8.24749	22.85	12.4437	NA	NA	NA
Jm-0	7177	8.5548	92.7755	87.8975	NA	NA	NA
Lc-0	8323	18.054	53.0266	31.5927	NA	NA	NA
Li-3	7224	81.0811	100	100	NA	NA	NA
Lip-0	8325	5.38462	60.4536	16.5587	NA	NA	NA
Löv-1	6043	98.5714	100	100	NA	NA	NA
Lund	8335	25.7897	88.4733	99.537	NA	NA	NA
MIB-60	0204	2.08424	93.3088	83.0556	NA	NA	NA
NYL-2	6064	87.3712	98.051	81.3364	NA	NA	NA
Ör-1	6074	92.9762	90.1786	100	NA	NA	NA
Pn-0	7307	22.2046	100	100	NA	NA	NA
Pna-10	7526	95.5619	97.5	97.8723	NA	NA	NA
Rubezhnoe-1	7323	42.9607	63.4796	83.8043	NA	NA	NA
SANNA-2	8376	100	100	100	NA	NA	NA
Se-0	6961	0.884615	73.2383	30.838	NA	NA	NA
Shahdara	8248	9.49271	90.592	76.646	NA	NA	NA
Spr1-2	6964	97.3333	100	100	NA	NA	NA
Ull2-5	6974	31.0536	18.8214	47.4837	NA	NA	NA
