# Supplementary material for: A VEL3 histone deacetylase complex establishes a maternal epigenetic state controlling progeny seed dormancy
Source: Nat Commun. 2023 Apr 19;14:2220. doi: 10.1038/s41467-023-37805-1 (PMC10113200; doi:10.1038/s41467-023-37805-1)
Supplement: Supplementary file 5 — Supplementary Dataset 2 [file 41467_2023_37805_MOESM5_ESM.xlsx]

## Sheet: Sheet1
Supplementary Data 2, phyB and VEL haplotypes of A. thaliana accessions
Accession	phyB hap	VEL hap
Eden-2	1	1
Pi-2	1	1
C24	1	1
Ost-0	1	1
DraII-1	1	1
Duk	1	1
Eds-1	1	1
En-1	1	1
Fäb-2	1	1
Jm-1	1	1
Krot-2	1	1
Kyl-1	1	1
La-1	1	1
Lov-5	1	1
Lp2-2	1	1
Lu-1	1	1
VIMMERBY	1	1
Wilcox-4	1	1
Ws-0	1	1
Zdr-6	1	1
Bay-0	3	1
Brö1-6	3	1
Bs-1	3	1
Gu-0	3	1
Kz-13	3	1
Lom1-1	3	1
Mt-0	3	1
WAR	3	1
Hov2-1	2	1
Pf-0	2	1
Pu2-23	2	1
Sr:5	2	1
Aa-0	3	2
Amel-1	3	2
Ang-0	3	2
Boot-1	3	2
Bs-2	3	2
CIBC-17	3	2
Da-0	3	2
Edinburgh-5	3	2
Est-1	3	2
Frd-1	3	2
Gy-0	3	2
Hl-3	3	2
In-0	3	2
KA-0	3	2
Kl-5	3	2
Kno-18	3	2
Koln	3	2
LAC-5	3	2
Lz-0	3	2
Mh-0	3	2
Nd-1	3	2
NFA-10	3	2
NW-0	3	2
NW-4	3	2
Ob-0	3	2
Old-1	3	2
Or-0	3	2
Pog-0	3	2
Pr-0	3	2
Pro-0	3	2
Pu2-7	3	2
Ra-0	3	2
Rd-0	3	2
Rmx-A180	3	2
Sh-0	3	2
Si-0	3	2
Sq-8	3	2
Ste-3	3	2
Tsu-1	3	2
Tu-0	3	2
Ty-0	3	2
Ull2-3	3	2
Utrecht	3	2
Alc-0	2	2
Ann-1	2	2
Bla-1	2	2
Cvi-0	2	2
Ge-0	2	2
Lo-2	2	2
No-0	2	2
Nok-3	2	2
Ts-1	2	2
Baa-1	2	2
Dra3-1	2	2
Gie-0	2	2
Hey-1	2	2
Hov4-1	2	2
Kent	2	2
Kil-0	2	2
Kr-0	2	2
Mog-11	2	2
Mz-0	2	2
Ove-0	2	2
Rsch-4	2	2
Ull1-1	2	2
Wc-1	2	2
Bor-4	1	3
Col-0	1	3
DraIII-1	1	3
Ga-0	1	3
H55	1	3
Hod	1	3
HSM	1	3
Jl-3	1	3
Lis-1	1	3
Petergof	1	3
Pu2-8	1	3
Rak-2	1	3
UOD-2	1	3
Ag-0	3	3
Ba-1	3	3
Ba1-2	3	3
Ba4-1	3	3
Ba5-1	3	3
Br-0	3	3
Ca-0	3	3
Com-1	3	3
Di-1	3	3
Ep-0	3	3
Ha-0	3	3
HR-5	3	3
Kas-2	3	3
Kin-0	3	3
Kondara	3	3
Lan-1	3	3
Lp2-6	3	3
Mnz-0	3	3
N13	3	3
Pa-1	3	3
PAR-8	3	3
Po-1	3	3
Ren-1	3	3
Ren-11	3	3
Ri-0	3	3
Rou-0	3	3
San-2	3	3
Sap-0	3	3
Sorbo	3	3
Tamm-2	3	3
Tamm-27	3	3
Truk-5	3	3
UK-1	3	3
Vou-5	3	3
Zdr-1	3	3
Kz-9	2	3
LL-0	2	3
Ms-0	2	3
Per-1	2	3
Pla-0	2	3
Van-0	2	3
BIL-5	1	4
Bil-7	1	4
Hovdala-2	1	4
Kävlinge-1	1	4
Rev-1	1	4
Sav-0	1	4
Sg-1	1	4
Tscha-1	1	4
UOD-7	1	4
Vår2-1	1	4
Vastervik	1	4
Vinslöv	1	4
Wt-5	1	4
Lisse	1	4
Ma-2	1	4
Bor-1	3	4
Chat-1	3	4
Chr-1	3	4
Crl-1	3	4
CUR-8	3	4
Dem-4	3	4
Do-0	3	4
Ei-2	3	4
Em-183	3	4
Ema-1	3	4
Got-22	3	4
Got-7	3	4
Hil-1	3	4
HR-10	3	4
Kelsterbach-4	3	4
Kni-1	3	4
Kno-10	3	4
LDV-58	3	4
Liarum	3	4
LILLo-1	3	4
Lis-2	3	4
Mir-0	3	4
MNF-Pot-80	3	4
Mr-0	3	4
Mrk-0	3	4
Na-1	3	4
NFA-8	3	4
Np-0	3	4
ÖMö2-1	3	4
Pa-2	3	4
Paw-26	3	4
PHW-2	3	4
Pna-17	3	4
Ran	3	4
Rmx-A02	3	4
RRS-10	3	4
RRS-7	3	4
Sapporo-0	3	4
Sq-1	3	4
St-0	3	4
Te-0	3	4
Tha-1	3	4
Tottarp-2	3	4
Ts-5	3	4
Uod-1	3	4
Wei-0	3	4
