# Supplementary material for: A VEL3 histone deacetylase complex establishes a maternal epigenetic state controlling progeny seed dormancy
Source: Nat Commun. 2023 Apr 19;14:2220. doi: 10.1038/s41467-023-37805-1 (PMC10113200; doi:10.1038/s41467-023-37805-1)
Supplement: Supplementary file 6 — Supplementary Dataset 3 [file 41467_2023_37805_MOESM6_ESM.xlsx]

## Sheet: Sheet1
Summary of sequencing statistics
Sequencing	Sample name	clean reads	mapped reads	uniquely mapped reads
globualr seeds RNA-seq	Col0-R1	28780979	27999137	23797605
	Col0-R2	31612177	30774265	28569157
	Col0-R3	28663221	27833741	25085709
	vel3-R1	33192947	32398417	29364570
	vel3-R2	36772024	35943489	33937422
	vel3-R3	33773183	32277317	28351282
mature endosperm RNA-seq	Col0-R1	25705479	25486816	24457330
	Col0-R2	27409296	25290045	26356006
	Col0-R3	26286027	26088906	25064979
	vel3-R1	26201648	26020590	24431711
	vel3-R2	26236596	26024960	25125799
	vel3-R3	26902484	26716213	25350422
24HAI endosperm RNA-seq	Col0-R1	25319428	25161461	24540146
	Col0-R2	26357765	26181059	25562228
	Col0-R3	26057342	25859580	25256936
	vel3-R1	26724496	26551248	25974846
	vel3-R2	26101175	25941480	25359491
	vel3-R3	25740421	25586211	25001008
H3K27me3 ChIP-seq	Col0_input_R1	32779740	32387341	22436021
	Col0_IP_R1	32700647	31484630	20612633
	Col0_input_R2	32934670	32633771	22417222
	Col0_IP_R2	30879149	29198005	19404128
	vel3_input_R1	32157061	31873747	21310769
	vel3_IP_R1	32412969	30093831	19321926
	vel3_input_R2	32761976	43228962	21614481
	vel3_IP_R2	33161411	32355235	19941522
VEL3-GFP ChIP-seq	VEL3-GFP-input1	55569305	52796900	34014632
	VEL3-GFP-IP1	29402304	25008512	16072530
	VEL3-GFP-input2	43760384	41417238	26994341
	VEL3-GFP-IP2	33580919	29354608	17496742
H3K9ac ChIP-seq	Col0_input_R1	24664604	23317523	12565489
	Col0_IP_R1	52483674	47906433	29425075
	Col0_input_R2	28039785	27130822	16234594
	Col0_IP_R2	24955097	23672759	15044109
	vel3_input_R1	31088678	29358050	15881493
	vel3_IP_R1	26987174	25091478	13906648
	vel3_input_R2	25857902	24620613	13065381
	vel3_IP_R2	33995342	31615469	17079192

## Sheet: RNA-seq globular
Differentailly expressed genes in vel3-1 globular seeds compared to Col0
gene_id	logFC	logCPM	F	PValue	FDR	Ara_gene	Ara_annotation
AT1G21850	5.54625	5.73002	101.808	6.25e-24	1.45e-20	sks8	SKU5 similar 8
AT4G30380	4.54289	2.97349	152.547	2.87e-27	9.6e-24	AT4G30380	Barwin-related endoglucanase
AT1G07850	4.23522	1.3697	17.1688	3.42e-05	0.00277981	AT1G07850	Protein of unknown function (DUF604)
AT1G66630	4.17727	1.69896	24.7101	6.67e-07	9.16e-05	AT1G66630	Protein with RING/U-box and TRAF-like domains
AT4G18350	4.14464	1.36186	16.4294	5.05e-05	0.00371009	ATNCED2|NCED2	nine-cis-epoxycarotenoid dioxygenase 2
AT2G45570	4.00658	1.08059	11.925	0.000554059	0.024451	CYP76C2	cytochrome P450
AT2G44990	3.83495	1.00898	10.4822	0.00120561	0.0413609	MAX3|ATCCD7|CCD7	carotenoid cleavage dioxygenase 7
AT5G58860	3.77985	1.17305	11.8755	0.000568966	0.0249258	CYP86|CYP86A1	cytochrome P450
AT4G06688	3.76085	1.71441	21.5593	3.43e-06	0.000398483	AT4G06688	FUNCTIONS IN: molecular_function unknown; INVOLVED IN: biological_process unknown; LOCATED IN: cellular_component unknown; BEST Arabidopsis thaliana protein match is: myosin heavy chain-related (TAIR:AT5G32590.1); Has 116 Blast hits to 99 proteins in 15 species: Archae - 0; Bacteria - 2; Metazoa - 5; Fungi - 13; Plants - 91; Viruses - 0; Other Eukaryotes - 5 (source: NCBI BLink).
AT1G22360	3.68479	1.14025	11.0344	0.000894647	0.0345076	UGT85A2|AtUGT85A2	UDP-glucosyl transferase 85A2
AT2G34500	3.64741	1.40667	14.1745	0.000166693	0.00957865	CYP710A1	cytochrome P450
AT1G30974	3.57893	4.60533	96.6024	8.8e-22	1.56e-18	AT1G30974	Plant thionin family protein
AT3G55090	3.53967	1.22611	11.2505	0.000796275	0.031738	AT3G55090	ABC-2 type transporter family protein
AT5G40100	3.53035	1.65444	18.0023	2.22e-05	0.00193677	AT5G40100	Disease resistance protein (TIR-NBS-LRR class) family
AT1G17800	3.52538	3.34738	157.99	3.3e-36	4.96e-32	AtENODL22|ENODL22	early nodulin-like protein 22
AT2G22330	3.51248	1.26756	11.6022	0.000658943	0.0276195	CYP79B3	cytochrome P450
AT3G45940	3.47594	1.44074	13.5977	0.000226571	0.0122028	AT3G45940	Glycosyl hydrolases family 31 protein
AT3G44930	3.464	1.153	10.1652	0.00143187	0.0465211	CHX10|ATCHX10	cation/H+ exchanger 10
AT1G30720	3.45968	1.18035	10.3672	0.00128307	0.0430418	AT1G30720	FAD-binding Berberine family protein
AT4G00970	3.44699	1.40482	12.898	0.000329058	0.0164946	CRK41	cysteine-rich RLK (RECEPTOR-like protein kinase) 41	subunit C10
AT4G02780	3.42795	3.85412	148.927	3.12e-34	3.12e-30	ATCPS1|CPS|CPS1|GA1|ABC33	Terpenoid cyclases/Protein prenyltransferases superfamily protein
AT1G06970	3.41303	1.78777	20.354	6.44e-06	0.000681678	CHX14|ATCHX14	cation/hydrogen exchanger 14
AT4G23350	3.41035	4.54163	95.4364	2.29e-22	4.59e-19	AT4G23350	Protein of Unknown Function (DUF239)	DUF538
AT3G11430	3.39785	1.35527	11.9757	0.000539171	0.0239337	GPAT5|ATGPAT5	glycerol-3-phosphate acyltransferase 5
AT3G48520	3.3904	1.60094	15.7459	7.25e-05	0.00497944	CYP94B3	cytochrome P450
AT5G10340	3.3812	5.08112	65.9008	5.35e-16	4.35e-13	AT5G10340	F-box family protein
AT2G30210	3.36928	1.46232	13.2201	0.000277084	0.0142345	LAC3	laccase 3
AT2G01280	3.36854	1.53925	14.4412	0.000144679	0.00857599	MEE65	Cyclin/Brf1-like TBP-binding protein
AT1G61688	3.36841	7.36864	29.525	5.53e-08	9.89e-06	AT1G61688	Defensin-like (DEFL) family protein
AT3G14460	3.36587	1.61779	15.9015	6.68e-05	0.00463611	AT3G14460	LRR and NB-ARC domains-containing disease resistance protein
AT1G66930	3.33553	1.45077	12.8395	0.000339521	0.0169214	AT1G66930	Protein kinase superfamily protein
AT4G09360	3.32976	1.4564	12.8732	0.000333445	0.0166739	AT4G09360	NB-ARC domain-containing disease resistance protein
AT4G10530	3.32894	1.36178	11.6575	0.000639653	0.0269951	AT4G10530	Subtilase family protein
AT2G30220	3.31002	2.16852	33.8481	5.97e-09	1.36e-06	AT2G30220	GDSL-like Lipase/Acylhydrolase family protein
AT2G41970	3.30851	1.22749	10.0971	0.00148539	0.0474898	AT2G41970	Protein kinase superfamily protein
AT1G67390	3.3062	2.30799	41.4951	1.19e-10	4.05e-08	AT1G67390	F-box family protein
AT1G12610	3.28272	1.91715	23.1542	1.5e-06	0.000190012	DDF1	Integrase-type DNA-binding superfamily protein
AT1G31670	3.26799	1.49438	13.0262	0.000307292	0.0155997	AT1G31670	Copper amine oxidase family protein
AT3G54700	3.2581	2.47052	53.0573	3.26e-13	1.66e-10	PHT1;7	phosphate transporter 1;7
AT1G63540	3.25476	1.59566	14.6192	0.000131636	0.00804853	AT1G63540	hydroxyproline-rich glycoprotein family protein
AT1G51800	3.22921	1.62708	15.0122	0.000106876	0.00686352	AT1G51800	Leucine-rich repeat protein kinase family protein
AT5G60780	3.22836	1.33462	10.7798	0.00102645	0.037301	ATNRT2.3|NRT2.3	nitrate transporter 2.3
AT2G17060	3.21609	1.61116	14.6177	0.000131763	0.00804853	AT2G17060	Disease resistance protein (TIR-NBS-LRR class) family
AT2G38510	3.20953	1.3585	10.9658	0.000928353	0.03505	AT2G38510	MATE efflux family protein
AT3G50740	3.20719	1.34573	10.7922	0.00101956	0.0370954	UGT72E1	UDP-glucosyl transferase 72E1
AT5G15140	3.20005	3.5999	138.06	8.78e-32	6.6e-28	AT5G15140	Galactose mutarotase-like superfamily protein
AT5G27960	3.19047	3.31007	134.641	5.65e-31	3.4e-27	AGL90	AGAMOUS-like 90
AT3G13790	3.18702	1.27693	9.96688	0.0015942	0.0498	ATBFRUCT1|ATCWINV1	Glycosyl hydrolases family 32 protein
AT3G46330	3.18405	1.34186	10.6394	0.00110734	0.0388546	MEE39	Leucine-rich repeat protein kinase family protein
AT3G28390	3.17202	1.77929	17.8294	2.43e-05	0.00207687	PGP18	P-glycoprotein 18
AT1G51172	3.16378	2.00315	24.882	6.26e-07	8.67e-05	AT1G51172	unknown protein; FUNCTIONS IN: molecular_function unknown; INVOLVED IN: biological_process unknown; LOCATED IN: cellular_component unknown; CONTAINS InterPro DOMAIN/s: Protein of unknown function DUF601 (InterPro:IPR006736); BEST Arabidopsis thaliana protein match is: Protein of unknown function
AT3G24290	3.16019	1.33892	10.466	0.00121622	0.0415824	AMT1;5	ammonium transporter 1;5
AT4G14276	3.14107	3.21299	79.6649	8.88e-12	3.83e-09	AT4G14276	Defensin-like (DEFL) family protein
AT2G26610	3.13224	2.28349	36.3505	1.74e-09	4.36e-07	AT2G26610	Transducin family protein / WD-40 repeat family protein
AT1G53830	3.12331	1.41086	11.0478	0.000888174	0.034353	PME2|ATPME2	pectin methylesterase 2
AT3G29796	3.12134	1.36006	10.4543	0.00122398	0.0416581	AT3G29796	unknown protein; Has 28 Blast hits to 20 proteins in 8 species: Archae - 0; Bacteria - 0; Metazoa - 18; Fungi - 0; Plants - 1; Viruses - 0; Other Eukaryotes - 9 (source: NCBI BLink).
AT5G45240	3.12124	1.69994	15.6168	7.76e-05	0.00521758	AT5G45240	Disease resistance protein (TIR-NBS-LRR class)
AT5G01690	3.1095	1.68801	15.2778	9.29e-05	0.0060928	ATCHX27|CHX27	cation/H+ exchanger 27
AT2G17890	3.10771	1.35417	10.3339	0.00130643	0.0435333	CPK16	calcium-dependent protein kinase 16
AT2G07795	3.08725	3.59182	129.064	2.59e-29	1.3e-25	AT2G07795	unknown protein; Has 35333 Blast hits to 34131 proteins in 2444 species: Archae - 798; Bacteria - 22429; Metazoa - 974; Fungi - 991; Plants - 531; Viruses - 0; Other Eukaryotes - 9610 (source: NCBI BLink).
AT3G55130	3.08678	1.34645	10.1338	0.00145615	0.0470725	ATWBC19|WBC19	white-brown complex homolog 19
AT2G11010	3.08633	1.96188	22.3373	2.29e-06	0.00027636	AT2G11010	FUNCTIONS IN: molecular_function unknown; INVOLVED IN: biological_process unknown; LOCATED IN: mitochondrion; BEST Arabidopsis thaliana protein match is: myosin heavy chain-related (TAIR:AT5G32590.1); Has 404 Blast hits to 390 proteins in 105 species: Archae - 10; Bacteria - 61; Metazoa - 184; Fungi - 25; Plants - 79; Viruses - 0; Other Eukaryotes - 45 (source: NCBI BLink).
AT4G25470	3.0818	1.9703	22.6021	1.99e-06	0.000244717	DREB1C|CBF2|ATCBF2|FTQ4	C-repeat/DRE binding factor 2
AT2G28780	3.06414	1.68882	14.9	0.000113423	0.00713116	AT2G28780	unknown protein; INVOLVED IN: biological_process unknown; LOCATED IN: mitochondrion; EXPRESSED IN: inflorescence meristem
AT5G49270	3.06293	1.39026	10.4546	0.00122378	0.0416581	COBL9|SHV2|MRH4|DER9	COBRA-like extracellular glycosyl-phosphatidyl inositol-anchored protein family
AT1G28460	3.05716	1.66699	14.4547	0.000143639	0.00853119	AGL59	AGAMOUS-like 59
AT4G10160	3.04702	3.60082	126.942	4.92e-29	2.11e-25	AT4G10160	RING/U-box superfamily protein
AT3G44830	3.0347	1.56945	12.5979	0.000386322	0.0187866	AT3G44830	Lecithin:cholesterol acyltransferase family protein
AT4G10510	3.03072	1.55263	12.3044	0.000452061	0.0210306	AT4G10510	Subtilase family protein
AT3G51490	3.03012	1.49137	11.4542	0.000713562	0.0291764	TMT3	tonoplast monosaccharide transporter3
AT5G58460	3.02429	1.5214	11.7969	0.000593582	0.0257416	CHX25|ATCHX25	cation/H+ exchanger 25
AT3G13820	3.02395	1.54721	12.1735	0.000484899	0.0220464	AT3G13820	F-box and associated interaction domains-containing protein
AT5G37060	3.017	1.50058	11.4877	0.000700849	0.0287741	CHX24|ATCHX24	cation/H+ exchanger 24
AT2G32800	3.00759	1.52595	11.7805	0.000598738	0.0258905	AP4.3A	protein kinase family protein
AT2G31910	3.00398	1.78577	16.4605	4.97e-05	0.00368903	CHX21|ATCHX21	cation/H+ exchanger 21
AT5G45230	2.98443	1.69407	14.351	0.0001518	0.00891026	AT5G45230	Disease resistance protein (TIR-NBS-LRR class) family
AT1G51890	2.97785	1.4024	10.1135	0.00147309	0.0472473	AT1G51890	Leucine-rich repeat protein kinase family protein
AT1G52000	2.97497	1.54435	11.8194	0.00058662	0.0255646	AT1G52000	Mannose-binding lectin superfamily protein
AT5G47850	2.96607	1.40214	10.039	0.00153321	0.0485027	CCR4	CRINKLY4 related 4
AT3G53510	2.94364	1.44663	10.3885	0.00126837	0.0426857	AT3G53510	ABC-2 type transporter family protein
AT2G21480	2.92397	1.46642	10.4727	0.00121186	0.0414857	AT2G21480	Malectin/receptor-like protein kinase family protein
AT4G30064	2.9221	5.31201	45.0256	1.95e-11	7.62e-09	LCR61	low-molecular-weight cysteine-rich 61
AT5G37500	2.92029	1.77996	15.5807	7.92e-05	0.00530315	GORK	gated outwardly-rectifying K+ channel
AT3G43990	2.9155	2.48928	45.8527	1.28e-11	5.27e-09	AT3G43990	Bromo-adjacent homology (BAH) domain-containing protein
AT5G18350	2.90736	1.54973	11.434	0.000721368	0.0294156	AT5G18350	Disease resistance protein (TIR-NBS-LRR class) family
AT3G29570	2.8988	6.47422	27.8783	1.29e-07	2.19e-05	AT3G29570	unknown protein; Has 271 Blast hits to 164 proteins in 59 species: Archae - 0; Bacteria - 19; Metazoa - 88; Fungi - 42; Plants - 45; Viruses - 9; Other Eukaryotes - 68 (source: NCBI BLink).
AT1G29962	2.89807	2.39222	38.1929	6.43e-10	1.74e-07	AGL64	AGAMOUS-like 64
AT4G29180	2.88266	1.52394	10.9404	0.000941167	0.0352679	RHS16	root hair specific 16
AT1G67830	2.87727	5.96079	32.8711	9.87e-09	2.12e-06	ATFXG1|FXG1	alpha-fucosidase 1
AT5G03860	2.8719	1.47609	10.2578	0.0013615	0.0449147	MLS	malate synthase
AT4G26330	2.86299	1.75036	14.4616	0.000143114	0.00851685	ATSBT3.18|UNE17	Subtilisin-like serine endopeptidase family protein
AT4G13490	2.8621	4.20096	89.5461	3.15e-21	5.27e-18	AT4G13490	RING/U-box superfamily protein
AT4G08620	2.85895	1.51303	10.6428	0.00110528	0.0388546	SULTR1;1	sulphate transporter 1;1
AT1G51820	2.85735	1.49576	10.4104	0.00125338	0.0422286	AT1G51820	Leucine-rich repeat protein kinase family protein
AT2G14960	2.85105	1.4684	10.0558	0.0015191	0.0483284	GH3.1	Auxin-responsive GH3 family protein
AT2G48080	2.84609	1.59352	11.6683	0.000635964	0.0269448	AT2G48080	oxidoreductase
AT1G71300	2.83385	1.55566	11.0255	0.000899325	0.0345178	AT1G71300	Vps52 / Sac2 family
AT1G71530	2.83308	1.57958	11.3517	0.000754011	0.0305395	AT1G71530	Protein kinase superfamily protein
AT1G34420	2.83144	1.54055	10.8007	0.00101492	0.0369715	AT1G34420	leucine-rich repeat transmembrane protein kinase family protein
AT2G32610	2.82674	1.62659	11.9913	0.000534684	0.0238282	CSLB01|ATCSLB1|ATCSLB01	cellulose synthase-like B1
AT4G23160	2.82528	1.74429	13.9929	0.000183591	0.0103323	CRK8	cysteine-rich RLK (RECEPTOR-like protein kinase) 8
AT3G63470	2.81207	1.61491	11.7064	0.000623058	0.0265599	scpl40	serine carboxypeptidase-like 40
AT5G58820	2.80676	7.03636	22.9224	1.69e-06	0.000212349	AT5G58820	Subtilisin-like serine endopeptidase family protein	GBA2 type family protein
ATMG00050	2.79939	4.65982	62.9648	2.12e-15	1.64e-12	ORF131	hypothetical protein
AT1G64107	2.79875	2.88243	73.8614	9.43e-18	9.77e-15	AT1G64107	Putative membrane lipoprotein
AT1G65200	2.79605	1.70516	13.0561	0.000302781	0.0153968	AT1G65200	Ubiquitin carboxyl-terminal hydrolase-related protein
AT5G42490	2.79349	1.78322	14.498	0.000140497	0.00843791	AT5G42490	ATP binding microtubule motor family protein
AT2G44925	2.78267	3.5623	109.467	1.32e-25	3.95e-22	AT2G44925	unknown protein; FUNCTIONS IN: molecular_function unknown; INVOLVED IN: biological_process unknown; LOCATED IN: cellular_component unknown; Has 30201 Blast hits to 17322 proteins in 780 species: Archae - 12; Bacteria - 1396; Metazoa - 17338; Fungi - 3422; Plants - 5037; Viruses - 0; Other Eukaryotes - 2996 (source: NCBI BLink).
AT2G15110	2.77254	1.68663	12.5417	0.000398112	0.0192046	AT2G15110	Protein of unknown function
AT5G38340	2.77234	1.7613	13.8773	0.000195489	0.0108797	AT5G38340	Disease resistance protein (TIR-NBS-LRR class) family
AT1G44120	2.76678	2.55693	39.0099	6.32e-09	1.42e-06	AT1G44120	Armadillo/beta-catenin-like repeat ; C2 calcium/lipid-binding domain (CaLB) protein
AT2G30240	2.76642	1.75576	13.7086	0.000213574	0.0115858	ATCHX13|CHX13	Cation/hydrogen exchanger family protein
AT5G51060	2.76616	1.67285	12.2489	0.00046577	0.021469	RHD2|RBOHC|ATRBOHC	NADPH/respiratory burst oxidase protein D
AT3G29060	2.76107	1.50704	9.96266	0.00159808	0.0498	AT3G29060	EXS (ERD1/XPR1/SYG1) family protein
AT2G01023	2.76105	3.70361	107.501	7.89e-25	1.98e-21	AT2G01023	unknown protein; Has 30201 Blast hits to 17322 proteins in 780 species: Archae - 12; Bacteria - 1396; Metazoa - 17338; Fungi - 3422; Plants - 5037; Viruses - 0; Other Eukaryotes - 2996 (source: NCBI BLink).
AT4G23520	2.76019	3.02281	83.8532	5.41e-20	6.56e-17	AT4G23520	Cysteine proteinases superfamily protein
AT1G55180	2.75857	1.63708	11.6521	0.000641496	0.0270012	PLDALPHA4|PLDEPSILON	phospholipase D alpha 4
AT2G24370	2.75609	1.52469	10.1234	0.00146469	0.0471287	AT2G24370	Protein kinase protein with adenine nucleotide alpha hydrolases-like domain	DUF601
AT5G57090	2.75608	1.60538	11.185	0.000824883	0.0324055	AGR1|ATPIN2|EIR1|PIN2|WAV6|AGR	Auxin efflux carrier family protein
AT4G11610	2.75546	1.9902	19.2653	1.14e-05	0.00111331	AT4G11610	C2 calcium/lipid-binding plant phosphoribosyltransferase family protein
AT4G38190	2.75091	2.07602	21.9202	2.85e-06	0.00033586	ATCSLD4|CSLD4	cellulose synthase like D4
AT5G59080	2.74543	1.67562	12.1396	0.000493807	0.02235	AT5G59080	unknown protein; FUNCTIONS IN: molecular_function unknown; INVOLVED IN: response to oxidative stress; LOCATED IN: chloroplast; EXPRESSED IN: 18 plant structures; EXPRESSED DURING: 9 growth stages; BEST Arabidopsis thaliana protein match is: unknown protein (TAIR:AT3G46880.1); Has 1807 Blast hits to 1807 proteins in 277 species: Archae - 0; Bacteria - 0; Metazoa - 736; Fungi - 347; Plants - 385; V…
AT3G23510	2.73702	1.86635	15.7393	7.29e-05	0.00499262	AT3G23510	Cyclopropane-fatty-acyl-phospholipid synthase
AT4G26260	2.73624	3.17847	98.9342	2.67e-23	5.72e-20	MIOX4	myo-inositol oxygenase 4
AT1G21540	2.73358	1.61406	11.1365	0.000846729	0.033177	AT1G21540	AMP-dependent synthetase and ligase family protein
AT4G08760	2.73191	1.52428	9.98996	0.00157435	0.0495435	AT4G08760	BEST Arabidopsis thaliana protein match is: nucleolin like 1 (TAIR:AT1G48920.1); Has 36 Blast hits to 36 proteins in 4 species: Archae - 0; Bacteria - 0; Metazoa - 0; Fungi - 0; Plants - 36; Viruses - 0; Other Eukaryotes - 0 (source: NCBI BLink).
AT1G62440	2.73086	1.69037	12.2617	0.000462527	0.0213523	LRX2	leucine-rich repeat/extensin 2
AT3G01345	2.72693	1.99135	18.9568	1.34e-05	0.00128491	AT3G01345	Expressed protein	DUF601 (TAIR:AT1G46696.1); Has 1849 Blast hits to 1554 proteins in 272 species: Archae - 15; Bacteria - 116; Metazoa - 677; Fungi - 267; Plants - 154; Viruses - 11; Other Eukaryotes - 609 (source: NCBI BLink).
AT3G01085	2.72253	1.85118	15.2933	9.21e-05	0.00605613	AT3G01085	Protein kinase superfamily protein
AT1G32970	2.72129	1.58594	10.6864	0.00107957	0.0383958	AT1G32970	Subtilisin-like serine endopeptidase family protein
AT4G11170	2.70714	1.68303	11.973	0.000539947	0.0239337	AT4G11170	Disease resistance protein (TIR-NBS-LRR class) family
AT2G24720	2.70481	1.56167	10.2317	0.00138097	0.0454075	GLR2.2|ATGLR2.2	glutamate receptor 2.2
AT3G47400	2.70388	1.57644	10.4291	0.00124076	0.0420268	AT3G47400	Plant invertase/pectin methylesterase inhibitor superfamily
AT4G28811	2.70183	1.70643	12.2916	0.000455175	0.0211101	AT4G28811	basic helix-loop-helix (bHLH) DNA-binding superfamily protein
AT3G28415	2.70183	1.73248	12.7437	0.000357724	0.017653	AT3G28415	ABC transporter family protein
AT1G46696	2.70112	1.83977	14.8501	0.000116465	0.00729191	AT1G46696	Protein of unknown function
AT1G28450	2.6948	2.42786	35.7619	2.24e-09	5.43e-07	AGL58	AGAMOUS-like 58
AT5G04970	2.68478	1.57896	10.328	0.00131063	0.0435333	AT5G04970	Plant invertase/pectin methylesterase inhibitor superfamily
AT3G05650	2.673	1.61025	10.6794	0.00108374	0.0384064	AtRLP32|RLP32	receptor like protein 32
AT3G18810	2.67053	1.73772	12.5774	0.000390595	0.0188923	AT3G18810	Protein kinase superfamily protein
AT2G07779	2.67012	2.46193	37.4829	9.25e-10	2.46e-07	AT2G07779	unknown protein; Has 35333 Blast hits to 34131 proteins in 2444 species: Archae - 798; Bacteria - 22429; Metazoa - 974; Fungi - 991; Plants - 531; Viruses - 0; Other Eukaryotes - 9610 (source: NCBI BLink).
AT5G45200	2.66208	1.95016	16.589	5.06e-05	0.00371009	AT5G45200	Disease resistance protein (TIR-NBS-LRR class) family
AT1G49290	2.65289	2.76267	59.6523	1.14e-14	7.99e-12	AT1G49290	unknown protein; BEST Arabidopsis thaliana protein match is: unknown protein (TAIR:AT5G13620.1); Has 99 Blast hits to 93 proteins in 11 species: Archae - 0; Bacteria - 0; Metazoa - 2; Fungi - 0; Plants - 97; Viruses - 0; Other Eukaryotes - 0 (source: NCBI BLink).
AT5G43230	2.65183	1.66073	11.2224	0.0008084	0.032009	AT5G43230	unknown protein; BEST Arabidopsis thaliana protein match is: unknown protein (TAIR:AT3G01810.3); Has 30201 Blast hits to 17322 proteins in 780 species: Archae - 12; Bacteria - 1396; Metazoa - 17338; Fungi - 3422; Plants - 5037; Viruses - 0; Other Eukaryotes - 2996 (source: NCBI BLink).	subunit C2
AT3G14300	2.65157	1.91565	16.0013	6.34e-05	0.00442871	ATPME26|ATPMEPCRC|PME26	pectinesterase family protein
AT4G08630	2.65065	1.9021	15.6996	7.45e-05	0.00505635	AT4G08630	unknown protein; BEST Arabidopsis thaliana protein match is: unknown protein (TAIR:AT3G48860.2); Has 1487 Blast hits to 747 proteins in 184 species: Archae - 0; Bacteria - 56; Metazoa - 305; Fungi - 197; Plants - 180; Viruses - 3; Other Eukaryotes - 746 (source: NCBI BLink).
AT1G28010	2.65026	1.98139	17.7147	2.6e-05	0.00217833	ATABCB14|PGP14|ABCB14	P-glycoprotein 14
AT4G32105	2.65001	6.86741	21.4052	3.72e-06	0.000423634	AT4G32105	Beta-1
AT3G53590	2.64808	1.93594	16.4979	4.88e-05	0.00366077	AT3G53590	Leucine-rich repeat protein kinase family protein
AT5G60740	2.6429	1.63685	10.7686	0.00104251	0.0376375	AT5G60740	ABC transporter family protein
ATMG01110	2.64008	3.11327	86.1314	1.79e-20	2.45e-17	ORF251	Mitovirus RNA-dependent RNA polymerase
AT3G46340	2.63823	1.58024	10.0439	0.00152889	0.048468	AT3G46340	Leucine-rich repeat protein kinase family protein
AT1G31690	2.62694	1.63705	10.7064	0.00106793	0.0382458	AT1G31690	Copper amine oxidase family protein	F-box and Leucine Rich Repeat domains containing protein
AT4G11900	2.61939	1.6614	11.0045	0.000909244	0.0346341	AT4G11900	S-locus lectin protein kinase family protein
AT4G16810	2.61896	3.97363	88.4446	5.32e-21	8.42e-18	AT4G16810	VEFS-Box of polycomb protein
AT5G26650	2.61719	3.8925	92.9105	6.15e-22	1.16e-18	AGL36	AGAMOUS-like 36
AT1G17600	2.60801	2.09659	20.4372	6.31e-06	0.000672543	AT1G17600	Disease resistance protein (TIR-NBS-LRR class) family
AT3G47770	2.60716	1.69755	11.4173	0.000728998	0.0296062	ATATH5|ATH5	ABC2 homolog 5
AT4G19530	2.60598	1.6548	10.8033	0.00101358	0.0369674	AT4G19530	disease resistance protein (TIR-NBS-LRR class) family
AT1G66290	2.60508	2.92788	68.3912	1.36e-16	1.2e-13	AT1G66290	F-box/RNI-like superfamily protein
AT1G73610	2.60376	6.09521	26.235	3.03e-07	4.46e-05	AT1G73610	GDSL-like Lipase/Acylhydrolase superfamily protein
AT1G49270	2.59636	1.78405	12.7818	0.000350154	0.0173079	AT1G49270	Protein kinase superfamily protein
AT2G33320	2.5916	1.63695	10.4545	0.00122383	0.0416581	AT2G33320	Calcium-dependent lipid-binding (CaLB domain) family protein
AT4G23090	2.5886	2.22631	24.2256	8.58e-07	0.000113095	AT4G23090	unknown protein; Has 7 Blast hits to 7 proteins in 2 species: Archae - 0; Bacteria - 0; Metazoa - 0; Fungi - 0; Plants - 7; Viruses - 0; Other Eukaryotes - 0 (source: NCBI BLink).
AT3G47760	2.58592	1.8898	14.7758	0.000121322	0.00753324	ATATH4|ATH4	ABC2 homolog 4
AT3G17152	2.58301	4.90084	46.5683	8.92e-12	3.83e-09	AT3G17152	Plant invertase/pectin methylesterase inhibitor superfamily protein
AT1G32960	2.58169	1.68172	10.9192	0.000964274	0.0357328	ATSBT3.3|SBT3.3	Subtilase family protein
AT5G13580	2.58141	1.77709	12.5261	0.000401462	0.0193042	AT5G13580	ABC-2 type transporter family protein
AT1G01980	2.57906	1.62032	10.1573	0.00143769	0.0466597	SEC1A|ATSEC1A	FAD-binding Berberine family protein	family 87	subfamily A	polypeptide 6
AT5G48905	2.57637	4.25507	72.3344	1.85e-17	1.86e-14	LCR12	low-molecular-weight cysteine-rich 12
AT2G17010	2.56584	1.72382	11.5022	0.000695415	0.0286292	AT2G17010	Mechanosensitive ion channel family protein
AT2G19230	2.5626	1.73841	11.72	0.000618991	0.0265599	AT2G19230	Leucine-rich repeat transmembrane protein kinase protein
AT5G48770	2.56079	1.87123	14.1252	0.000171134	0.00974069	AT5G48770	Disease resistance protein (TIR-NBS-LRR class) family
AT4G14368	2.55742	1.71108	11.2446	0.000798943	0.0318022	AT4G14368	Regulator of chromosome condensation (RCC1) family protein
AT5G59680	2.55648	1.65328	10.4397	0.00123375	0.0418488	AT5G59680	Leucine-rich repeat protein kinase family protein
AT1G63522	2.54815	4.57209	56.1579	1.12e-13	6.48e-11	AT1G63522	Defensin-like (DEFL) family protein
AT3G28380	2.54249	1.73714	11.494	0.000702671	0.0288095	PGP17	P-glycoprotein 17
AT1G35183	2.54246	3.90367	87.4998	1.19e-20	1.7e-17	AT1G35183	unknown protein; Has 5 Blast hits to 5 proteins in 2 species: Archae - 0; Bacteria - 0; Metazoa - 0; Fungi - 0; Plants - 5; Viruses - 0; Other Eukaryotes - 0 (source: NCBI BLink).
AT2G07240	2.54011	2.24414	24.0695	9.33e-07	0.000121907	AT2G07240	cysteine-type peptidases;cysteine-type peptidases
ATMG00680	2.53703	4.00089	82.1165	1.33e-19	1.48e-16	ORF122C	hypothetical protein
AT5G62520	2.53028	2.0163	17.311	3.18e-05	0.00260042	SRO5	similar to RCD one 5
AT1G67000	2.52993	1.67026	10.4727	0.00121201	0.0414857	AT1G67000	Protein kinase superfamily protein
AT4G04980	2.52827	1.81807	12.7984	0.000347069	0.0172404	AT4G04980	unknown protein; BEST Arabidopsis thaliana protein match is: unknown protein (TAIR:AT1G11070.1); Has 23100 Blast hits to 15699 proteins in 1063 species: Archae - 116; Bacteria - 2262; Metazoa - 8308; Fungi - 3268; Plants - 3181; Viruses - 958; Other Eukaryotes - 5007 (source: NCBI BLink).
AT2G08986	2.52421	7.65758	16.7717	4.39e-05	0.00339646	AT2G08986	unknown protein; BEST Arabidopsis thaliana protein match is: unknown protein (TAIR:AT1G40104.1); Has 30201 Blast hits to 17322 proteins in 780 species: Archae - 12; Bacteria - 1396; Metazoa - 17338; Fungi - 3422; Plants - 5037; Viruses - 0; Other Eukaryotes - 2996 (source: NCBI BLink).
AT5G58050	2.52081	1.97635	16.1433	5.88e-05	0.00415637	SVL4	SHV3-like 4
AT4G28650	2.52074	2.00775	16.9434	3.85e-05	0.00305627	AT4G28650	Leucine-rich repeat transmembrane protein kinase family protein
AT3G63380	2.52057	2.05541	18.2986	1.89e-05	0.00171634	AT3G63380	ATPase E1-E2 type family protein / haloacid dehalogenase-like hydrolase family protein
AT5G41740	2.51445	1.81201	12.5754	0.000391009	0.0188923	AT5G41740	Disease resistance protein (TIR-NBS-LRR class) family
AT5G61550	2.51014	1.72946	11.152	0.000839844	0.0329502	AT5G61550	U-box domain-containing protein kinase family protein
AT5G41750	2.50821	1.98515	16.2138	5.67e-05	0.00406802	AT5G41750	Disease resistance protein (TIR-NBS-LRR class) family
AT4G01830	2.50306	2.06992	18.4354	1.77e-05	0.0016207	PGP5	P-glycoprotein 5
AT3G41762	2.49949	9.40025	13.5446	0.000233059	0.0124771	AT3G41762	unknown protein.
AT2G17050	2.49669	1.87868	13.6102	0.000227641	0.0122384	AT2G17050	disease resistance protein (TIR-NBS-LRR class)
AT5G52170	2.49129	2.1199	19.4678	1.05e-05	0.0010264	HDG7	homeodomain GLABROUS 7
AT3G25610	2.48362	2.05098	17.7517	2.52e-05	0.00213259	AT3G25610	ATPase E1-E2 type family protein / haloacid dehalogenase-like hydrolase family protein
AT2G01008	2.48301	8.06877	15.4721	8.38e-05	0.00558263	AT2G01008	FUNCTIONS IN: molecular_function unknown; INVOLVED IN: biological_process unknown; LOCATED IN: cellular_component unknown; BEST Arabidopsis thaliana protein match is: maternal effect embryo arrest 38 (TAIR:AT3G43160.1).
AT2G47430	2.47977	1.78525	11.7945	0.000595395	0.025783	CKI1	Signal transduction histidine kinase
AT1G23320	2.47912	2.97525	66.2112	4.09e-16	3.51e-13	TAR1	tryptophan aminotransferase related 1
AT3G21180	2.47898	2.31228	14.5764	0.00045283	0.0210339	ATACA9|ACA9	autoinhibited Ca(2+)-ATPase 9
AT1G06020	2.47451	1.72749	10.8503	0.000988077	0.0363015	AT1G06020	pfkB-like carbohydrate kinase family protein
AT4G08450	2.47332	1.70528	10.5059	0.00119302	0.0410697	AT4G08450	Disease resistance protein (TIR-NBS-LRR class) family
AT4G02700	2.46247	1.73196	10.8211	0.00100381	0.0367435	SULTR3;2	sulfate transporter 3;2
AT3G24065	2.45852	4.57166	53.3788	2.8e-13	1.5e-10	AT3G24065	Plant self-incompatibility protein S1 family
AT5G45480	2.45295	1.71565	10.5068	0.00118971	0.0410354	AT5G45480	Protein of unknown function (DUF594)
AT5G51530	2.45266	1.7499	11.0015	0.000912676	0.0346759	AT5G51530	Ubiquitin carboxyl-terminal hydrolase-related protein
AT4G15233	2.44971	2.47977	23.7364	6.39e-06	0.000679077	AT4G15233	ABC-2 and Plant PDR ABC-type transporter family protein
AT3G54580	2.44793	1.73075	10.7026	0.00107013	0.0382458	AT3G54580	Proline-rich extensin-like family protein
AT5G03640	2.4478	1.68482	10.048	0.0015255	0.0484118	AT5G03640	Protein kinase superfamily protein
AT2G37280	2.44528	2.35026	22.1803	5.99e-06	0.000642709	ATPDR5|PDR5	pleiotropic drug resistance 5
AT1G35710	2.44311	2.03647	16.7936	4.2e-05	0.00328417	AT1G35710	Protein kinase family protein with leucine-rich repeat domain
AT5G07650	2.44226	2.10233	18.1913	2.1e-05	0.0018593	AT5G07650	Actin-binding FH2 protein
AT4G29370	2.43325	1.87106	12.9052	0.000327802	0.016474	AT4G29370	Galactose oxidase/kelch repeat superfamily protein
AT1G32950	2.42737	1.89921	13.403	0.000251366	0.0132764	AT1G32950	Subtilase family protein
AT1G05450	2.42304	2.13659	19.0162	1.3e-05	0.00124949	AT1G05450	Bifunctional inhibitor/lipid-transfer protein/seed storage 2S albumin superfamily protein
ATMG01100	2.41991	2.74157	49.303	2.58e-12	1.21e-09	ORF105A	hypothetical protein
AT1G34650	2.41654	4.12456	69.8851	6.35e-17	5.97e-14	HDG10	homeodomain GLABROUS 10
AT1G74770	2.41619	2.07318	17.3765	3.08e-05	0.00253419	AT1G74770	zinc ion binding	family 79	subfamily C	polypeptide 1
AT1G15520	2.40798	2.3994	25.6348	7.65e-07	0.000102647	ATABCG40|ABCG40|PDR12|ATPDR12	pleiotropic drug resistance 12
AT5G27880	2.40538	2.26048	22.4139	2.21e-06	0.000267656	AT5G27880	C2H2 and C2HC zinc fingers superfamily protein
AT5G37450	2.40516	2.21708	20.9833	4.69e-06	0.00052211	AT5G37450	Leucine-rich repeat protein kinase family protein
AT2G39210	2.39511	3.6027	84.6475	3.62e-20	4.73e-17	AT2G39210	Major facilitator superfamily protein
AT4G31230	2.38636	1.78465	11.0124	0.000905314	0.0346341	AT4G31230	Protein kinase protein with adenine nucleotide alpha hydrolases-like domain
AT1G48910	2.38484	3.51284	83.8412	5.46e-20	6.56e-17	YUC10	Flavin-containing monooxygenase family protein
AT5G32590	2.38336	1.9154	13.3123	0.000263778	0.0137389	AT5G32590	myosin heavy chain-related
AT4G35380	2.38131	2.34452	12.3658	0.00139755	0.0458522	AT4G35380	SEC7-like guanine nucleotide exchange family protein
AT2G03250	2.38073	1.79506	11.1326	0.000848473	0.033202	AT2G03250	EXS (ERD1/XPR1/SYG1) family protein
AT5G49780	2.37799	1.78402	10.9311	0.000945936	0.0353585	AT5G49780	Leucine-rich repeat protein kinase family protein
AT1G54980	2.37478	1.78778	10.9738	0.000924375	0.0349848	AT1G54980	Plant invertase/pectin methylesterase inhibitor superfamily protein
AT5G45380	2.37339	1.99192	14.844	0.00011684	0.00730019	DUR3|ATDUR3	solute:sodium symporters;urea transmembrane transporters
AT4G17860	2.37242	2.38086	26.5402	2.59e-07	3.9e-05	AT4G17860	Protein of Unknown Function (DUF239)
AT3G28770	2.36298	1.82836	11.5125	0.00069285	0.0286002	AT3G28770	Protein of unknown function (DUF1216)
AT3G45810	2.36143	1.81698	11.3151	0.000769112	0.0310257	AT3G45810	ferric reductase-like transmembrane component family protein
AT3G52080	2.36017	1.7728	10.6225	0.00111751	0.0390973	chx28	cation/hydrogen exchanger 28
AT1G66040	2.3535	2.19574	19.575	9.68e-06	0.00096522	ORTH4|VIM4	Zinc finger (C3HC4-type RING finger) family protein
AT5G57560	2.35245	4.2842	58.2144	9.06e-14	5.34e-11	XTH22|TCH4	Xyloglucan endotransglucosylase/hydrolase family protein
AT3G53480	2.34486	2.27327	21.6423	3.46e-06	0.000400156	ABCG37|PIS1|ATPDR9|PDR9	pleiotropic drug resistance 9
AT5G07390	2.3301	1.83038	11.2636	0.000791021	0.0316125	ATRBOHA|RBOHA	respiratory burst oxidase homolog A
AT1G11810	2.32837	2.36211	24.7934	6.39e-07	8.81e-05	AT1G11810	F-box associated ubiquitination effector family protein
AT2G19510	2.32174	2.72524	31.7331	3.73e-07	5.44e-05	LBD8	LOB domain-containing protein 8
AT3G25510	2.3193	2.38273	25.4874	4.46e-07	6.41e-05	AT3G25510	disease resistance protein (TIR-NBS-LRR class)
AT4G23700	2.3144	1.79867	10.6383	0.00110799	0.0388546	ATCHX17|CHX17	cation/H+ exchanger 17
AT2G04910	2.31393	2.88157	53.0948	3.21e-13	1.66e-10	AT2G04910	Carbohydrate-binding X8 domain superfamily protein
AT3G45780	2.30212	2.18471	18.5332	1.67e-05	0.00153591	RPT1|PHOT1|JK224|NPH1	phototropin 1
AT4G00700	2.29913	2.15544	17.7516	2.52e-05	0.00213259	AT4G00700	C2 calcium/lipid-binding plant phosphoribosyltransferase family protein
AT1G09170	2.27619	2.13294	16.7922	4.3e-05	0.00334304	AT1G09170	P-loop nucleoside triphosphate hydrolases superfamily protein with CH (Calponin Homology) domain
AT2G27650	2.27448	1.80638	10.4273	0.00124238	0.0420268	AT2G27650	Ubiquitin carboxyl-terminal hydrolase-related protein
AT2G24070	2.266	1.79604	10.1941	0.00140925	0.046035	AT2G24070	Family of unknown function (DUF566)
AT3G01324	2.26511	6.73154	16.5737	4.68e-05	0.0035511	AT3G01324	ECA1-like gametogenesis related family protein
AT1G01900	2.263	1.84116	10.8613	0.000982209	0.0362243	ATSBT1.1|SBTI1.1	subtilase family protein
AT4G10490	2.24797	1.85898	11.0092	0.000906886	0.0346341	AT4G10490	2-oxoglutarate (2OG) and Fe(II)-dependent oxygenase superfamily protein
AT3G21720	2.24594	1.89357	11.5633	0.000672876	0.0281251	ICL	isocitrate lyase
AT1G64110	2.23937	1.85249	10.8213	0.001005	0.0367435	AT1G64110	P-loop containing nucleoside triphosphate hydrolases superfamily protein
AT2G07718	2.23334	2.78392	44.9618	2.03e-11	7.83e-09	AT2G07718	Cytochrome b/b6 protein
AT3G03240	2.23145	2.94678	53.4741	2.64e-13	1.46e-10	AT3G03240	alpha/beta-Hydrolases superfamily protein	DUF601
AT5G49760	2.22333	2.07997	15.0846	0.000103431	0.00668478	AT5G49760	Leucine-rich repeat protein kinase family protein
AT4G01820	2.21431	2.05812	14.5618	0.000135946	0.00823705	PGP3|MDR3	P-glycoprotein 3
AT5G38190	2.21242	2.70444	40.7993	1.73e-10	5.47e-08	AT5G38190	INVOLVED IN: biological_process unknown; LOCATED IN: chloroplast; BEST Arabidopsis thaliana protein match is: myosin heavy chain-related (TAIR:AT1G32010.1); Has 1807 Blast hits to 1807 proteins in 277 species: Archae - 0; Bacteria - 0; Metazoa - 736; Fungi - 347; Plants - 385; Viruses - 0; Other Eukaryotes - 339 (source: NCBI BLink).
AT3G24240	2.2009	1.93417	11.8531	0.000576323	0.0251794	AT3G24240	Leucine-rich repeat receptor-like protein kinase family protein
AT4G18050	2.19996	2.67805	39.3464	3.58e-10	1.02e-07	PGP9	P-glycoprotein 9	putative
AT3G01680	2.19989	1.88588	11.0037	0.000909591	0.0346341	AT3G01680	CONTAINS InterPro DOMAIN/s: Mediator complex subunit Med28 (InterPro:IPR021640); BEST Arabidopsis thaliana protein match is: unknown protein (TAIR:AT3G01670.1); Has 122 Blast hits to 112 proteins in 13 species: Archae - 0; Bacteria - 0; Metazoa - 0; Fungi - 0; Plants - 122; Viruses - 0; Other Eukaryotes - 0 (source: NCBI BLink).
AT1G18830	2.19988	2.97189	53.4505	2.67e-13	1.46e-10	AT1G18830	Transducin/WD40 repeat-like superfamily protein
AT1G77110	2.19115	1.83768	10.1795	0.00142045	0.0462593	PIN6	Auxin efflux carrier family protein
AT1G04470	2.19051	2.04513	14.0223	0.000180743	0.0101911	AT1G04470	Protein of unknown function (DUF810)
AT3G43600	2.19021	2.49695	28.1571	1.14e-07	1.95e-05	AOgamma|atAO-2|AO3|AAO2|AtAO3	aldehyde oxidase 2	chloroplast; EXPRESSED IN: 22 plant structures; EXPRESSED DURING: 14 growth stages; Has 34 Blast hits to 34 proteins in 17 species: Archae - 0; Bacteria - 0; Metazoa - 0; Fungi - 0; Plants - 34; Viruses - 0; Other Eukaryotes - 0 (source: NCBI BLink).
AT2G44540	2.18973	9.0282	11.009	0.000906993	0.0346341	GH9B9|AtGH9B9	glycosyl hydrolase 9B9
AT1G29740	2.18715	2.24674	18.4502	1.77e-05	0.00162089	AT1G29740	Leucine-rich repeat transmembrane protein kinase
AT5G61700	2.17613	1.98285	12.5039	0.000407935	0.019429	ATH16|ATATH16	ABC2 homolog 16
AT1G24320	2.17324	1.9137	11.2326	0.000803983	0.0319183	AT1G24320	Six-hairpin glycosidases superfamily protein
AT5G62040	2.17113	2.59178	33.5451	6.98e-09	1.55e-06	AT5G62040	PEBP (phosphatidylethanolamine-binding protein) family protein
AT5G37260	2.16695	2.21649	17.4027	3.03e-05	0.00250532	RVE2|CIR1	Homeodomain-like superfamily protein
AT2G39850	2.16626	1.87052	10.4594	0.00122059	0.0416581	AT2G39850	Subtilisin-like serine endopeptidase family protein
AT1G32010	2.16456	2.20099	17.0091	3.72e-05	0.00299929	AT1G32010	myosin heavy chain-related
AT5G20260	2.16365	2.95517	51.0694	8.97e-13	4.28e-10	AT5G20260	Exostosin family protein
AT1G65330	2.16347	5.8328	20.6775	5.44e-06	0.000594531	PHE1|AGL37	MADS-box transcription factor family protein
AT5G16850	2.15967	2.14844	15.7222	7.34e-05	0.00500399	ATTERT|TERT	telomerase reverse transcriptase
AT3G05780	2.15153	1.9682	11.9895	0.00053519	0.0238282	LON3	lon protease 3
AT1G64170	2.14955	2.04307	13.514	0.000236888	0.0126003	ATCHX16|CHX16	cation/H+ exchanger 16	family 79	subfamily B	polypeptide 3
AT1G15210	2.14585	2.0396	13.383	0.000254445	0.0133452	ATPDR7|PDR7	pleiotropic drug resistance 7
AT1G24400	2.12883	4.53491	42.2834	7.94e-11	2.77e-08	AATL2|ATLHT2|LHT2	lysine histidine transporter 2
AT1G51790	2.12768	1.97984	11.9141	0.000561197	0.0246574	AT1G51790	Leucine-rich repeat protein kinase family protein
AT1G18390	2.11805	2.0502	13.2992	0.000265651	0.0138125	AT1G18390	Protein kinase superfamily protein
AT5G40900	2.11583	2.71884	38.2232	6.33e-10	1.73e-07	AT5G40900	Nucleotide-diphospho-sugar transferase family protein
AT5G07570	2.11055	2.60239	31.5332	2.84e-08	5.38e-06	AT5G07570	glycine/proline-rich protein
AT2G44550	2.10901	6.09131	17.9167	2.31e-05	0.0020119	AtGH9B10|GH9B10	glycosyl hydrolase 9B10
AT1G20750	2.10705	1.9969	12.0828	0.00050945	0.0228515	AT1G20750	RAD3-like DNA-binding helicase protein
AT4G38590	2.09679	1.97257	11.5173	0.000690421	0.0285802	BGAL14	beta-galactosidase 14
AT4G19520	2.06852	2.44382	18.9607	2.72e-05	0.00226884	AT4G19520	disease resistance protein (TIR-NBS-LRR class) family
AT3G53720	2.05895	1.95689	10.8588	0.000983564	0.0362243	CHX20|ATCHX20	cation/H+ exchanger 20
AT2G20160	2.05881	4.75588	33.9617	5.64e-09	1.29e-06	ASK17|MEO	E3 ubiquitin ligase SCF complex subunit SKP1/ASK1 family protein
ATMG01030	2.05498	1.94925	10.7095	0.00106617	0.0382417	ORF106E	hypothetical protein
AT1G63860	2.04633	2.22905	15.9744	6.43e-05	0.00448033	AT1G63860	Disease resistance protein (TIR-NBS-LRR class) family
AT4G15236	2.04491	2.23658	16.0588	6.21e-05	0.00435255	AT4G15236	ABC-2 and Plant PDR ABC-type transporter family protein
AT1G66960	2.03807	1.97713	10.9983	0.000914997	0.0347202	AT1G66960	Terpenoid cyclases family protein
AT5G62310	2.02547	2.28041	16.8958	3.96e-05	0.00312292	IRE	AGC (cAMP-dependent
AT2G27630	2.02263	1.98647	11.0306	0.000897913	0.0345076	AT2G27630	Ubiquitin carboxyl-terminal hydrolase-related protein	root	flower; EXPRESSED DURING: petal differentiation and expansion stage; CONTAINS InterPro DOMAIN/s: Protein of unknown function DUF939	bacterial (InterPro:IPR010343); BEST Arabidopsis thaliana protein match is: unknown protein (TAIR:AT3G09450.1); Has 671 Blast hits to 667 proteins in 305 species: Archae - 0; Bacteria - 588; Metazoa - 0; Fungi - 2; Plants - 66; Viruses - 0; Other Eukaryotes - 15 (source: NCBI BLink).
AT4G34900	2.0114	2.39082	19.5883	1.06e-05	0.00103764	XDH2|ATXDH2	xanthine dehydrogenase 2
AT1G62660	2.01022	2.3288	17.9966	2.21e-05	0.00193677	AT1G62660	Glycosyl hydrolases family 32 protein
AT1G69190	2.00126	3.39633	60.7974	6.38e-15	4.56e-12	AT1G69190	Dihydropterin pyrophosphokinase / Dihydropteroate synthase
AT4G11400	1.99355	5.40771	21.4519	3.63e-06	0.000416609	AT4G11400	ARID/BRIGHT DNA-binding domain;ELM2 domain protein
AT3G43148	1.98974	2.27432	16.2004	5.7e-05	0.00407986	AT3G43148	FUNCTIONS IN: molecular_function unknown; INVOLVED IN: biological_process unknown; LOCATED IN: cellular_component unknown; BEST Arabidopsis thaliana protein match is: myosin heavy chain-related (TAIR:AT5G32590.1); Has 145 Blast hits to 140 proteins in 36 species: Archae - 0; Bacteria - 9; Metazoa - 37; Fungi - 11; Plants - 72; Viruses - 1; Other Eukaryotes - 15 (source: NCBI BLink).
AT1G44090	1.98575	4.33229	43.1165	5.19e-11	1.86e-08	GA20OX5|ATGA20OX5	gibberellin 20-oxidase 5
AT3G60790	1.98217	2.19461	14.353	0.000151608	0.00891026	AT3G60790	F-box family protein
AT5G18860	1.97729	2.00324	10.8594	0.000983259	0.0362243	AT5G18860	inosine-uridine preferring nucleoside hydrolase family protein
AT5G39770	1.97715	3.29154	48.4117	1.69e-10	5.39e-08	AT5G39770	Restriction endonuclease
AT2G33100	1.97496	2.26329	15.7149	7.41e-05	0.0050378	CSLD1|ATCSLD1	cellulose synthase-like D1
AT1G03800	1.97485	2.30368	16.7355	4.3e-05	0.00334304	ERF10|ATERF10	ERF domain protein 10
ATMG00040	1.964	5.3442	21.5912	3.38e-06	0.000393425	ORF315	ATP synthase subunit C family protein
AT4G39270	1.96103	2.01125	10.8352	0.000996162	0.0365093	AT4G39270	Leucine-rich repeat protein kinase family protein
AT1G68750	1.95549	2.03075	11.1214	0.000854688	0.0333891	ATPPC4|PPC4	phosphoenolpyruvate carboxylase 4
ATMG00200	1.94779	2.8883	38.8548	5.19e-10	1.43e-07	ORF107B	hypothetical protein
AT2G38400	1.94197	5.6421	18.2692	1.92e-05	0.00173214	AGT3	alanine:glyoxylate aminotransferase 3
AT1G65110	1.93986	2.01576	10.6938	0.00107615	0.0383255	AT1G65110	Ubiquitin carboxyl-terminal hydrolase-related protein
AT4G27550	1.939	2.11637	12.3552	0.000439923	0.0206256	ATTPS4|TPS4	trehalose-6-phosphatase synthase S4
AT4G02733	1.93881	2.11694	12.3593	0.000438948	0.020612	AT4G02733	F-box family protein
AT2G25700	1.92889	7.0545	11.5385	0.0006819	0.0284232	SK3|ASK3	SKP1-like 3	family 710	subfamily A	polypeptide 1
AT1G61080	1.92755	2.02344	10.7251	0.00105729	0.0380079	AT1G61080	Hydroxyproline-rich glycoprotein family protein
ATMG00240	1.91981	2.09283	11.7498	0.000608709	0.0262461	ORF111A	Gag-Pol-related retrotransposon family protein
ATMG00810	1.91936	2.60767	27.7428	1.39e-07	2.32e-05	ORF240B	DNA/RNA polymerases superfamily protein
AT3G19350	1.91787	6.03668	15.3154	9.11e-05	0.00600254	MPC	maternally expressed pab C-terminal
AT2G04160	1.91542	2.02629	10.6456	0.00110362	0.0388546	AIR3	Subtilisin-like serine endopeptidase family protein
AT1G37130	1.91033	2.26953	14.9633	0.000109742	0.00697269	B29|ATNR2|NIA2|NIA2-1|NR2|CHL3|NR	nitrate reductase 2
AT2G13680	1.90678	3.58511	40.5718	1.37e-08	2.77e-06	GLS2|CALS5|ATGSL02	callose synthase 5
AT2G07599	1.90609	3.02721	43.7134	3.87e-11	1.42e-08	AT2G07599	unknown protein; BEST Arabidopsis thaliana protein match is: unknown protein (TAIR:ATMG01040.1).
AT1G63950	1.90372	2.59463	26.5643	2.55e-07	3.88e-05	AT1G63950	Heavy metal transport/detoxification superfamily protein
AT1G50040	1.90182	2.0744	11.27	0.000787956	0.0315319	AT1G50040	Protein of unknown function (DUF1005)
AT3G04735	1.89463	2.72162	31.3256	2.26e-08	4.36e-06	RALFL21	RALF-like 21
AT3G13090	1.89316	2.38638	17.7345	2.55e-05	0.00214741	ATABCC6|ATMRP8|MRP8	multidrug resistance-associated protein 8
AT1G66870	1.88966	6.60848	12.2714	0.000460112	0.0212748	AT1G66870	Carbohydrate-binding X8 domain superfamily protein
AT3G17150	1.88642	6.79424	11.657	0.000639833	0.0269951	AT3G17150	Plant invertase/pectin methylesterase inhibitor superfamily protein
AT4G11230	1.88249	2.16987	12.5813	0.000389887	0.0188923	AT4G11230	Riboflavin synthase-like superfamily protein
AT4G24020	1.88101	2.40262	18.0151	2.19e-05	0.00192746	NLP7	NIN like protein 7
AT1G65770	1.88035	4.79236	28.0078	1.21e-07	2.06e-05	AMR1	ascorbic acid mannose pathway regulator 1
AT2G23970	1.8801	6.58769	12.2355	0.000469045	0.0215869	AT2G23970	Class I glutamine amidotransferase-like superfamily protein
AT2G07738	1.87851	2.42821	18.7918	1.46e-05	0.00138331	AT2G07738	unknown protein; Has 3 Blast hits to 3 proteins in 1 species: Archae - 0; Bacteria - 0; Metazoa - 0; Fungi - 0; Plants - 3; Viruses - 0; Other Eukaryotes - 0 (source: NCBI BLink).
AT5G05490	1.87246	2.16551	12.3807	0.000433965	0.02041	REC8|SYN1|DIF1|ATREC8	Rad21/Rec8-like family protein
AT3G02020	1.87227	2.68377	29.3725	6.23e-08	1.11e-05	AK3	aspartate kinase 3
AT5G07760	1.86629	2.35232	16.2728	5.52e-05	0.00399026	AT5G07760	formin homology 2 domain-containing protein / FH2 domain-containing protein
ATMG01410	1.86334	4.26586	39.5039	4.01e-10	1.13e-07	ORF204	open reading frame 204
ATMG00720	1.86071	3.01833	41.4684	1.22e-10	4.07e-08	ORF107D	hypothetical protein	family 76	subfamily C	polypeptide 2
AT4G16860	1.86006	2.04903	10.4505	0.00122652	0.0416975	RPP4	Disease resistance protein (TIR-NBS-LRR class) family
AT1G55610	1.85998	2.41877	18.1522	2.05e-05	0.00182964	BRL1	BRI1 like
AT5G27060	1.85947	2.07114	10.768	0.00103301	0.037449	AtRLP53|RLP53	receptor like protein 53
AT2G01950	1.85835	2.2225	13.2429	0.000273764	0.0140881	VH1|BRL2	BRI1-like 2
AT4G13610	1.85737	2.80354	32.8458	1.01e-08	2.16e-06	MEE57	DNA (cytosine-5-)-methyltransferase family protein
AT1G66852	1.8567	2.17714	12.3871	0.00043247	0.0203715	AT1G66852	Carbohydrate-binding X8 domain superfamily protein	2OG-Fe(II) oxygenase family protein
AT2G07827	1.85661	3.3443	52.6902	4.31e-13	2.12e-10	AT2G07827	unknown protein; FUNCTIONS IN: molecular_function unknown; INVOLVED IN: biological_process unknown; LOCATED IN: cellular_component unknown; Has 1 Blast hits to 1 proteins in 1 species: Archae - 0; Bacteria - 0; Metazoa - 0; Fungi - 0; Plants - 1; Viruses - 0; Other Eukaryotes - 0 (source: NCBI BLink).
AT2G46375	1.85055	2.08984	10.9558	0.000933399	0.0351526	AT2G46375	unknown protein; BEST Arabidopsis thaliana protein match is: unknown protein (TAIR:AT3G61660.1); Has 12 Blast hits to 12 proteins in 4 species: Archae - 0; Bacteria - 0; Metazoa - 0; Fungi - 0; Plants - 12; Viruses - 0; Other Eukaryotes - 0 (source: NCBI BLink).
AT4G10210	1.8497	3.41906	52.7611	3.79e-13	1.9e-10	AT4G10210	Protein of Unknown Function (DUF239)
AT5G62110	1.8479	2.91251	36.5247	1.51e-09	3.88e-07	AT5G62110	Homeodomain-like superfamily protein
AT1G29720	1.84684	2.19979	12.3074	0.00047837	0.0218985	AT1G29720	Leucine-rich repeat transmembrane protein kinase
AT1G59500	1.84243	3.03369	41.4673	1.2e-10	4.06e-08	GH3.4	Auxin-responsive GH3 family protein
AT3G55677	1.84143	4.36432	35.5161	4.22e-09	9.83e-07	AT3G55677	Plant self-incompatibility protein S1 family
AT1G51910	1.8373	2.64346	27.3959	1.66e-07	2.64e-05	AT1G51910	Leucine-rich repeat protein kinase family protein
AT1G70430	1.83609	2.16919	12.0108	0.000529128	0.0236635	AT1G70430	Protein kinase superfamily protein
AT4G03610	1.82714	2.38719	16.6362	4.53e-05	0.00346471	AT4G03610	Metallo-hydrolase/oxidoreductase superfamily protein
AT4G11280	1.82698	5.32948	18.8542	1.48e-05	0.00139399	ATACS6|ACS6	1-aminocyclopropane-1-carboxylic acid (acc) synthase 6
AT1G15830	1.81323	2.15124	11.4223	0.000725914	0.0295608	AT1G15830	unknown protein; Has 165982 Blast hits to 57214 proteins in 2459 species: Archae - 263; Bacteria - 44622; Metazoa - 55751; Fungi - 10656; Plants - 17613; Viruses - 2527; Other Eukaryotes - 34550 (source: NCBI BLink).
AT1G79370	1.79468	2.76281	29.6127	5.29e-08	9.51e-06	CYP79C1	cytochrome P450
AT2G20170	1.79179	2.96892	36.6695	1.4e-09	3.66e-07	AT2G20170	Protein of Unknown Function (DUF239)
AT2G03260	1.79122	2.15514	11.2375	0.00080186	0.0318761	AT2G03260	EXS (ERD1/XPR1/SYG1) family protein
AT1G09550	1.77704	4.43947	32.5386	1.18e-08	2.47e-06	AT1G09550	Pectinacetylesterase family protein
AT2G35690	1.77509	4.53219	30.2544	3.8e-08	7.04e-06	ACX5	acyl-CoA oxidase 5
AT3G02410	1.76573	2.43339	16.9088	3.93e-05	0.00310629	ICME-LIKE2	alpha/beta-Hydrolases superfamily protein
AT2G07722	1.7608	3.33578	47.5456	6.54e-12	2.93e-09	AT2G07722	unknown protein; BEST Arabidopsis thaliana protein match is: unknown protein (TAIR:ATMG00620.1); Has 15 Blast hits to 15 proteins in 5 species: Archae - 0; Bacteria - 0; Metazoa - 0; Fungi - 0; Plants - 15; Viruses - 0; Other Eukaryotes - 0 (source: NCBI BLink).
AT4G26520	1.75832	2.14863	10.7523	0.00104177	0.0376375	AT4G26520	Aldolase superfamily protein	OB-fold-like protein
AT5G66650	1.74515	3.68307	47.6847	5.14e-12	2.34e-09	AT5G66650	Protein of unknown function (DUF607)
AT1G57800	1.74024	5.07708	20.1586	7.13e-06	0.000741931	VIM5|ORTH3	zinc finger (C3HC4-type RING finger) family protein
ATMG00120	1.73618	3.72904	45.5505	3.29e-11	1.25e-08	ORF143	hypothetical protein
AT3G43160	1.73086	2.35026	14.1359	0.000170149	0.00971224	MEE38	maternal effect embryo arrest 38
AT1G56400	1.72784	3.24172	45.7168	1.37e-11	5.57e-09	AT1G56400	F-box family protein
AT5G60440	1.72565	3.10317	39.7782	2.87e-10	8.71e-08	AGL62	AGAMOUS-like 62
AT3G27730	1.72058	2.80005	27.8309	1.61e-07	2.58e-05	MER3|RCK	ATP binding;ATP-dependent helicases;DNA helicases
AT2G30090	1.712	3.14621	41.3347	1.29e-10	4.23e-08	AT2G30090	Acyl-CoA N-acyltransferases (NAT) superfamily protein
AT1G28630	1.7018	3.41396	45.1427	1.84e-11	7.37e-09	AT1G28630	unknown protein; Has 647 Blast hits to 524 proteins in 85 species: Archae - 0; Bacteria - 6; Metazoa - 100; Fungi - 44; Plants - 83; Viruses - 0; Other Eukaryotes - 414 (source: NCBI BLink).
AT3G49670	1.69962	2.39005	14.603	0.00013278	0.00806148	BAM2	Leucine-rich receptor-like protein kinase family protein
AT2G20950	1.69853	2.22348	11.2149	0.000811702	0.0320975	AT2G20950	Arabidopsis phospholipase-like protein (PEARLI 4) family
AT1G09510	1.69197	5.33245	16.4276	5.06e-05	0.00371009	AT1G09510	NAD(P)-binding Rossmann-fold superfamily protein	4 anthesis	petal differentiation and expansion stage; Has 36 Blast hits to 36 proteins in 15 species: Archae - 0; Bacteria - 0; Metazoa - 1; Fungi - 2; Plants - 33; Viruses - 0; Other Eukaryotes - 0 (source: NCBI BLink).
AT2G37980	1.68471	2.28934	12.177	0.000484002	0.022039	AT2G37980	O-fucosyltransferase family protein
AT5G53520	1.68274	4.42656	29.6577	5.16e-08	9.35e-06	ATOPT8|OPT8	oligopeptide transporter 8
AT3G55665	1.67883	2.52242	18.1365	2.06e-05	0.00183514	AT3G55665	Plant self-incompatibility protein S1 family
AT3G23530	1.67444	4.18944	34.2653	4.82e-09	1.11e-06	AT3G23530	Cyclopropane-fatty-acyl-phospholipid synthase
AT4G04830	1.67389	6.19874	11.1858	0.000824496	0.0324055	MSRB5|ATMSRB5	methionine sulfoxide reductase B5
AT4G15215	1.6715	3.0122	21.4986	2.41e-05	0.00207113	ATPDR13|PDR13	pleiotropic drug resistance 13
AT1G22760	1.6692	3.325	43.2589	4.81e-11	1.74e-08	PAB3	poly(A) binding protein 3
AT4G08990	1.66702	4.31874	31.3755	2.13e-08	4.13e-06	AT4G08990	DNA (cytosine-5-)-methyltransferase family protein
AT4G31020	1.66062	2.18246	10.1262	0.00146212	0.0470965	AT4G31020	alpha/beta-Hydrolases superfamily protein
AT2G07667	1.64892	4.30036	31.0781	2.48e-08	4.73e-06	AT2G07667	unknown protein; FUNCTIONS IN: molecular_function unknown; INVOLVED IN: biological_process unknown; LOCATED IN: mitochondrion; BEST Arabidopsis thaliana protein match is: unknown protein (TAIR:ATMG01180.1).
AT1G32180	1.63502	3.19055	39.9371	2.63e-10	8.15e-08	ATCSLD6|CSLD6	cellulose synthase-like D6
AT2G07835	1.6296	2.61421	20.7164	5.35e-06	0.000586409	AT2G07835	unknown protein; BEST Arabidopsis thaliana protein match is: unknown protein (TAIR:ATMG00400.1); Has 30201 Blast hits to 17322 proteins in 780 species: Archae - 12; Bacteria - 1396; Metazoa - 17338; Fungi - 3422; Plants - 5037; Viruses - 0; Other Eukaryotes - 2996 (source: NCBI BLink).
AT1G24062	1.62884	5.63177	13.1756	0.000283735	0.0145513	AT1G24062	Cysteine-rich protein
AT5G12060	1.62673	3.92341	37.4563	1.41e-09	3.66e-07	AT5G12060	Plant self-incompatibility protein S1 family
AT1G33700	1.62306	2.75943	24.318	8.45e-07	0.000111831	AT1G33700	Beta-glucosidase
AT1G66950	1.62275	2.37904	12.9023	0.000342189	0.0170262	PDR11|ATPDR11	pleiotropic drug resistance 11
AT3G03828	1.61725	4.52924	25.437	4.6e-07	6.58e-05	AT3G03828	unknown protein; FUNCTIONS IN: molecular_function unknown; INVOLVED IN: biological_process unknown; LOCATED IN: endomembrane system; BEST Arabidopsis thaliana protein match is: unknown protein (TAIR:AT5G43695.1); Has 30201 Blast hits to 17322 proteins in 780 species: Archae - 12; Bacteria - 1396; Metazoa - 17338; Fungi - 3422; Plants - 5037; Viruses - 0; Other Eukaryotes - 2996 (source: NCBI BLin…
AT1G66880	1.60988	2.41827	13.4686	0.000258461	0.0135088	AT1G66880	Protein kinase superfamily protein
AT1G22210	1.60427	4.01342	35.3213	2.8e-09	6.69e-07	AT1G22210	Haloacid dehalogenase-like hydrolase (HAD) superfamily protein
AT3G19040	1.59978	3.06276	32.5379	1.38e-08	2.78e-06	HAF2|TAF1|TAF1B	histone acetyltransferase of the TAFII250 family 2
AT1G64940	1.59961	5.90468	11.4185	0.000727401	0.0295813	CYP89A6	cytochrome P450
AT3G15950	1.59089	2.23648	10.0931	0.00148887	0.0475504	NAI2	DNA topoisomerase-related	putative
AT1G70560	1.58641	2.89589	26.9746	2.06e-07	3.2e-05	WEI8|SAV3|TAA1	tryptophan aminotransferase of Arabidopsis 1
AT1G33110	1.57611	3.4138	39.0945	4.05e-10	1.13e-07	AT1G33110	MATE efflux family protein
AT2G07669	1.5704	2.65162	20.5278	5.88e-06	0.00063601	AT2G07669	unknown protein; Has 35333 Blast hits to 34131 proteins in 2444 species: Archae - 798; Bacteria - 22429; Metazoa - 974; Fungi - 991; Plants - 531; Viruses - 0; Other Eukaryotes - 9610 (source: NCBI BLink).
ATCG01000	1.56709	2.86063	24.5003	9.55e-07	0.000124251	YCF1.1	Ycf1 protein
AT1G09880	1.56263	4.8498	19.0231	1.29e-05	0.00124902	AT1G09880	Rhamnogalacturonate lyase family protein
AT1G80330	1.56011	4.25737	28.7404	8.29e-08	1.44e-05	GA3OX4|ATGA3OX4	gibberellin 3-oxidase 4
AT4G28490	1.55319	2.29712	10.5769	0.00114541	0.0397037	HAE|RLK5	Leucine-rich receptor-like protein kinase family protein
AT1G53430	1.5493	2.47883	14.3328	0.000154264	0.00900213	AT1G53430	Leucine-rich repeat transmembrane protein kinase
AT3G24280	1.54594	4.13212	30.1565	4.57e-08	8.38e-06	SMAP2	small acidic protein 2
AT5G41690	1.54393	2.39204	12.2044	0.00047961	0.0218985	AT5G41690	RNA-binding (RRM/RBD/RNP motifs) family protein
AT2G07674	1.54281	3.63357	37.825	7.76e-10	2.08e-07	AT2G07674	Unknown conserved protein
AT3G05630	1.52883	2.56216	16.4754	4.93e-05	0.00367403	PLDZETA2|PDLZ2|PLDP2	phospholipase D P2
AT1G08730	1.52403	3.13669	14.3014	0.000882863	0.0341916	XIC|ATXIC	Myosin family protein with Dil domain
AT2G15420	1.52306	2.7347	21.1249	4.31e-06	0.000483988	AT2G15420	myosin heavy chain-related
AT2G15620	1.52156	4.6414	20.8576	4.95e-06	0.000549169	NIR|ATHNIR|NIR1	nitrite reductase 1
ATMG00140	1.52074	3.83018	35.8132	2.24e-09	5.43e-07	ORF167	hypothetical protein
AT2G33160	1.51689	2.68186	19.8495	8.39e-06	0.00085599	AT2G33160	glycoside hydrolase family 28 protein / polygalacturonase (pectinase) family protein
AT2G28340	1.51071	3.64929	36.3398	1.68e-09	4.28e-07	GATA13	GATA transcription factor 13
ATMG00010	1.5026	4.20453	27.6385	1.47e-07	2.42e-05	ORF153A	hypothetical protein
AT3G62700	1.50084	2.53671	15.1015	0.000102225	0.00662716	MRP10|ATMRP10	multidrug resistance-associated protein 10
AT1G21910	1.49682	2.72888	20.3263	6.54e-06	0.000689205	AT1G21910	Integrase-type DNA-binding superfamily protein
AT5G50490	1.49482	3.68966	35.6047	2.5e-09	6e-07	NF-YC5	nuclear factor Y
AT1G10680	1.48979	4.95004	16.2773	5.47e-05	0.00396481	PGP10	P-glycoprotein 10	ribonuclease H-like superfamily protein
AT5G54225	1.47333	3.9965	30.2091	4.16e-08	7.66e-06	LCR83	low-molecular-weight cysteine-rich 83
AT1G10385	1.47326	2.38364	11.0364	0.000893687	0.0345076	AT1G10385	Vps51/Vps67 family (components of vesicular transport) protein
AT1G02580	1.45397	2.79792	20.6418	5.54e-06	0.00060354	SDG5|FIS1|MEA|EMB173	SET domain-containing protein
AT1G19160	1.44912	2.98905	25.1784	5.23e-07	7.42e-05	AT1G19160	F-box family protein
AT4G20820	1.44784	3.20746	32.3481	1.29e-08	2.65e-06	AT4G20820	FAD-binding Berberine family protein
AT1G05580	1.44768	2.35711	10.1945	0.00140893	0.046035	ATCHX23|CHX23	cation/H+ exchanger 23
AT2G31830	1.44595	2.88774	22.2517	2.53e-06	0.000303243	AT2G31830	endonuclease/exonuclease/phosphatase family protein
AT1G61420	1.4439	2.36109	10.2133	0.00139472	0.0458092	AT1G61420	S-locus lectin protein kinase family protein
AT3G03910	1.44065	3.56819	33.1763	8.44e-09	1.85e-06	GDH3	glutamate dehydrogenase 3
AT1G14080	1.43724	3.3465	32.754	1.05e-08	2.22e-06	ATFUT6|FUT6	fucosyltransferase 6
AT1G65360	1.43625	2.35384	9.99139	0.00157313	0.0495435	AGL23	AGAMOUS-like 23
AT1G68670	1.43447	2.72575	18.6638	1.56e-05	0.00145635	AT1G68670	myb-like transcription factor family protein	potato inhibitor I-type family protein
ATMG00180	1.43071	3.28411	32.199	1.4e-08	2.8e-06	CCB452	cytochrome C biogenesis 452	chloroplast thylakoid membrane	chloroplast	chloroplast envelope; EXPRESSED IN: 22 plant structures; EXPRESSED DURING: 13 growth stages; CONTAINS InterPro DOMAIN/s: Thylakoid soluble phosphoprotein TSP9 (InterPro:IPR021584); Has 37 Blast hits to 37 proteins in 10 species: Archae - 0; Bacteria - 0; Metazoa - 0; Fungi - 0; Plants - 37; Viruses - 0; Other Eukaryotes - 0 (source: NCBI BLink).
ATMG00710	1.43011	3.1317	28.6437	9.6e-08	1.66e-05	ORF120	Polynucleotidyl transferase
AT5G27910	1.42844	2.85346	21.1217	4.32e-06	0.000483988	NF-YC8	nuclear factor Y
AT1G22190	1.42742	2.49204	12.5823	0.000389559	0.0188923	AT1G22190	Integrase-type DNA-binding superfamily protein
AT1G56120	1.42686	2.75271	18.8191	1.51e-05	0.00142475	AT1G56120	Leucine-rich repeat transmembrane protein kinase
AT3G24790	1.42296	3.63529	32.476	1.21e-08	2.51e-06	AT3G24790	Protein kinase superfamily protein	family 94	subfamily B	polypeptide 3
AT4G14180	1.41149	2.72817	18.0996	2.13e-05	0.00188091	PRD1|AtPRD1	putative recombination initiation defect 1
AT4G34580	1.41117	2.56341	14.1939	0.00016498	0.00953796	COW1|SRH1	Sec14p-like phosphatidylinositol transfer family protein
AT4G02300	1.40513	3.88362	29.8755	4.62e-08	8.41e-06	AT4G02300	Plant invertase/pectin methylesterase inhibitor superfamily
AT1G59870	1.39916	2.72677	17.2798	3.61e-05	0.00291718	ABCG36|ATABCG36|PEN3|PDR8|ATPDR8	ABC-2 and Plant PDR ABC-type transporter family protein
AT1G61360	1.38592	2.43605	10.7498	0.00104322	0.0376375	AT1G61360	S-locus lectin protein kinase family protein
AT1G56130	1.3835	2.85905	19.9867	7.86e-06	0.000809071	AT1G56130	Leucine-rich repeat transmembrane protein kinase
AT2G07798	1.38245	3.88874	28.8353	7.92e-08	1.38e-05	AT2G07798	unknown protein; FUNCTIONS IN: molecular_function unknown; INVOLVED IN: biological_process unknown; LOCATED IN: cellular_component unknown; BEST Arabidopsis thaliana protein match is: unknown protein (TAIR:ATMG01220.1); Has 3 Blast hits to 3 proteins in 1 species: Archae - 0; Bacteria - 0; Metazoa - 0; Fungi - 0; Plants - 3; Viruses - 0; Other Eukaryotes - 0 (source: NCBI BLink).
AT1G73550	1.38234	5.41601	10.6696	0.00108941	0.0384271	AT1G73550	Bifunctional inhibitor/lipid-transfer protein/seed storage 2S albumin superfamily protein
AT3G44730	1.38143	2.83804	19.5086	1.01e-05	0.000995274	KP1|ATKP1	kinesin-like protein 1
ATMG01260	1.36883	2.67242	16.1531	5.85e-05	0.00415325	ORF205	hypothetical protein
AT4G24860	1.36881	2.86369	19.6908	9.15e-06	0.000922615	AT4G24860	P-loop containing nucleoside triphosphate hydrolases superfamily protein
AT1G61330	1.36765	4.29254	21.8665	2.93e-06	0.0003435	AT1G61330	FBD
AT5G39700	1.35541	2.44715	10.5053	0.00119066	0.0410354	MYB89|AtMYB89	myb domain protein 89
AT5G50480	1.35439	5.43833	10.1358	0.00145458	0.0470725	NF-YC6	nuclear factor Y
AT1G67370	1.34516	3.0531	23.4786	1.26e-06	0.000161732	ATASY1|ASY1	DNA-binding HORMA family protein
AT5G09500	1.3279	2.465	10.4255	0.0012432	0.0420268	AT5G09500	Ribosomal protein S19 family protein
AT4G14140	1.32228	5.07378	11.9535	0.000545634	0.0241146	DMT02|MET2|DMT2|MET02	DNA methyltransferase 2
AT5G26220	1.31936	5.08579	11.8128	0.000588433	0.0255922	AT5G26220	ChaC-like family protein
AT4G11810	1.31481	3.00684	21.3067	3.92e-06	0.000442623	AT4G11810	Major Facilitator Superfamily with SPX (SYG1/Pho81/XPR1) domain-containing protein
AT1G09750	1.31333	2.84102	17.7918	2.47e-05	0.00209967	AT1G09750	Eukaryotic aspartyl protease family protein
AT3G50720	1.30569	3.59329	27.5396	1.54e-07	2.5e-05	AT3G50720	Protein kinase superfamily protein
AT2G24696	1.29782	3.43103	27.0343	2e-07	3.12e-05	AT2G24696	transcriptional factor B3 family protein
AT2G07806	1.29578	4.38084	18.6719	1.55e-05	0.00145472	AT2G07806	unknown protein; FUNCTIONS IN: molecular_function unknown; INVOLVED IN: biological_process unknown; LOCATED IN: cellular_component unknown.
AT1G22110	1.27904	3.78999	26.3897	2.79e-07	4.18e-05	AT1G22110	structural constituent of ribosome
AT1G22670	1.27643	2.94908	18.9034	1.38e-05	0.00131715	AT1G22670	Protease-associated (PA) RING/U-box zinc finger family protein
AT1G24570	1.27383	3.55365	26.2395	3.02e-07	4.46e-05	AT1G24570	Protein of unknown function (DUF707)
AT1G78000	1.27063	3.86362	24.9204	5.98e-07	8.36e-05	SULTR1;2|SEL1	sulfate transporter 1;2
AT4G24450	1.26379	2.951	16.6729	6.19e-05	0.00434415	ATGWD2|PWD|GWD3	phosphoglucan
AT1G04445	1.2559	4.18532	19.8458	8.4e-06	0.00085599	AT1G04445	C2H2-like zinc finger protein
AT1G01590	1.25401	2.61036	12.4971	0.000407728	0.019429	FRO1|ATFRO1	ferric reduction oxidase 1
AT3G44260	1.2532	2.72291	14.3741	0.000149919	0.00883437	AT3G44260	Polynucleotidyl transferase	F1 complex	OSCP/delta subunit protein
AT5G26630	1.25146	3.09666	21.4421	3.65e-06	0.000417193	AT5G26630	MADS-box transcription factor family protein
AT5G44030	1.2514	2.64618	13.2704	0.000269807	0.0139561	IRX5|NWS2|CESA4	cellulose synthase A4
AT2G07775	1.24696	3.01604	19.4327	1.04e-05	0.0010264	AT2G07775	unknown protein; Has 30201 Blast hits to 17322 proteins in 780 species: Archae - 12; Bacteria - 1396; Metazoa - 17338; Fungi - 3422; Plants - 5037; Viruses - 0; Other Eukaryotes - 2996 (source: NCBI BLink).
AT3G28340	1.23533	2.89581	16.7582	4.26e-05	0.00332548	GATL10	galacturonosyltransferase-like 10
AT2G15590	1.23225	2.88372	16.4514	4.99e-05	0.00369704	AT2G15590	Protein of unknown function (DUF1685)
AT3G24420	1.22394	2.54347	10.3558	0.00129101	0.043254	AT3G24420	alpha/beta-Hydrolases superfamily protein
AT1G01530	1.22253	2.53843	10.2343	0.00137887	0.0453881	AGL28	AGAMOUS-like 28
ATCG00050	1.22159	4.56143	12.5169	0.000521415	0.0233533	RPS16	ribosomal protein S16
AT1G31540	1.21881	2.70611	13.3929	0.000252728	0.013325	AT1G31540	Disease resistance protein (TIR-NBS-LRR class) family
AT5G36930	1.21466	2.53224	9.95426	0.00161287	0.0499706	AT5G36930	Disease resistance protein (TIR-NBS-LRR class) family
AT3G24715	1.2138	2.65688	12.631	0.000379771	0.018498	AT3G24715	Protein kinase superfamily protein with octicosapeptide/Phox/Bem1p domain
AT5G39560	1.1994	3.00847	17.8674	2.37e-05	0.00204685	AT5G39560	Galactose oxidase/kelch repeat superfamily protein
AT1G17770	1.19227	3.80573	22.894	1.71e-06	0.00021461	SUVH7|SDG17	SU(VAR)3-9 homolog 7
AT1G02660	1.1878	4.46223	14.5725	0.000141081	0.00843791	AT1G02660	alpha/beta-Hydrolases superfamily protein
AT1G49190	1.18091	4.45865	14.6725	0.000127961	0.00786423	ARR19|RR19	response regulator 19
AT2G20080	1.17818	3.25907	22.164	2.51e-06	0.000301255	AT2G20080	unknown protein; FUNCTIONS IN: molecular_function unknown; INVOLVED IN: biological_process unknown; LOCATED IN: chloroplast; BEST Arabidopsis thaliana protein match is: unknown protein (TAIR:AT4G28840.1); Has 35333 Blast hits to 34131 proteins in 2444 species: Archae - 798; Bacteria - 22429; Metazoa - 974; Fungi - 991; Plants - 531; Viruses - 0; Other Eukaryotes - 9610 (source: NCBI BLink).
AT1G11160	1.17275	2.6668	11.7048	0.00064839	0.0272532	AT1G11160	Transducin/WD40 repeat-like superfamily protein
AT1G61430	1.17144	2.65212	11.7464	0.000609816	0.0262562	AT1G61430	S-locus lectin protein kinase family protein
ATMG00150	1.17123	3.03507	17.5717	2.8e-05	0.00232687	ORF116	hypothetical protein
AT5G07770	1.16104	2.87244	14.4829	0.000141507	0.00843791	AT5G07770	Actin-binding FH2 protein
AT1G20400	1.15675	3.00606	16.6293	4.55e-05	0.00347003	AT1G20400	Protein of unknown function (DUF1204)
AT4G27280	1.15381	3.91454	19.9455	8.16e-06	0.000837324	AT4G27280	Calcium-binding EF-hand family protein
AT2G07728	1.14935	2.87778	14.2656	0.000158813	0.00924964	AT2G07728	unknown protein; FUNCTIONS IN: molecular_function unknown; INVOLVED IN: biological_process unknown; LOCATED IN: cellular_component unknown; EXPRESSED IN: cultured cell; Has 1 Blast hits to 1 proteins in 1 species: Archae - 0; Bacteria - 0; Metazoa - 0; Fungi - 0; Plants - 1; Viruses - 0; Other Eukaryotes - 0 (source: NCBI BLink).
AT1G31710	1.14554	2.64875	11.1983	0.000818963	0.0322573	AT1G31710	Copper amine oxidase family protein
AT1G72080	1.14064	4.41246	14.2244	0.000162349	0.00941904	AT1G72080	unknown protein; FUNCTIONS IN: molecular_function unknown; INVOLVED IN: biological_process unknown; LOCATED IN: chloroplast; Has 30201 Blast hits to 17322 proteins in 780 species: Archae - 12; Bacteria - 1396; Metazoa - 17338; Fungi - 3422; Plants - 5037; Viruses - 0; Other Eukaryotes - 2996 (source: NCBI BLink).
AT1G69550	1.13386	2.65062	10.9583	0.000940898	0.0352679	AT1G69550	disease resistance protein (TIR-NBS-LRR class)
AT1G42980	1.13058	4.44709	13.6034	0.000225878	0.0121873	AT1G42980	Actin-binding FH2 (formin homology 2) family protein
AT2G48020	1.12912	4.02281	17.8929	2.34e-05	0.00203129	AT2G48020	Major facilitator superfamily protein
AT4G30070	1.12485	3.9521	18.5613	1.66e-05	0.0015297	LCR59	low-molecular-weight cysteine-rich 59
AT3G16860	1.12474	2.76534	12.1951	0.000479324	0.0218985	COBL8	COBRA-like protein 8 precursor
AT1G49900	1.12107	2.78334	12.3366	0.000444332	0.0207675	AT1G49900	C2H2 type zinc finger transcription factor family
AT1G74010	1.11916	2.98947	15.3318	9.02e-05	0.00596012	AT1G74010	Calcium-dependent phosphotriesterase superfamily protein
AT2G33630	1.09374	2.93818	13.8702	0.000195965	0.010886	AT2G33630	NAD(P)-binding Rossmann-fold superfamily protein
ATMG01050	1.09367	2.70781	10.8749	0.000975024	0.0360423	ORF159	hypothetical protein
ATMG01400	1.08595	3.23489	18.8426	1.43e-05	0.00135532	ORF105B	hypothetical protein
AT1G69260	1.08398	4.03227	16.4289	5.06e-05	0.00371009	AFP1	ABI five binding protein
AT3G44400	1.08271	2.82326	12.0058	0.000532086	0.0237605	AT3G44400	Disease resistance protein (TIR-NBS-LRR class) family
AT2G03290	1.08264	4.29555	13.8897	0.000194039	0.010819	AT2G03290	emp24/gp25L/p24 family/GOLD family protein
AT1G61630	1.07746	2.93078	13.3639	0.00025663	0.0134364	ATENT7|ENT7	equilibrative nucleoside transporter 7
AT1G30860	1.07545	3.20047	18.1201	2.08e-05	0.00184546	AT1G30860	RING/U-box superfamily protein
AT1G29010	1.07345	3.67433	18.8734	1.4e-05	0.00133526	AT1G29010	unknown protein; BEST Arabidopsis thaliana protein match is: unknown protein (TAIR:AT2G34010.1); Has 18 Blast hits to 17 proteins in 3 species: Archae - 0; Bacteria - 0; Metazoa - 0; Fungi - 0; Plants - 18; Viruses - 0; Other Eukaryotes - 0 (source: NCBI BLink).
AT5G38200	1.07013	4.09588	15.3842	8.78e-05	0.00582277	AT5G38200	Class I glutamine amidotransferase-like superfamily protein
AT1G34460	1.06824	2.95751	13.5434	0.000233326	0.0124771	CYCB1;5|CYC3	CYCLIN B1;5
AT3G13100	1.06581	3.71132	18.6039	1.61e-05	0.00149355	ATMRP7|MRP7	multidrug resistance-associated protein 7
AT5G49390	1.06543	2.75859	10.3146	0.00141788	0.0462593	AT5G49390	LOCATED IN: endomembrane system; EXPRESSED IN: 17 plant structures; EXPRESSED DURING: 11 growth stages; BEST Arabidopsis thaliana protein match is: binding (TAIR:AT3G06670.1); Has 30201 Blast hits to 17322 proteins in 780 species: Archae - 12; Bacteria - 1396; Metazoa - 17338; Fungi - 3422; Plants - 5037; Viruses - 0; Other Eukaryotes - 2996 (source: NCBI BLink).
AT2G35930	1.06407	2.69531	10.1678	0.00142954	0.0464955	PUB23	plant U-box 23
AT2G42640	1.06322	4.2042	14.1933	0.000165033	0.00953796	AT2G42640	Mitogen activated protein kinase kinase kinase-related
AT3G12970	1.04885	2.77551	10.7444	0.00104626	0.0377018	AT3G12970	unknown protein; BEST Arabidopsis thaliana protein match is: unknown protein (TAIR:AT1G56020.1); Has 2408 Blast hits to 418 proteins in 91 species: Archae - 0; Bacteria - 41; Metazoa - 198; Fungi - 63; Plants - 125; Viruses - 13; Other Eukaryotes - 1968 (source: NCBI BLink).
AT1G61190	1.04584	2.70912	9.98492	0.00157871	0.0495817	AT1G61190	LRR and NB-ARC domains-containing disease resistance protein
AT5G14960	1.03105	3.64308	17.4247	2.99e-05	0.00248329	E2L1|DEL2|E2FD	DP-E2F-like 2
AT5G59570	1.02184	2.93898	12.1535	0.000490122	0.0222166	AT5G59570	Homeodomain-like superfamily protein
AT1G68290	1.01567	3.12312	14.7931	0.000120033	0.00746864	ENDO 2	endonuclease 2
ATCG00590	1.00205	3.69987	16.4762	4.94e-05	0.00367403	ORF31	electron carriers
AT1G43667	-1.0011	3.76767	16.5229	4.81e-05	0.00361361	AT1G43667	Bifunctional inhibitor/lipid-transfer protein/seed storage 2S albumin superfamily protein
AT1G07980	-1.00214	4.5522	9.95492	0.00160459	0.0498425	NF-YC10	nuclear factor Y
AT3G27835	-1.0026	3.02184	12.9279	0.000323845	0.0163297	AT3G27835	Gamma-thionin family protein
AT5G62627	-1.00679	4.0039	14.5537	0.000136341	0.00824436	AT5G62627	Putative membrane lipoprotein
AT1G64200	-1.00831	3.62419	16.8078	4.14e-05	0.00324783	VHA-E3	vacuolar H+-ATPase subunit E isoform 3
AT5G49480	-1.00901	3.81666	16.5359	4.78e-05	0.00359787	CP1|ATCP1	Ca2+-binding protein 1
AT1G51020	-1.01341	4.21382	12.8966	0.000329311	0.0164946	AT1G51020	unknown protein; BEST Arabidopsis thaliana protein match is: unknown protein (TAIR:AT1G51010.1).
AT5G23070	-1.0138	4.00559	14.7441	0.000123196	0.00761813	AT5G23070	Thymidine kinase
AT4G21610	-1.02097	2.74524	9.96109	0.00159923	0.0498	LOL2	lsd one like 2
AT1G01170	-1.02382	3.23524	16.9551	3.83e-05	0.00304509	AT1G01170	Protein of unknown function (DUF1138)
AT5G42060	-1.02447	2.96445	12.6518	0.000375346	0.0183121	AT5G42060	DEK
AT1G29418	-1.03289	3.24857	15.5417	0.000106882	0.00686352	AT1G29418	unknown protein; FUNCTIONS IN: molecular_function unknown; INVOLVED IN: biological_process unknown; LOCATED IN: endomembrane system; Has 0 Blast hits to 0 proteins in 0 species (source: NCBI BLink).
AT5G57815	-1.03314	4.61614	10.0766	0.00150199	0.0478677	AT5G57815	Cytochrome c oxidase
AT4G29610	-1.03582	4.45119	11.474	0.000705988	0.0289061	AT4G29610	Cytidine/deoxycytidylate deaminase family protein
AT3G48180	-1.03666	2.86854	11.668	0.000636568	0.0269448	AT3G48180	unknown protein; BEST Arabidopsis thaliana protein match is: unknown protein (TAIR:AT1G19020.1); Has 84 Blast hits to 84 proteins in 15 species: Archae - 0; Bacteria - 0; Metazoa - 0; Fungi - 0; Plants - 84; Viruses - 0; Other Eukaryotes - 0 (source: NCBI BLink).
AT5G11540	-1.03702	4.17512	13.8317	0.00020003	0.0110445	AT5G11540	D-arabinono-1
AT1G52825	-1.03757	3.17219	16.4839	4.91e-05	0.00367039	AT1G52825	unknown protein; FUNCTIONS IN: molecular_function unknown; INVOLVED IN: biological_process unknown; LOCATED IN: endomembrane system; CONTAINS InterPro DOMAIN/s: Protein of unknown function DUF2346 (InterPro:IPR018625); BEST Arabidopsis thaliana protein match is: unknown protein (TAIR:AT4G14615.1); Has 52 Blast hits to 49 proteins in 19 species: Archae - 0; Bacteria - 0; Metazoa - 0; Fungi - 0; Pl…	water dikinase
AT2G30330	-1.03878	4.30605	12.783	0.000349926	0.0173079	AT2G30330	GCN5L1 family protein
AT5G47175	-1.03906	4.19132	13.7248	0.000212092	0.0115262	LCR3	low-molecular-weight cysteine-rich 3
AT4G31840	-1.03967	3.69532	17.8396	2.41e-05	0.002071	ENODL15|AtENODL15	early nodulin-like protein 15
AT2G28720	-1.04438	2.84215	11.5065	0.00069376	0.0286002	AT2G28720	Histone superfamily protein
AT4G00895	-1.04467	3.98966	15.797	7.06e-05	0.00486334	AT4G00895	ATPase
AT5G09980	-1.04671	4.13046	14.4836	0.000141457	0.00843791	PROPEP4	elicitor peptide 4 precursor
AT2G21140	-1.05011	4.58901	10.6106	0.00112473	0.0392585	ATPRP2|PRP2	proline-rich protein 2
AT4G28310	-1.05244	4.25485	13.5352	0.000234258	0.0124825	AT4G28310	unknown protein; BEST Arabidopsis thaliana protein match is: unknown protein (TAIR:AT1G52270.1); Has 30201 Blast hits to 17322 proteins in 780 species: Archae - 12; Bacteria - 1396; Metazoa - 17338; Fungi - 3422; Plants - 5037; Viruses - 0; Other Eukaryotes - 2996 (source: NCBI BLink).
AT5G06270	-1.0531	4.55957	10.9086	0.000957463	0.0356122	AT5G06270	unknown protein; FUNCTIONS IN: molecular_function unknown; INVOLVED IN: biological_process unknown; LOCATED IN: chloroplast; EXPRESSED IN: 21 plant structures; EXPRESSED DURING: 11 growth stages; BEST Arabidopsis thaliana protein match is: unknown protein (TAIR:AT3G11600.1); Has 1807 Blast hits to 1807 proteins in 277 species: Archae - 0; Bacteria - 0; Metazoa - 736; Fungi - 347; Plants - 385; Vi…
AT1G21930	-1.05372	4.35939	12.7195	0.000361995	0.0178053	AT1G21930	unknown protein; BEST Arabidopsis thaliana protein match is: unknown protein (TAIR:AT3G42150.3); Has 43 Blast hits to 43 proteins in 13 species: Archae - 0; Bacteria - 0; Metazoa - 0; Fungi - 0; Plants - 43; Viruses - 0; Other Eukaryotes - 0 (source: NCBI BLink).
AT1G68010	-1.05415	3.89293	17.1477	3.46e-05	0.00280336	HPR|ATHPR1	hydroxypyruvate reductase
AT3G15280	-1.05534	3.45764	18.2941	1.9e-05	0.00171634	AT3G15280	unknown protein; FUNCTIONS IN: molecular_function unknown; LOCATED IN: mitochondrion; EXPRESSED IN: 8 plant structures; EXPRESSED DURING: L mature pollen stage
AT4G04925	-1.061	2.9647	13.5599	0.00023117	0.012406	AT4G04925	unknown protein; FUNCTIONS IN: molecular_function unknown; INVOLVED IN: biological_process unknown; LOCATED IN: mitochondrion; Has 35333 Blast hits to 34131 proteins in 2444 species: Archae - 798; Bacteria - 22429; Metazoa - 974; Fungi - 991; Plants - 531; Viruses - 0; Other Eukaryotes - 9610 (source: NCBI BLink).
AT5G59105	-1.06126	3.64725	18.5713	1.64e-05	0.00151537	AT5G59105	Defensin-like (DEFL) family protein
AT1G71865	-1.06155	4.00184	16.1719	5.79e-05	0.0041318	AT1G71865	unknown protein; FUNCTIONS IN: molecular_function unknown; INVOLVED IN: biological_process unknown; LOCATED IN: chloroplast; Has 33 Blast hits to 33 proteins in 11 species: Archae - 0; Bacteria - 0; Metazoa - 0; Fungi - 0; Plants - 33; Viruses - 0; Other Eukaryotes - 0 (source: NCBI BLink).
AT5G11550	-1.06235	4.25742	13.7585	0.000207991	0.0114115	AT5G11550	ARM repeat superfamily protein
AT3G54680	-1.06318	4.63416	10.5192	0.00118175	0.040822	AT3G54680	proteophosphoglycan-related
AT2G29540	-1.06731	4.44537	12.2225	0.000472328	0.0216716	ATRPAC14|ATRPC14|RPC14	RNApolymerase 14 kDa subunit
AT3G55950	-1.06967	3.88652	17.721	2.56e-05	0.00214879	CCR3|ATCRR3	CRINKLY4 related 3
AT5G48500	-1.07246	3.98604	16.6646	4.46e-05	0.00342255	AT5G48500	unknown protein; BEST Arabidopsis thaliana protein match is: unknown protein (TAIR:AT2G10930.1); Has 30201 Blast hits to 17322 proteins in 780 species: Archae - 12; Bacteria - 1396; Metazoa - 17338; Fungi - 3422; Plants - 5037; Viruses - 0; Other Eukaryotes - 2996 (source: NCBI BLink).
AT3G54320	-1.07954	4.47719	12.1917	0.000480188	0.0218985	ATWRI1|WRI1|ASML1|WRI	Integrase-type DNA-binding superfamily protein
AT1G15260	-1.0826	4.30223	13.8904	0.000193879	0.010819	AT1G15260	unknown protein; BEST Arabidopsis thaliana protein match is: unknown protein (TAIR:AT3G16070.1); Has 28 Blast hits to 28 proteins in 7 species: Archae - 0; Bacteria - 0; Metazoa - 0; Fungi - 0; Plants - 28; Viruses - 0; Other Eukaryotes - 0 (source: NCBI BLink).
AT4G30330	-1.08458	4.26767	14.2445	0.000160605	0.00933588	AT4G30330	Small nuclear ribonucleoprotein family protein
AT3G51500	-1.0904	3.55972	19.5714	9.7e-06	0.00096522	AT3G51500	unknown protein; FUNCTIONS IN: molecular_function unknown; INVOLVED IN: biological_process unknown; LOCATED IN: chloroplast; EXPRESSED IN: 22 plant structures; EXPRESSED DURING: 13 growth stages; Has 23 Blast hits to 23 proteins in 10 species: Archae - 0; Bacteria - 0; Metazoa - 0; Fungi - 0; Plants - 23; Viruses - 0; Other Eukaryotes - 0 (source: NCBI BLink).
AT1G16500	-1.0933	4.45917	12.6719	0.000371333	0.0181754	AT1G16500	unknown protein; BEST Arabidopsis thaliana protein match is: unknown protein (TAIR:AT1G79160.1); Has 136 Blast hits to 134 proteins in 17 species: Archae - 0; Bacteria - 0; Metazoa - 0; Fungi - 4; Plants - 131; Viruses - 1; Other Eukaryotes - 0 (source: NCBI BLink).
AT1G27695	-1.09334	3.9407	17.8275	2.42e-05	0.0020724	AT1G27695	glycine-rich protein
AT4G08870	-1.09496	2.87112	11.0609	0.00110676	0.0388546	AT4G08870	Arginase/deacetylase superfamily protein
AT5G10430	-1.1002	4.43155	13.1068	0.000294339	0.0150183	ATAGP4|AGP4	arabinogalactan protein 4
AT5G46010	-1.10087	2.6698	10.6735	0.00108709	0.0384064	AT5G46010	Homeodomain-like superfamily protein	3-N-Acetylglucosaminyltransferase family protein
AT4G30660	-1.10437	3.76538	20.0239	7.65e-06	0.000793278	AT4G30660	Low temperature and salt responsive protein family
AT2G39290	-1.10565	4.59572	11.6813	0.000631513	0.0268823	PGPS1|PGP1|PGS1	phosphatidylglycerolphosphate synthase 1
AT1G09470	-1.11017	4.26628	14.9199	0.000112234	0.0070814	AT1G09470	unknown protein; FUNCTIONS IN: molecular_function unknown; BEST Arabidopsis thaliana protein match is: unknown protein (TAIR:AT5G26770.1).
AT1G77093	-1.11036	4.09975	16.5714	4.69e-05	0.0035511	AT1G77093	Defensin-like (DEFL) family protein
AT1G51000	-1.11078	3.07011	16.6741	4.44e-05	0.00342255	AT1G51000	unknown protein; BEST Arabidopsis thaliana protein match is: unknown protein (TAIR:AT1G51020.1); Has 19 Blast hits to 16 proteins in 2 species: Archae - 0; Bacteria - 0; Metazoa - 0; Fungi - 0; Plants - 19; Viruses - 0; Other Eukaryotes - 0 (source: NCBI BLink).
AT2G47930	-1.11111	3.85076	19.5092	1e-05	0.000995274	AGP26|ATAGP26	arabinogalactan protein 26
AT1G74430	-1.11213	4.37865	13.9659	0.00018624	0.0104229	MYB95|ATMYB95|ATMYBCP66	myb domain protein 95
AT3G44735	-1.11423	3.31291	20.1935	7.01e-06	0.000731051	ATPSK3|PSK3|PSK1	PHYTOSULFOKINE 3 PRECURSOR
AT2G05070	-1.1186	4.64955	11.4897	0.000700043	0.0287741	LHCB2|LHCB2.2	photosystem II light harvesting complex gene 2.2
AT1G80650	-1.12201	3.87336	19.6082	9.51e-06	0.00095565	RTL1	RNAse THREE-like protein 1
AT3G46850	-1.13098	3.76749	20.994	4.61e-06	0.000515239	AT3G46850	Subtilase family protein
AT1G32583	-1.13961	3.73736	21.3215	3.89e-06	0.000440882	AT1G32583	FUNCTIONS IN: molecular_function unknown; INVOLVED IN: biological_process unknown; LOCATED IN: endomembrane system; BEST Arabidopsis thaliana protein match is: tapetum determinant 1 (TAIR:AT4G24972.1); Has 35333 Blast hits to 34131 proteins in 2444 species: Archae - 798; Bacteria - 22429; Metazoa - 974; Fungi - 991; Plants - 531; Viruses - 0; Other Eukaryotes - 9610 (source: NCBI BLink).
AT5G16950	-1.14224	4.3466	15.0026	0.000107419	0.00688328	AT5G16950	unknown protein; Has 1807 Blast hits to 1807 proteins in 277 species: Archae - 0; Bacteria - 0; Metazoa - 736; Fungi - 347; Plants - 385; Viruses - 0; Other Eukaryotes - 339 (source: NCBI BLink).
AT2G27390	-1.14287	2.73144	12.2285	0.000470824	0.0216356	AT2G27390	proline-rich family protein
AT5G38060	-1.14689	2.86472	14.1454	0.000169288	0.00969069	AT5G38060	unknown protein; FUNCTIONS IN: molecular_function unknown; INVOLVED IN: biological_process unknown; LOCATED IN: chloroplast; Has 30201 Blast hits to 17322 proteins in 780 species: Archae - 12; Bacteria - 1396; Metazoa - 17338; Fungi - 3422; Plants - 5037; Viruses - 0; Other Eukaryotes - 2996 (source: NCBI BLink).
AT1G13607	-1.14709	4.05718	18.1211	2.09e-05	0.00185335	AT1G13607	Defensin-like (DEFL) family protein
AT5G40190	-1.1531	3.17034	20.1974	6.99e-06	0.000731051	AT5G40190	RNA ligase/cyclic nucleotide phosphodiesterase family protein
AT3G60840	-1.15782	3.72248	21.9954	2.75e-06	0.000326318	MAP65-4	microtubule-associated protein 65-4
AT5G19875	-1.16099	3.69067	22.1258	2.56e-06	0.000304868	AT5G19875	unknown protein; FUNCTIONS IN: molecular_function unknown; INVOLVED IN: response to oxidative stress; LOCATED IN: endomembrane system; EXPRESSED IN: 21 plant structures; EXPRESSED DURING: 13 growth stages; BEST Arabidopsis thaliana protein match is: unknown protein (TAIR:AT2G31940.1); Has 30201 Blast hits to 17322 proteins in 780 species: Archae - 12; Bacteria - 1396; Metazoa - 17338; Fungi - 342…
AT3G09950	-1.16103	4.09129	18.1819	2.01e-05	0.00180256	AT3G09950	unknown protein; BEST Arabidopsis thaliana protein match is: unknown protein (TAIR:AT5G41761.1); Has 128 Blast hits to 128 proteins in 12 species: Archae - 0; Bacteria - 0; Metazoa - 0; Fungi - 0; Plants - 128; Viruses - 0; Other Eukaryotes - 0 (source: NCBI BLink).
AT2G06520	-1.16367	4.87907	10.5995	0.00113148	0.0394024	PSBX	photosystem II subunit X
AT1G54020	-1.16768	2.98417	16.6885	4.44e-05	0.00342255	AT1G54020	GDSL-like Lipase/Acylhydrolase superfamily protein
AT3G10090	-1.17015	3.67816	22.4607	2.15e-06	0.000261265	AT3G10090	Nucleic acid-binding
AT5G38430	-1.17247	3.91943	20.7306	5.29e-06	0.000582528	AT5G38430	Ribulose bisphosphate carboxylase (small chain) family protein
AT4G27860	-1.17286	4.23038	16.9896	3.76e-05	0.00300618	AT4G27860	vacuolar iron transporter (VIT) family protein
AT4G25225	-1.17408	2.94384	16.1437	5.88e-05	0.00415637	AT4G25225	unknown protein; LOCATED IN: endomembrane system; BEST Arabidopsis thaliana protein match is: unknown protein (TAIR:AT2G35736.2); Has 78 Blast hits to 78 proteins in 13 species: Archae - 0; Bacteria - 0; Metazoa - 0; Fungi - 0; Plants - 78; Viruses - 0; Other Eukaryotes - 0 (source: NCBI BLink).
AT1G72450	-1.17569	3.46829	22.6455	1.95e-06	0.000240226	TIFY11B|JAZ6	jasmonate-zim-domain protein 6
AT5G63740	-1.17617	2.79089	13.7575	0.000208082	0.0114115	AT5G63740	RING/U-box superfamily protein
AT2G21290	-1.1791	4.87173	10.9276	0.000947694	0.0353802	AT2G21290	unknown protein; FUNCTIONS IN: molecular_function unknown; INVOLVED IN: biological_process unknown; LOCATED IN: mitochondrion; EXPRESSED IN: 22 plant structures; EXPRESSED DURING: 13 growth stages; Has 63 Blast hits to 63 proteins in 12 species: Archae - 0; Bacteria - 0; Metazoa - 0; Fungi - 0; Plants - 63; Viruses - 0; Other Eukaryotes - 0 (source: NCBI BLink).
AT4G16690	-1.18699	3.27329	22.7353	1.86e-06	0.000230201	MES16|ATMES16	methyl esterase 16
AT4G26960	-1.18757	3.5879	23.1176	1.53e-06	0.000192663	AT4G26960	unknown protein; FUNCTIONS IN: molecular_function unknown; INVOLVED IN: biological_process unknown; LOCATED IN: chloroplast; BEST Arabidopsis thaliana protein match is: unknown protein (TAIR:AT5G54970.1); Has 22 Blast hits to 22 proteins in 8 species: Archae - 0; Bacteria - 0; Metazoa - 0; Fungi - 0; Plants - 22; Viruses - 0; Other Eukaryotes - 0 (source: NCBI BLink).
AT2G26320	-1.18828	2.79425	14.0778	0.000175483	0.00993179	AGL33	AGAMOUS-like 33
AT1G67330	-1.19019	5.02849	10.053	0.00152142	0.0483333	AT1G67330	Protein of unknown function (DUF579)
AT4G13955	-1.19889	3.56914	23.5552	1.22e-06	0.000156113	AT4G13955	Encodes a defensin-like (DEFL) family protein.	4-lactone oxidase family protein
AT1G06500	-1.2025	4.62836	13.427	0.000248134	0.013152	AT1G06500	unknown protein; Has 25 Blast hits to 25 proteins in 10 species: Archae - 0; Bacteria - 0; Metazoa - 0; Fungi - 0; Plants - 25; Viruses - 0; Other Eukaryotes - 0 (source: NCBI BLink).
AT2G37580	-1.20434	4.31492	16.9567	3.83e-05	0.00304509	AT2G37580	RING/U-box superfamily protein
AT4G27990	-1.2086	4.88749	11.3489	0.000755154	0.0305446	ATYLMG1-2|YLMG1-2	YGGT family protein
AT1G09310	-1.21794	4.15395	19.1631	1.2e-05	0.00116817	AT1G09310	Protein of unknown function
AT1G33140	-1.21973	4.33073	17.2107	3.35e-05	0.00272658	PGY2	Ribosomal protein L6 family
AT1G09380	-1.22144	4.97139	10.9716	0.000925462	0.0349848	AT1G09380	nodulin MtN21 /EamA-like transporter family protein
AT5G41560	-1.2243	4.80186	12.3124	0.000450124	0.020973	AT5G41560	FUNCTIONS IN: molecular_function unknown; INVOLVED IN: biological_process unknown; LOCATED IN: chloroplast; EXPRESSED IN: 24 plant structures; EXPRESSED DURING: 15 growth stages; CONTAINS InterPro DOMAIN/s: Ubiquitin ligase
AT4G09890	-1.23279	3.81223	24.495	7.46e-07	0.00010054	AT4G09890	Protein of unknown function (DUF3511)
AT3G27030	-1.23974	3.18628	23.6954	1.13e-06	0.000146371	AT3G27030	unknown protein; FUNCTIONS IN: molecular_function unknown; INVOLVED IN: biological_process unknown; LOCATED IN: endomembrane system; CONTAINS InterPro DOMAIN/s: Protein of unknown function DUF3339 (InterPro:IPR021775); BEST Arabidopsis thaliana protein match is: Protein of unknown function (DUF 3339) (TAIR:AT5G40970.1); Has 538 Blast hits to 271 proteins in 16 species: Archae - 0; Bacteria - 0; M…
AT5G63250	-1.25078	5.19237	9.99317	0.00157161	0.0495435	AT5G63250	Carbohydrate-binding X8 domain superfamily protein
AT3G03230	-1.25121	3.28897	25.2309	5.09e-07	7.25e-05	AT3G03230	alpha/beta-Hydrolases superfamily protein
AT5G01900	-1.25545	3.50676	25.7439	3.9e-07	5.67e-05	WRKY62|ATWRKY62	WRKY DNA-binding protein 62
AT2G20605	-1.25887	4.14475	20.5429	5.85e-06	0.000635219	AT2G20605	Plant thionin family protein
AT3G09480	-1.26174	4.44011	16.9936	3.75e-05	0.00300618	AT3G09480	Histone superfamily protein
AT3G61177	-1.27015	5.09834	10.9097	0.00095708	0.0356122	LCR53	low-molecular-weight cysteine-rich 53
AT5G65660	-1.28488	4.65615	14.9693	0.00010933	0.00697269	AT5G65660	hydroxyproline-rich glycoprotein family protein
AT1G13755	-1.28797	5.19723	10.5478	0.00116357	0.0402864	AT1G13755	Defensin-like (DEFL) family protein
AT2G27960	-1.30888	4.51438	17.2301	3.31e-05	0.00270621	CKS1|CKS1AT	cyclin-dependent kinase-subunit 1
AT4G11510	-1.31716	4.00367	24.5588	7.22e-07	9.77e-05	RALFL28	ralf-like 28
AT1G75580	-1.31978	4.84418	13.8443	0.000198686	0.0109965	AT1G75580	SAUR-like auxin-responsive protein family
AT2G17972	-1.32254	3.91637	26.2162	3.06e-07	4.48e-05	AT2G17972	unknown protein; FUNCTIONS IN: molecular_function unknown; INVOLVED IN: biological_process unknown; LOCATED IN: chloroplast thylakoid membrane
AT5G05600	-1.32281	4.13128	22.8312	1.77e-06	0.000219909	AT5G05600	2-oxoglutarate (2OG) and Fe(II)-dependent oxygenase superfamily protein
AT4G05180	-1.32964	4.24327	21.4788	3.58e-06	0.000412381	PSBQ-2|PSBQ|PSII-Q	photosystem II subunit Q-2
AT3G52420	-1.33097	4.51955	17.7276	2.55e-05	0.00214741	ATOEP7|OEP7	outer envelope membrane protein 7	subunit C8
AT4G15390	-1.33298	3.73575	28.8812	7.71e-08	1.35e-05	AT4G15390	HXXXD-type acyl-transferase family protein
AT2G30960	-1.33435	4.07187	24.1165	9.08e-07	0.00011916	AT2G30960	unknown protein; Has 4906 Blast hits to 2903 proteins in 334 species: Archae - 5; Bacteria - 381; Metazoa - 1639; Fungi - 509; Plants - 244; Viruses - 5; Other Eukaryotes - 2123 (source: NCBI BLink).
AT5G09360	-1.33591	5.35709	10.3286	0.00131021	0.0435333	LAC14	laccase 14
AT5G24570	-1.33718	2.82386	18.2266	1.96e-05	0.00176633	AT5G24570	unknown protein; Has 30201 Blast hits to 17322 proteins in 780 species: Archae - 12; Bacteria - 1396; Metazoa - 17338; Fungi - 3422; Plants - 5037; Viruses - 0; Other Eukaryotes - 2996 (source: NCBI BLink).
AT5G60630	-1.33753	4.48832	18.3251	1.86e-05	0.00169741	AT5G60630	FUNCTIONS IN: molecular_function unknown; INVOLVED IN: biological_process unknown; LOCATED IN: endomembrane system; EXPRESSED IN: 17 plant structures; EXPRESSED DURING: 6 growth stages; BEST Arabidopsis thaliana protein match is: hydroxyproline-rich glycoprotein family protein (TAIR:AT3G45230.1); Has 1807 Blast hits to 1807 proteins in 277 species: Archae - 0; Bacteria - 0; Metazoa - 736; Fungi -…
AT1G35240	-1.33818	2.55136	11.7456	0.000687399	0.0284944	ARF20	auxin response factor 20
AT1G20740	-1.34201	5.28501	10.8534	0.000986445	0.036286	AT1G20740	Protein of unknown function (DUF833)
AT5G05810	-1.34315	2.89496	19.8181	8.57e-06	0.000869924	ATL43	RING/U-box superfamily protein
AT1G35520	-1.34613	2.58507	12.6865	0.000426568	0.020125	ARF15	auxin response factor 15
AT5G50750	-1.35442	4.28542	21.6833	3.22e-06	0.000376459	RGP4	reversibly glycosylated polypeptide 4
AT2G43550	-1.35693	3.92743	27.3301	1.72e-07	2.72e-05	AT2G43550	Scorpion toxin-like knottin superfamily protein
AT5G19172	-1.36286	3.15924	27.5224	1.56e-07	2.52e-05	AT5G19172	Cysteine-rich protein
AT4G28180	-1.36352	4.65413	16.8134	4.13e-05	0.00324671	AT4G28180	unknown protein; FUNCTIONS IN: molecular_function unknown; INVOLVED IN: N-terminal protein myristoylation; LOCATED IN: cellular_component unknown; EXPRESSED IN: 15 plant structures; EXPRESSED DURING: 8 growth stages; Has 1508 Blast hits to 1315 proteins in 223 species: Archae - 4; Bacteria - 127; Metazoa - 687; Fungi - 310; Plants - 142; Viruses - 28; Other Eukaryotes - 210 (source: NCBI BLink).
AT3G11120	-1.36406	5.50039	9.95936	0.00160073	0.0498	AT3G11120	Ribosomal protein L41 family
AT5G54970	-1.3647	4.22218	22.877	1.73e-06	0.000215622	AT5G54970	unknown protein; BEST Arabidopsis thaliana protein match is: unknown protein (TAIR:AT4G26960.1); Has 1807 Blast hits to 1807 proteins in 277 species: Archae - 0; Bacteria - 0; Metazoa - 736; Fungi - 347; Plants - 385; Viruses - 0; Other Eukaryotes - 339 (source: NCBI BLink).
AT1G80890	-1.36504	3.98749	26.5981	2.51e-07	3.83e-05	AT1G80890	unknown protein; BEST Arabidopsis thaliana protein match is: unknown protein (TAIR:AT1G16000.1); Has 41 Blast hits to 40 proteins in 10 species: Archae - 0; Bacteria - 0; Metazoa - 0; Fungi - 0; Plants - 41; Viruses - 0; Other Eukaryotes - 0 (source: NCBI BLink).
AT5G02590	-1.3703	5.22218	11.7163	0.00061975	0.0265599	AT5G02590	Tetratricopeptide repeat (TPR)-like superfamily protein
AT5G04047	-1.37285	3.58982	30.5935	3.19e-08	5.99e-06	AT5G04047	Plant self-incompatibility protein S1 family	type II-like superfamily protein
AT1G04645	-1.3738	4.69131	16.6113	4.59e-05	0.00349346	AT1G04645	Plant self-incompatibility protein S1 family
AT3G54550	-1.37658	4.10188	25.1118	5.42e-07	7.64e-05	AT3G54550	Protein of unknown function (DUF506)
AT4G22756	-1.37727	4.83105	15.1638	9.86e-05	0.00641569	ATSMO1|ATSMO1-2|SMO1-2|SMO1	sterol C4-methyl oxidase 1-2
AT1G06420	-1.3777	3.96594	27.4458	1.62e-07	2.59e-05	AT1G06420	unknown protein; Has 1017 Blast hits to 654 proteins in 124 species: Archae - 0; Bacteria - 39; Metazoa - 232; Fungi - 69; Plants - 40; Viruses - 0; Other Eukaryotes - 637 (source: NCBI BLink).
AT2G43670	-1.38242	4.72701	16.3995	5.13e-05	0.00373594	AT2G43670	Carbohydrate-binding X8 domain superfamily protein	Det1/DDB1-complexing (InterPro:IPR018276); Has 1807 Blast hits to 1807 proteins in 277 species: Archae - 0; Bacteria - 0; Metazoa - 736; Fungi - 347; Plants - 385; Viruses - 0; Other Eukaryotes - 339 (source: NCBI BLink).
AT2G46330	-1.38793	4.68685	16.9962	3.75e-05	0.00300618	AGP16|ATAGP16	arabinogalactan protein 16
AT2G21130	-1.38824	4.29748	22.5597	2.04e-06	0.00024916	AT2G21130	Cyclophilin-like peptidyl-prolyl cis-trans isomerase family protein
AT2G27380	-1.38996	5.33369	11.2973	0.000776438	0.031137	EPR1|ATEPR1	extensin proline-rich 1
AT4G29280	-1.39354	4.6718	17.3134	3.17e-05	0.00260042	LCR22	low-molecular-weight cysteine-rich 22	chromatin associated protein
AT3G61230	-1.42016	2.98294	24.3351	8.11e-07	0.000107789	AT3G61230	GATA type zinc finger transcription factor family protein
AT4G14020	-1.42097	4.49341	20.5039	5.96e-06	0.00064175	AT4G14020	Rapid alkalinization factor (RALF) family protein
AT5G28640	-1.42608	4.0992	26.9191	2.12e-07	3.27e-05	GIF|GIF1|ATGIF1|AN3	SSXT family protein
AT5G46730	-1.42611	5.07717	13.8292	0.000200288	0.0110445	AT5G46730	glycine-rich protein
AT3G02120	-1.4273	3.72524	32.9162	9.65e-09	2.1e-06	AT3G02120	hydroxyproline-rich glycoprotein family protein
AT5G19151	-1.43658	2.7338	19.0716	1.26e-05	0.00122162	AT5G19151	unknown protein; FUNCTIONS IN: molecular_function unknown; INVOLVED IN: biological_process unknown; LOCATED IN: endomembrane system; Has 30201 Blast hits to 17322 proteins in 780 species: Archae - 12; Bacteria - 1396; Metazoa - 17338; Fungi - 3422; Plants - 5037; Viruses - 0; Other Eukaryotes - 2996 (source: NCBI BLink).
AT3G46860	-1.45162	2.85005	21.9528	2.8e-06	0.000330995	AT3G46860	Serine protease inhibitor
AT1G18350	-1.45383	5.04925	14.6098	0.000132295	0.00805749	BUD1|MKK7|ATMKK7	MAP kinase kinase 7
AT5G47550	-1.45595	4.30536	24.5954	7.08e-07	9.63e-05	AT5G47550	Cystatin/monellin superfamily protein
AT3G47070	-1.46624	4.39307	23.5676	1.21e-06	0.000155747	AT3G47070	LOCATED IN: thylakoid
AT4G33145	-1.47061	5.18118	13.7478	0.000209158	0.0114496	AT4G33145	unknown protein; FUNCTIONS IN: molecular_function unknown; INVOLVED IN: biological_process unknown; LOCATED IN: chloroplast; Has 30201 Blast hits to 17322 proteins in 780 species: Archae - 12; Bacteria - 1396; Metazoa - 17338; Fungi - 3422; Plants - 5037; Viruses - 0; Other Eukaryotes - 2996 (source: NCBI BLink).
AT5G43190	-1.47078	4.15131	27.6274	1.47e-07	2.42e-05	AT5G43190	Galactose oxidase/kelch repeat superfamily protein
AT5G19250	-1.47118	2.88595	23.3963	1.32e-06	0.000168084	AT5G19250	Glycoprotein membrane precursor GPI-anchored
AT4G24110	-1.47518	2.66469	18.6916	1.54e-05	0.00144425	AT4G24110	unknown protein; Has 76 Blast hits to 76 proteins in 13 species: Archae - 0; Bacteria - 0; Metazoa - 1; Fungi - 0; Plants - 75; Viruses - 0; Other Eukaryotes - 0 (source: NCBI BLink).
AT5G38197	-1.507	4.24949	27.2032	1.83e-07	2.89e-05	AT5G38197	Bifunctional inhibitor/lipid-transfer protein/seed storage 2S albumin superfamily protein
AT2G17690	-1.51505	5.67095	11.3053	0.000773094	0.031137	SDC	F-box family protein with a domain of unknown function (DUF295)
AT5G10510	-1.5175	4.66864	20.4392	6.16e-06	0.000658968	AIL6|PLT3	AINTEGUMENTA-like 6
AT4G16240	-1.51911	2.283	9.99476	0.00157025	0.0495435	AT4G16240	unknown protein; Has 17010 Blast hits to 4557 proteins in 509 species: Archae - 32; Bacteria - 2889; Metazoa - 6537; Fungi - 648; Plants - 4769; Viruses - 447; Other Eukaryotes - 1688 (source: NCBI BLink).
AT1G78060	-1.52128	5.60239	11.7237	0.000617308	0.0265407	AT1G78060	Glycosyl hydrolase family protein
AT4G16980	-1.5329	5.68183	11.5083	0.000693075	0.0286002	AT4G16980	arabinogalactan-protein family
AT1G23145	-1.54789	4.2787	27.9432	1.33e-07	2.23e-05	RALFL2	RALF-like 2
AT1G34310	-1.54908	3.2742	37.2938	1.4e-09	3.66e-07	ARF12	auxin response factor 12
AT2G17750	-1.55142	3.9061	35.8663	2.12e-09	5.26e-07	NIP1	NEP-interacting protein 1
AT1G32540	-1.57231	3.53943	39.6302	3.08e-10	9.27e-08	LOL1	lsd one like 1	subunit C6
AT1G78760	-1.57625	3.39609	39.5811	3.16e-10	9.36e-08	AT1G78760	F-box/RNI-like superfamily protein	subunit C5
AT2G21420	-1.58988	3.0446	32.3386	1.3e-08	2.65e-06	AT2G21420	IBR domain containing protein
AT2G35670	-1.59508	4.86141	19.6968	9.08e-06	0.000919127	FIS2|FIE2	VEFS-Box of polycomb protein
AT2G32440	-1.59622	4.17095	31.8907	1.63e-08	3.25e-06	CYP88A4|KAO2|ATKAO2	ent-kaurenoic acid hydroxylase 2
AT3G22120	-1.60027	3.20541	39.5728	3.18e-10	9.36e-08	CWLP	cell wall-plasma membrane linker protein
AT1G49770	-1.62269	3.25719	41.3314	1.29e-10	4.23e-08	ZOU|RGE1	basic helix-loop-helix (bHLH) DNA-binding superfamily protein
AT3G14280	-1.6385	3.61501	42.8387	5.97e-11	2.11e-08	AT3G14280	unknown protein; Has 51 Blast hits to 51 proteins in 13 species: Archae - 0; Bacteria - 0; Metazoa - 0; Fungi - 0; Plants - 51; Viruses - 0; Other Eukaryotes - 0 (source: NCBI BLink).	plasma membrane; EXPRESSED IN: 23 plant structures; EXPRESSED DURING: 13 growth stages; Has 30201 Blast hits to 17322 proteins in 780 species: Archae - 12; Bacteria - 1396; Metazoa - 17338; Fungi - 3422; Plants - 5037; Viruses - 0; Other Eukaryotes - 2996 (source: NCBI BLink).
AT5G63530	-1.64244	4.92316	20.0012	7.75e-06	0.000800009	ATFP3|FP3	farnesylated protein 3
AT5G50090	-1.64634	2.47539	16.1191	6.01e-05	0.00423058	AT5G50090	unknown protein; BEST Arabidopsis thaliana protein match is: unknown protein (TAIR:AT5G62900.1); Has 35333 Blast hits to 34131 proteins in 2444 species: Archae - 798; Bacteria - 22429; Metazoa - 974; Fungi - 991; Plants - 531; Viruses - 0; Other Eukaryotes - 9610 (source: NCBI BLink).
AT1G28290	-1.66709	6.47539	10.1162	0.00147009	0.0472015	AGP31	arabinogalactan protein 31
AT2G34870	-1.669	5.70208	13.4216	0.000248853	0.0131669	MEE26	hydroxyproline-rich glycoprotein family protein
AT2G25060	-1.67107	3.81014	43.9382	3.4e-11	1.28e-08	ENODL14|AtENODL14	early nodulin-like protein 14
AT3G28250	-1.67759	3.82669	43.7821	3.69e-11	1.37e-08	AT3G28250	Carbohydrate-binding X8 domain superfamily protein	subunit Vib family protein
AT4G22105	-1.67871	2.39877	14.6258	0.000131175	0.0080453	SCRL26	SCR-like 26
AT5G13170	-1.6875	2.20202	10.6552	0.00112636	0.0392698	SAG29	senescence-associated gene 29
AT1G04380	-1.68757	2.55265	14.1337	0.000338919	0.0169195	AT1G04380	2-oxoglutarate (2OG) and Fe(II)-dependent oxygenase superfamily protein
AT5G25410	-1.70435	6.36792	10.9335	0.000944696	0.0353561	AT5G25410	Protein of Unknown Function (DUF239)
AT5G65390	-1.705	6.55459	10.2907	0.00133735	0.0443123	AGP7	arabinogalactan protein 7	family 86	subfamily A	polypeptide 1
ATMG01080	-1.70892	3.79926	46.1261	1.11e-11	4.65e-09	ATP9	mitochondrial F0-ATPase subunit 9
AT5G11220	-1.72926	2.96926	34.8255	3.62e-09	8.52e-07	AT5G11220	unknown protein; FUNCTIONS IN: molecular_function unknown; INVOLVED IN: biological_process unknown; LOCATED IN: endomembrane system; BEST Arabidopsis thaliana protein match is: unknown protein (TAIR:AT1G64870.1); Has 1807 Blast hits to 1807 proteins in 277 species: Archae - 0; Bacteria - 0; Metazoa - 736; Fungi - 347; Plants - 385; Viruses - 0; Other Eukaryotes - 339 (source: NCBI BLink).
AT1G43665	-1.7388	4.66655	26.5006	2.64e-07	3.96e-05	AT1G43665	Bifunctional inhibitor/lipid-transfer protein/seed storage 2S albumin superfamily protein
AT5G58650	-1.75255	2.65247	25.5981	4.21e-07	6.08e-05	PSY1	plant peptide containing sulfated tyrosine 1
AT5G02550	-1.757	5.55547	15.7232	7.34e-05	0.00500399	AT5G02550	unknown protein; Has 3 Blast hits to 3 proteins in 1 species: Archae - 0; Bacteria - 0; Metazoa - 0; Fungi - 0; Plants - 3; Viruses - 0; Other Eukaryotes - 0 (source: NCBI BLink).
AT4G20800	-1.76893	6.11682	12.7944	0.000347797	0.0172481	AT4G20800	FAD-binding Berberine family protein
AT3G27680	-1.77397	3.8974	46.3739	9.93e-12	4.2e-09	AT3G27680	Plant self-incompatibility protein S1 family
AT2G43660	-1.77404	6.00857	13.3834	0.000253971	0.0133437	AT2G43660	Carbohydrate-binding X8 domain superfamily protein
AT1G14580	-1.79384	6.62442	11.0789	0.000873431	0.0339576	AT1G14580	C2H2-like zinc finger protein
AT5G53880	-1.81233	6.53628	11.6174	0.000653578	0.0274329	AT5G53880	unknown protein; FUNCTIONS IN: molecular_function unknown; INVOLVED IN: biological_process unknown; LOCATED IN: mitochondrion
AT2G30560	-1.84735	2.64592	27.7588	1.52e-07	2.49e-05	AT2G30560	glycine-rich protein
AT2G43530	-1.85629	6.88145	11.1174	0.000855475	0.0333891	AT2G43530	Scorpion toxin-like knottin superfamily protein
AT1G68905	-1.85925	3.37718	53.8857	2.14e-13	1.21e-10	AT1G68905	Defensin-like (DEFL) family protein
AT2G13360	-1.88121	4.61762	31.8413	1.68e-08	3.32e-06	SGAT|AGT|AGT1	alanine:glyoxylate aminotransferase	cGMP-dependent and protein kinase C) kinase family protein
AT4G16447	-1.89744	4.24961	42.0274	9.04e-11	3.12e-08	AT4G16447	unknown protein; Has 30201 Blast hits to 17322 proteins in 780 species: Archae - 12; Bacteria - 1396; Metazoa - 17338; Fungi - 3422; Plants - 5037; Viruses - 0; Other Eukaryotes - 2996 (source: NCBI BLink).
AT3G10595	-1.90655	5.82801	16.4111	5.1e-05	0.00373053	AT3G10595	Duplicated homeodomain-like superfamily protein
AT5G56100	-1.91659	3.57498	57.4612	3.47e-14	2.22e-11	AT5G56100	glycine-rich protein / oleosin
AT3G05890	-1.95268	3.58941	59.4909	1.24e-14	8.3e-12	RCI2B	Low temperature and salt responsive protein family
AT1G56170	-1.96054	6.16812	15.2407	9.47e-05	0.00617305	HAP5B|ATHAP5B|NF-YC2	nuclear factor Y
AT5G08360	-2.02564	3.23412	62.2566	3.05e-15	2.29e-12	AT5G08360	Protein of unknown function (DUF789)
AT1G27565	-2.08266	2.22862	16.6643	4.46e-05	0.00342255	AT1G27565	unknown protein; FUNCTIONS IN: molecular_function unknown; INVOLVED IN: biological_process unknown; LOCATED IN: cellular_component unknown; BEST Arabidopsis thaliana protein match is: unknown protein (TAIR:AT1G52905.1); Has 3 Blast hits to 3 proteins in 1 species: Archae - 0; Bacteria - 0; Metazoa - 0; Fungi - 0; Plants - 3; Viruses - 0; Other Eukaryotes - 0 (source: NCBI BLink).
AT5G38170	-2.10887	3.90618	61.8215	1.19e-14	8.12e-12	AT5G38170	Bifunctional inhibitor/lipid-transfer protein/seed storage 2S albumin superfamily protein
AT1G29910	-2.11892	4.10816	56.3649	6.06e-14	3.79e-11	CAB3|LHCB1.2|AB180	chlorophyll A/B binding protein 3
AT2G32370	-2.14911	6.48822	16.2145	5.66e-05	0.00406802	HDG3	homeodomain GLABROUS 3
AT2G35910	-2.18927	2.67707	39.5614	3.24e-10	9.45e-08	AT2G35910	RING/U-box superfamily protein
AT1G69828	-2.20199	3.02297	57.6642	3.13e-14	2.05e-11	AT1G69828	Defensin-like (DEFL) family protein
AT5G63085	-2.24352	4.04741	65.004	7.54e-16	5.97e-13	AT5G63085	Plant thionin family protein
AT3G25770	-2.29315	2.78552	32.8747	2.97e-07	4.42e-05	AOC2	allene oxide cyclase 2
AT1G78520	-2.3053	2.45506	29.0278	7.15e-08	1.26e-05	AT1G78520	Carbohydrate-binding X8 domain superfamily protein
AT1G56620	-2.35826	4.89831	39.8363	2.77e-10	8.5e-08	AT1G56620	Plant invertase/pectin methylesterase inhibitor superfamily protein
AT1G21970	-2.36845	4.8566	41.2341	1.36e-10	4.38e-08	NF-YB9|EMB 212|EMB212|LEC1	Histone superfamily protein
AT1G23147	-2.37347	5.31849	31.1056	2.45e-08	4.69e-06	RALFL3	RALF-like 3
AT3G16895	-2.37542	5.1756	33.8427	6e-09	1.36e-06	AT3G16895	Cysteine-rich protein
AT5G63240	-2.48273	3.00985	70.2742	5.48e-17	5.31e-14	AT5G63240	Carbohydrate-binding X8 domain superfamily protein
AT2G31953	-2.55675	6.15515	24.897	6.06e-07	8.43e-05	LCR76	low-molecular-weight cysteine-rich 76
AT3G30720	-2.65404	2.33788	30.5311	3.29e-08	6.15e-06	QQS	qua-quine starch
AT5G61412	-2.93245	5.60041	39.2589	3.72e-10	1.06e-07	AT5G61412	unknown protein; FUNCTIONS IN: molecular_function unknown; INVOLVED IN: biological_process unknown; LOCATED IN: cellular_component unknown; BEST Arabidopsis thaliana protein match is: unknown protein (TAIR:AT4G33145.1); Has 30201 Blast hits to 17322 proteins in 780 species: Archae - 12; Bacteria - 1396; Metazoa - 17338; Fungi - 3422; Plants - 5037; Viruses - 0; Other Eukaryotes - 2996 (source: NC…
AT5G40680	-3.0338	4.62152	75.0405	4.67e-18	5.01e-15	AT5G40680	Galactose oxidase/kelch repeat superfamily protein	ribonuclease H-like superfamily protein
AT1G60983	-3.06533	2.50472	52.405	4.54e-13	2.2e-10	SCRL8	SCR-like 8
AT5G07260	-3.09854	4.53741	82.7619	9.43e-20	1.09e-16	AT5G07260	START (StAR-related lipid-transfer) lipid-binding domain
AT3G27785	-3.13023	3.8405	130.555	7.97e-29	2.99e-25	MYB118|ATMYB118|PGA37	myb domain protein 118
AT3G49300	-3.27636	5.37271	53.1684	3.08e-13	1.62e-10	AT3G49300	proline-rich family protein
AT2G24580	-3.52107	5.51406	55.7207	8.41e-14	5.05e-11	AT2G24580	FAD-dependent oxidoreductase family protein
AT3G03760	-3.72412	4.90537	87.1136	1.04e-20	1.56e-17	LBD20	LOB domain-containing protein 20
AT3G24068	-4.05397	6.54315	47.9981	4.29e-12	1.98e-09	AT3G24068	Plant self-incompatibility protein S1 family
AT2G02100	-4.21856	4.87885	107.883	3.2e-25	8.74e-22	PDF2.2|LCR69	low-molecular-weight cysteine-rich 69
AT1G31835	-4.27903	7.95536	39.5974	3.31e-10	9.57e-08	AT1G31835	unknown protein; FUNCTIONS IN: molecular_function unknown; INVOLVED IN: biological_process unknown; LOCATED IN: endomembrane system; Has 35333 Blast hits to 34131 proteins in 2444 species: Archae - 798; Bacteria - 22429; Metazoa - 974; Fungi - 991; Plants - 531; Viruses - 0; Other Eukaryotes - 9610 (source: NCBI BLink).
AT1G15757	-4.50906	3.31506	233.883	1.24e-52	3.74e-48	AT1G15757	Molecular chaperone Hsp40/DnaJ family protein

## Sheet: RNA-seq mature
Differentailly expressed genes in vel3-1 mature endosoperm compared to Col0
gene_id	logFC	logCPM	F	PValue	FDR	Ara_gene	Ara_annotation
AT5G22140	4.82396	4.13541	105.535	5.07e-06	0.00868178	AT5G22140	FAD/NAD(P)-binding oxidoreductase family protein
AT1G22885	4.79016	-1.52087	27.8401	0.000652556	0.0462335	AT1G22885	unknown protein; FUNCTIONS IN: molecular_function unknown; INVOLVED IN: biological_process unknown; LOCATED IN: endomembrane system; EXPRESSED IN: 22 plant structures; EXPRESSED DURING: 13 growth stages; Has 15 Blast hits to 15 proteins in 2 species: Archae - 0; Bacteria - 0; Metazoa - 0; Fungi - 0; Plants - 15; Viruses - 0; Other Eukaryotes - 0 (source: NCBI BLink).
AT5G08350	4.40594	1.26771	40.8611	0.000175635	0.0277827	AT5G08350	GRAM domain-containing protein / ABA-responsive protein-related
AT1G19610	4.14403	1.57787	68.7014	2.63e-05	0.0135889	PDF1.4|LCR78	Arabidopsis defensin-like protein
AT4G34135	4.13011	3.4268	69.1801	2.56e-05	0.0135889	UGT73B2	UDP-glucosyltransferase 73B2	plant-type cell wall; EXPRESSED IN: 23 plant structures; EXPRESSED DURING: 14 growth stages; CONTAINS InterPro DOMAIN/s: WD40-like Beta Propeller (InterPro:IPR011659)	Six-bladed beta-propeller	TolB-like (InterPro:IPR011042); BEST Arabidopsis thaliana protein match is: DPP6 N-terminal domain-like protein (TAIR:AT1G21680.1); Has 8461 Blast hits to 5060 proteins in 1257 species: Archae - 79; Bacteria - 5567; Metazoa - 37; Fungi - 70; Plants - 117; Viruses - 0; Other Eukaryotes - 2591 (source: NCBI BLink).
AT2G47950	3.82447	2.14146	49.637	8.75e-05	0.0213906	AT2G47950	unknown protein; FUNCTIONS IN: molecular_function unknown; INVOLVED IN: biological_process unknown; LOCATED IN: endomembrane system; EXPRESSED IN: root
AT5G39610	3.81561	1.63586	69.9177	2.46e-05	0.0135889	ANAC092|ATNAC2|NAC2|NAC6|ATNAC6|ORE1	NAC domain containing protein 6
AT3G53150	3.76105	-1.27404	32.3531	0.000389093	0.0362236	UGT73D1	UDP-glucosyl transferase 73D1
AT5G25930	3.40667	5.18769	29.7899	0.000521116	0.0415172	AT5G25930	Protein kinase family protein with leucine-rich repeat domain
AT5G48480	3.32407	2.69372	203.507	3.75e-07	0.00499131	AT5G48480	Lactoylglutathione lyase / glyoxalase I family protein
AT3G49780	3.27818	3.90723	48.6037	9.44e-05	0.0213906	ATPSK3 (FORMER SYMBOL)|PSK4|ATPSK4	phytosulfokine 4 precursor	DUF584
AT1G73680	3.18354	1.16873	68.232	2.7e-05	0.0135889	ALPHA DOX2	alpha dioxygenase
AT1G29640	3.07634	2.27203	42.0001	0.000159349	0.0267598	AT1G29640	Protein of unknown function
AT4G23190	2.98845	4.17096	26.5025	0.000767057	0.0485542	CRK11|AT-RLK3	cysteine-rich RLK (RECEPTOR-like protein kinase) 11
AT5G13080	2.97919	5.51078	130.462	2.21e-06	0.00791154	WRKY75|ATWRKY75	WRKY DNA-binding protein 75
AT1G22890	2.87429	2.50271	88.611	9.97e-06	0.0119984	AT1G22890	unknown protein; FUNCTIONS IN: molecular_function unknown; INVOLVED IN: biological_process unknown; LOCATED IN: endomembrane system; EXPRESSED IN: 19 plant structures; EXPRESSED DURING: 11 growth stages; Has 17 Blast hits to 17 proteins in 2 species: Archae - 0; Bacteria - 0; Metazoa - 0; Fungi - 0; Plants - 17; Viruses - 0; Other Eukaryotes - 0 (source: NCBI BLink).
AT2G23170	2.74623	1.56264	33.2355	0.000359982	0.0362236	GH3.3	Auxin-responsive GH3 family protein
AT3G22370	2.73308	4.18896	37.5995	0.000235179	0.0317825	ATAOX1A|AOX1A	alternative oxidase 1A
AT3G61160	2.72397	1.16208	47.7851	0.000100403	0.0213906	AT3G61160	Protein kinase superfamily protein
AT2G01280	2.68053	1.2123	40.8883	0.000175223	0.0277827	MEE65	Cyclin/Brf1-like TBP-binding protein
AT5G64810	2.6164	2.23756	34.0798	0.000330374	0.0360818	ATWRKY51|WRKY51	WRKY DNA-binding protein 51
AT3G50260	2.61582	3.32754	60.7485	4.16e-05	0.0192817	DEAR1|ATERF011|CEJ1	cooperatively regulated by ethylene and jasmonate 1
AT2G15480	2.58455	4.72886	32.9551	0.000370539	0.0362236	UGT73B5	UDP-glucosyl transferase 73B5
AT5G28640	2.5531	1.56327	70.0121	2.45e-05	0.0135889	GIF|GIF1|ATGIF1|AN3	SSXT family protein
AT1G66760	2.52824	2.57547	51.1371	7.85e-05	0.0213906	AT1G66760	MATE efflux family protein
AT5G07860	2.51478	5.51513	116.931	3.39e-06	0.00791154	AT5G07860	HXXXD-type acyl-transferase family protein
AT4G24380	2.49397	4.8889	44.9318	0.000125288	0.0237054	AT4G24380	INVOLVED IN: 10-formyltetrahydrofolate biosynthetic process
AT3G27880	2.45907	5.53285	49.5836	8.78e-05	0.0213906	AT3G27880	Protein of unknown function (DUF1645)
AT5G14470	2.41714	3.67851	35.6512	0.000282885	0.0351126	AT5G14470	GHMP kinase family protein
AT4G36260	2.39763	1.44069	70.999	2.32e-05	0.0135889	SRS2|STY2	Lateral root primordium (LRP) protein-related
AT5G55180	2.35278	3.09981	53.3892	6.71e-05	0.0213906	AT5G55180	O-Glycosyl hydrolases family 17 protein
AT3G04060	2.33336	1.24101	47.3397	0.000103855	0.0213906	NAC046|anac046	NAC domain containing protein 46
AT3G26220	2.27577	1.62231	36.7599	0.000254407	0.0332651	CYP71B3	cytochrome P450
AT2G47730	2.26223	7.10142	47.4635	0.000102881	0.0213906	GST6|GSTF8|ATGSTF8|ATGSTF5	glutathione S-transferase phi 8
AT3G25610	2.22493	4.9427	27.0765	0.000715095	0.0471124	AT3G25610	ATPase E1-E2 type family protein / haloacid dehalogenase-like hydrolase family protein
AT5G07870	2.21115	6.65588	72.8489	2.11e-05	0.0135889	AT5G07870	HXXXD-type acyl-transferase family protein
AT1G80440	2.16536	4.02683	68.9254	2.6e-05	0.0135889	AT1G80440	Galactose oxidase/kelch repeat superfamily protein
AT2G31945	2.159	1.81968	32.7009	0.000380443	0.0362236	AT2G31945	unknown protein; FUNCTIONS IN: molecular_function unknown; INVOLVED IN: biological_process unknown; LOCATED IN: endomembrane system; EXPRESSED IN: 8 plant structures; EXPRESSED DURING: 4 anthesis
AT2G45135	2.155	1.02532	32.9584	0.000370413	0.0362236	AT2G45135	RING/U-box superfamily protein
AT5G40460	2.14643	2.9609	34.3198	0.000322512	0.0360818	AT5G40460	unknown protein; BEST Arabidopsis thaliana protein match is: unknown protein (TAIR:AT3G27630.1); Has 87 Blast hits to 87 proteins in 12 species: Archae - 0; Bacteria - 0; Metazoa - 0; Fungi - 0; Plants - 87; Viruses - 0; Other Eukaryotes - 0 (source: NCBI BLink).
AT5G22300	2.09695	3.65485	181.905	5.83e-07	0.00499131	AtNIT4|NIT4	nitrilase 4
AT1G65970	2.0862	8.19304	46.5182	0.000110615	0.0219185	TPX2	thioredoxin-dependent peroxidase 2
AT1G68440	2.0703	3.83444	54.8782	6.06e-05	0.0208963	AT1G68440	unknown protein; BEST Arabidopsis thaliana protein match is: unknown protein (TAIR:AT1G25400.2); Has 86 Blast hits to 86 proteins in 29 species: Archae - 0; Bacteria - 6; Metazoa - 27; Fungi - 11; Plants - 24; Viruses - 0; Other Eukaryotes - 18 (source: NCBI BLink).
AT1G03070	2.06217	1.23217	34.1576	0.0003278	0.0360818	AT1G03070	Bax inhibitor-1 family protein
AT2G15490	2.03749	5.33191	47.2086	0.000104899	0.0213906	UGT73B4	UDP-glycosyltransferase 73B4
AT1G71250	1.99522	4.19654	74.3422	1.95e-05	0.0135889	AT1G71250	GDSL-like Lipase/Acylhydrolase superfamily protein
AT1G71000	1.98982	4.49858	41.3713	0.000168097	0.0274222	AT1G71000	Chaperone DnaJ-domain superfamily protein
AT5G12020	1.98097	5.81406	84.1892	1.21e-05	0.0119984	HSP17.6II	17.6 kDa class II heat shock protein
AT4G10250	1.96048	6.42309	116.046	3.5e-06	0.00791154	ATHSP22.0	HSP20-like chaperones superfamily protein
AT4G36990	1.92778	5.89642	39.1897	0.000203456	0.0290416	ATHSF4|AT-HSFB1|HSF4|HSFB1	heat shock factor 4
AT3G44300	1.9038	3.9772	114.426	3.7e-06	0.00791154	AtNIT2|NIT2	nitrilase 2
AT2G20630	1.89996	3.92194	39.337	0.000200794	0.0289026	PIA1	PP2C induced by AVRRPM1	petal differentiation and expansion stage; BEST Arabidopsis thaliana protein match is: unknown protein (TAIR:AT1G05575.1); Has 61 Blast hits to 61 proteins in 10 species: Archae - 0; Bacteria - 0; Metazoa - 0; Fungi - 0; Plants - 61; Viruses - 0; Other Eukaryotes - 0 (source: NCBI BLink).
AT5G42380	1.86795	5.13773	44.3307	0.000131474	0.0237054	CML37|CML39	calmodulin like 37
AT4G24480	1.8484	1.78875	31.5594	0.000429186	0.0379069	AT4G24480	Protein kinase superfamily protein
AT4G18890	1.84471	3.92256	26.9362	0.000727382	0.0475547	BEH3	BES1/BZR1 homolog 3
AT4G33040	1.82789	3.48378	27.6259	0.000669385	0.0462335	AT4G33040	Thioredoxin superfamily protein
AT5G46350	1.785	4.57378	30.5177	0.000480607	0.0399627	ATWRKY8|WRKY8	WRKY DNA-binding protein 8
AT5G02490	1.784	4.32443	51.0612	7.89e-05	0.0213906	AT5G02490	Heat shock protein 70 (Hsp 70) family protein
AT1G22570	1.77083	3.84329	43.7208	0.000138141	0.0244103	AT1G22570	Major facilitator superfamily protein
AT1G26410	1.76439	1.31224	27.5431	0.000676036	0.0462481	AT1G26410	FAD-binding Berberine family protein
AT1G69930	1.76328	3.17087	39.5347	0.000197289	0.0289026	GSTU11|ATGSTU11	glutathione S-transferase TAU 11
AT3G56710	1.76199	3.59905	27.9848	0.000641476	0.0462335	SIB1	sigma factor binding protein 1	flower; EXPRESSED DURING: petal differentiation and expansion stage; BEST Arabidopsis thaliana protein match is: unknown protein (TAIR:AT3G62990.1); Has 22 Blast hits to 22 proteins in 5 species: Archae - 0; Bacteria - 0; Metazoa - 0; Fungi - 0; Plants - 22; Viruses - 0; Other Eukaryotes - 0 (source: NCBI BLink).
AT5G17000	1.75844	5.6151	68.9548	2.59e-05	0.0135889	AT5G17000	Zinc-binding dehydrogenase family protein
AT2G38400	1.69471	3.16995	81.748	1.36e-05	0.0122508	AGT3	alanine:glyoxylate aminotransferase 3
AT5G08790	1.6847	9.40711	57.877	4.98e-05	0.0206861	ATAF2|anac081	NAC (No Apical Meristem) domain transcriptional regulator superfamily protein
AT3G11160	1.68385	2.2464	75.3849	1.81e-05	0.0135889	AT3G11160	unknown protein; Has 6 Blast hits to 6 proteins in 3 species: Archae - 0; Bacteria - 0; Metazoa - 0; Fungi - 0; Plants - 5; Viruses - 0; Other Eukaryotes - 1 (source: NCBI BLink).
AT3G24500	1.67609	7.33482	64.4953	3.33e-05	0.0163062	MBF1C|ATMBF1C	multiprotein bridging factor 1C
AT4G18170	1.66737	4.92191	50.2934	8.34e-05	0.0213906	ATWRKY28|WRKY28	WRKY DNA-binding protein 28
AT3G21700	1.66275	5.66108	34.7384	0.000309351	0.0360818	SGP2|ATSGP2	Ras-related small GTP-binding family protein
AT1G76680	1.62543	7.76239	79.737	1.49e-05	0.0127999	OPR1|ATOPR1	12-oxophytodienoate reductase 1
AT3G28150	1.62028	3.28075	40.5572	0.000180325	0.0279947	TBL22	TRICHOME BIREFRINGENCE-LIKE 22
AT3G07150	1.57955	2.92062	47.7354	0.000100781	0.0213906	AT3G07150	unknown protein; Has 19 Blast hits to 19 proteins in 8 species: Archae - 0; Bacteria - 0; Metazoa - 0; Fungi - 0; Plants - 19; Viruses - 0; Other Eukaryotes - 0 (source: NCBI BLink).
AT3G11150	1.56145	1.45429	29.2907	0.000551371	0.0422598	AT3G11150	2-oxoglutarate (2OG) and Fe(II)-dependent oxygenase superfamily protein	subunit C11
AT1G67090	1.55359	2.93286	36.3915	0.000263458	0.0334279	RBCS1A	ribulose bisphosphate carboxylase small chain 1A
AT3G16050	1.51205	5.88031	30.6708	0.000472588	0.0395438	ATPDX1.2|A37|PDX1.2	pyridoxine biosynthesis 1.2
AT1G78380	1.48294	9.2553	38.3929	0.000218639	0.0304828	GSTU19|GST8|ATGSTU19	glutathione S-transferase TAU 19
AT1G76690	1.46708	3.11351	32.9794	0.000369611	0.0362236	OPR2|ATOPR2	12-oxophytodienoate reductase 2
AT4G23500	1.45388	2.48755	62.3226	3.71e-05	0.017636	AT4G23500	Pectin lyase-like superfamily protein	hybrid-type	ethylene sensor
AT2G31980	1.45186	1.56846	33.9882	0.000333436	0.0361482	AtCYS2|CYS2	PHYTOCYSTATIN 2
AT4G21500	1.44919	4.28269	50.0305	8.5e-05	0.0213906	AT4G21500	unknown protein; FUNCTIONS IN: molecular_function unknown; INVOLVED IN: biological_process unknown; LOCATED IN: endomembrane system; BEST Arabidopsis thaliana protein match is: unknown protein (TAIR:AT4G05018.1); Has 20 Blast hits to 20 proteins in 8 species: Archae - 0; Bacteria - 0; Metazoa - 0; Fungi - 0; Plants - 17; Viruses - 0; Other Eukaryotes - 3 (source: NCBI BLink).
AT4G25390	1.44872	2.0952	30.7299	0.000469534	0.0395438	AT4G25390	Protein kinase superfamily protein	family 71	subfamily B	polypeptide 3
AT4G22190	1.43189	2.47619	35.2963	0.000292826	0.0354665	AT4G22190	unknown protein; Has 283 Blast hits to 154 proteins in 44 species: Archae - 0; Bacteria - 2; Metazoa - 24; Fungi - 12; Plants - 48; Viruses - 0; Other Eukaryotes - 197 (source: NCBI BLink).
AT1G53170	1.41841	1.75848	28.7274	0.000588173	0.0439948	ATERF-8|ATERF8|ERF8	ethylene response factor 8
AT1G55920	1.41079	7.57255	48.6533	9.41e-05	0.0213906	SAT1|ATSERAT2;1|SAT5|SERAT2;1	serine acetyltransferase 2;1
AT1G80460	1.40114	3.82232	33.5846	0.000347357	0.0362236	GLI1|NHO1	Actin-like ATPase superfamily protein
AT1G54050	1.39191	7.55548	56.2001	5.56e-05	0.0206861	AT1G54050	HSP20-like chaperones superfamily protein
AT1G67360	1.38765	4.97074	33.3894	0.000354348	0.0362236	AT1G67360	Rubber elongation factor protein (REF)
AT1G21670	1.3842	4.91657	28.9189	0.000575333	0.0434136	AT1G21670	LOCATED IN: cell wall
AT5G66052	1.37702	3.0061	31.4579	0.000433885	0.0379184	AT5G66052	unknown protein; Has 30201 Blast hits to 17322 proteins in 780 species: Archae - 12; Bacteria - 1396; Metazoa - 17338; Fungi - 3422; Plants - 5037; Viruses - 0; Other Eukaryotes - 2996 (source: NCBI BLink).
AT1G57800	1.35997	4.09995	122.981	2.7e-06	0.00791154	VIM5|ORTH3	zinc finger (C3HC4-type RING finger) family protein
AT5G62020	1.34579	5.05358	40.785	0.000176795	0.0277827	HSFB2A|AT-HSFB2A	heat shock transcription factor B2A
AT2G29500	1.34341	7.64303	74.0331	1.98e-05	0.0135889	AT2G29500	HSP20-like chaperones superfamily protein
AT4G24160	1.33229	7.74118	41.5238	0.000165922	0.0273276	AT4G24160	alpha/beta-Hydrolases superfamily protein
AT5G37670	1.31963	5.24808	46.4355	0.000111326	0.0219185	AT5G37670	HSP20-like chaperones superfamily protein
AT3G22910	1.31332	4.16621	57.0208	5.27e-05	0.0206861	AT3G22910	ATPase E1-E2 type family protein / haloacid dehalogenase-like hydrolase family protein
AT1G33110	1.31025	4.69922	48.2186	9.72e-05	0.0213906	AT1G33110	MATE efflux family protein
AT3G02800	1.29816	6.01721	46.0693	0.000114541	0.0222951	AT3G02800	Tyrosine phosphatase family protein
AT2G43510	1.29696	5.26821	30.3434	0.00048994	0.040542	ATTI1|TI1	trypsin inhibitor protein 1
AT1G07890	1.28521	3.82688	54.7901	6.1e-05	0.0208963	MEE6|ATAPX01|ATAPX1|CS1|APX1	ascorbate peroxidase 1
AT1G53540	1.27613	7.8818	48.6035	9.44e-05	0.0213906	AT1G53540	HSP20-like chaperones superfamily protein
AT2G38530	1.24892	7.05672	29.8036	0.000520315	0.0415172	cdf3|LP2|LTP2	lipid transfer protein 2
AT3G26510	1.23845	4.36292	26.5609	0.000761558	0.0485542	AT3G26510	Octicosapeptide/Phox/Bem1p family protein
AT5G49480	1.22999	7.92616	59.8165	4.41e-05	0.0198838	CP1|ATCP1	Ca2+-binding protein 1
AT2G36950	1.22574	8.25916	32.4925	0.000388809	0.0362236	AT2G36950	Heavy metal transport/detoxification superfamily protein
AT2G30570	1.21738	1.45734	30.7628	0.000461637	0.0395438	PSBW	photosystem II reaction center W	folic acid and derivative biosynthetic process; EXPRESSED IN: 24 plant structures; EXPRESSED DURING: 15 growth stages; CONTAINS InterPro DOMAIN/s: Serine hydrolase (InterPro:IPR005645); BEST Arabidopsis thaliana protein match is: alpha/beta-Hydrolases superfamily protein (TAIR:AT5G65400.1); Has 30201 Blast hits to 17322 proteins in 780 species: Archae - 12; Bacteria - 1396; Metazoa - 17338; Fungi…
AT3G04120	1.21158	7.50566	33.245	0.000359631	0.0362236	GAPC1|GAPC|GAPC-1	glyceraldehyde-3-phosphate dehydrogenase C subunit 1
AT1G47540	1.18684	7.95499	32.7558	0.000378275	0.0362236	AT1G47540	Scorpion toxin-like knottin superfamily protein
AT1G71695	1.17622	5.1505	30.7459	0.000468713	0.0395438	AT1G71695	Peroxidase superfamily protein	Urb2/Npa2 (InterPro:IPR018849); Has 58 Blast hits to 49 proteins in 21 species: Archae - 0; Bacteria - 2; Metazoa - 2; Fungi - 0; Plants - 44; Viruses - 3; Other Eukaryotes - 7 (source: NCBI BLink).
AT1G70530	1.16294	4.62411	27.2968	0.000696311	0.046773	CRK3	cysteine-rich RLK (RECEPTOR-like protein kinase) 3
AT5G17090	1.15871	5.70694	77.7807	1.64e-05	0.013401	AT5G17090	Cystatin/monellin superfamily protein
AT4G14270	1.15609	4.88692	27.657	0.00066691	0.0462335	AT4G14270	Protein containing PAM2 motif which mediates interaction with the PABC domain of polyadenyl binding proteins.
AT5G67560	1.13522	2.38945	36.3791	0.000260357	0.0334279	ATARLA1D|ARLA1D	ADP-ribosylation factor-like A1D
AT4G13180	1.12821	8.08123	55.1344	5.89e-05	0.0208963	AT4G13180	NAD(P)-binding Rossmann-fold superfamily protein
AT4G39090	1.12594	4.11805	33.4558	0.000351948	0.0362236	RD19|RD19A	Papain family cysteine protease
AT2G25770	1.12102	3.0391	32.0251	0.000408416	0.0372115	AT2G25770	Polyketide cyclase/dehydrase and lipid transport superfamily protein
AT2G39420	1.11457	4.4097	40.9392	0.000174455	0.0277827	AT2G39420	alpha/beta-Hydrolases superfamily protein
AT1G26800	1.1043	6.45029	48.6244	9.43e-05	0.0213906	AT1G26800	RING/U-box superfamily protein
AT4G21960	1.10299	2.86061	39.3525	0.000199746	0.0289026	PRXR1	Peroxidase superfamily protein
AT3G48360	1.10116	3.07664	29.4308	0.000542666	0.0422598	ATBT2|BT2	BTB and TAZ domain protein 2
AT1G76180	1.09055	5.65478	32.6906	0.00038085	0.0362236	ERD14	Dehydrin family protein
AT5G62770	1.08899	4.46499	48.092	9.81e-05	0.0213906	AT5G62770	Protein of unknown function (DUF1645)
AT1G52560	1.07209	7.73346	42.072	0.000158386	0.0267598	AT1G52560	HSP20-like chaperones superfamily protein
AT3G11165	1.06494	3.96007	70.2122	2.37e-05	0.0135889	AT3G11165	unknown protein; FUNCTIONS IN: molecular_function unknown; INVOLVED IN: biological_process unknown; LOCATED IN: cellular_component unknown; Has 2 Blast hits to 2 proteins in 1 species: Archae - 0; Bacteria - 0; Metazoa - 0; Fungi - 0; Plants - 2; Viruses - 0; Other Eukaryotes - 0 (source: NCBI BLink).
AT2G16720	1.00674	4.04012	27.8714	0.000650142	0.0462335	ATMYB7|MYB7|ATY49	myb domain protein 7
AT1G79560	-1.00393	3.84354	58.3567	4.74e-05	0.0206861	EMB1047|FTSH12|EMB36|EMB156	FTSH protease 12
AT5G03090	-1.07042	2.99813	29.015	0.000569014	0.0431267	AT5G03090	BEST Arabidopsis thaliana protein match is: mto 1 responding down 1 (TAIR:AT1G53480.1); Has 7 Blast hits to 7 proteins in 1 species: Archae - 0; Bacteria - 0; Metazoa - 0; Fungi - 0; Plants - 7; Viruses - 0; Other Eukaryotes - 0 (source: NCBI BLink).
AT5G46580	-1.07301	2.88648	34.3521	0.000321474	0.0360818	AT5G46580	pentatricopeptide (PPR) repeat-containing protein
AT5G45510	-1.08461	3.32562	35.2548	0.000294018	0.0354665	AT5G45510	Leucine-rich repeat (LRR) family protein
AT3G12480	-1.11646	6.00296	56.2114	5.55e-05	0.0206861	NF-YC11	nuclear factor Y
AT5G04290	-1.1531	3.54085	31.5564	0.000429326	0.0379069	SPT5L|KTF1	kow domain-containing transcription factor 1
AT3G03640	-1.2001	5.38959	31.8857	0.0004145	0.0373856	BGLU25|GLUC	beta glucosidase 25
AT5G04500	-1.21566	6.26341	36.4477	0.000262052	0.0334279	AT5G04500	glycosyltransferase family protein 47
AT1G06710	-1.23051	2.1768	29.2314	0.000555108	0.0422598	AT1G06710	Tetratricopeptide repeat (TPR)-like superfamily protein
AT3G58600	-1.24912	4.1832	83.0407	1.26e-05	0.0119984	AT3G58600	Adaptin ear-binding coat-associated protein 1 NECAP-1
AT2G14960	-1.25356	4.58896	55.1445	5.96e-05	0.0208963	GH3.1	Auxin-responsive GH3 family protein
AT5G14770	-1.2828	2.37234	43.4635	0.000139659	0.0244103	AT5G14770	Tetratricopeptide repeat (TPR)-like superfamily protein
AT4G30150	-1.29857	5.95079	37.5781	0.000235646	0.0317825	AT4G30150	CONTAINS InterPro DOMAIN/s: Nucleolar 27S pre-rRNA processing
AT4G14465	-1.30033	3.91807	99.4657	6.21e-06	0.00877505	AHL20	AT-hook motif nuclear-localized protein 20
AT5G27220	-1.42343	2.05088	38.3803	0.000218891	0.0304828	AT5G27220	Frigida-like protein
AT3G23150	-1.44826	6.6355	39.0495	0.00020603	0.0291661	ETR2	Signal transduction histidine kinase
AT3G04570	-1.4592	2.68977	44.8065	0.000126547	0.0237054	AHL19	AT-hook motif nuclear-localized protein 19
AT5G27230	-1.48507	1.83426	39.5185	0.000197573	0.0289026	AT5G27230	Frigida-like protein
AT5G06930	-1.56631	1.86561	27.6719	0.000665726	0.0462335	AT5G06930	LOCATED IN: chloroplast; EXPRESSED IN: 15 plant structures; EXPRESSED DURING: 7 growth stages; BEST Arabidopsis thaliana protein match is: nucleolar protein gar2-related (TAIR:AT2G42320.2); Has 3369 Blast hits to 1526 proteins in 313 species: Archae - 2; Bacteria - 910; Metazoa - 754; Fungi - 336; Plants - 137; Viruses - 11; Other Eukaryotes - 1219 (source: NCBI BLink).
AT2G01420	-1.79241	1.74842	44.8461	0.000126148	0.0237054	ATPIN4|PIN4	Auxin efflux carrier family protein
AT1G55440	-1.8093	3.2899	56.3863	5.49e-05	0.0206861	AT1G55440	Cysteine/Histidine-rich C1 domain family protein
AT3G10040	-1.84542	8.1508	32.4624	0.000390034	0.0362236	AT3G10040	sequence-specific DNA binding transcription factors
AT2G38240	-2.29591	4.37528	86.0978	1.11e-05	0.0119984	AT2G38240	2-oxoglutarate (2OG) and Fe(II)-dependent oxygenase superfamily protein
AT2G13547	-2.73359	3.65945	157.908	1.03e-06	0.00590781	AT2G13547	unknown protein; Has 30201 Blast hits to 17322 proteins in 780 species: Archae - 12; Bacteria - 1396; Metazoa - 17338; Fungi - 3422; Plants - 5037; Viruses - 0; Other Eukaryotes - 2996 (source: NCBI BLink).
AT2G15420	-6.8595	1.07555	100.054	6.24e-06	0.00877505	AT2G15420	myosin heavy chain-related

## Sheet: RNA-seq 24HAI
Differentailly expressed genes in vel3-1 24-hours imbibed endosoperm compared to Col0
gene_id	logFC	logCPM	F	PValue	FDR	Ara_gene	Ara_annotation
AT3G49307	7.37911	-1.01057	49.763	7.34e-05	0.00347951	AT3G49307	Expressed protein
AT1G53282	7.09121	-1.2586	43.8452	0.000117253	0.0048196	AT1G53282	Plant thionin family protein
AT2G02147	6.94405	-1.37776	43.5021	0.000120683	0.0048782	LCR73	low-molecular-weight cysteine-rich 73
AT1G13607	6.90494	-1.40425	43.6208	0.000119483	0.00484958	AT1G13607	Defensin-like (DEFL) family protein
AT5G11410	6.72948	-1.5378	31.3041	0.000390837	0.010767	AT5G11410	Protein kinase superfamily protein
AT5G19175	6.70098	-1.56444	38.8834	0.000181504	0.00641414	AT5G19175	Cysteine-rich protein
AT2G19802	6.66666	-1.59251	38.236	0.00019281	0.00664425	AT2G19802	unknown protein; FUNCTIONS IN: molecular_function unknown; INVOLVED IN: biological_process unknown; LOCATED IN: endomembrane system; Has 35333 Blast hits to 34131 proteins in 2444 species: Archae - 798; Bacteria - 22429; Metazoa - 974; Fungi - 991; Plants - 531; Viruses - 0; Other Eukaryotes - 9610 (source: NCBI BLink).
AT1G66290	6.61295	-1.62423	22.7725	0.00113677	0.0210645	AT1G66290	F-box/RNI-like superfamily protein
AT4G12825	6.53872	-1.68341	20.9723	0.00147993	0.0249238	AT4G12825	Bifunctional inhibitor/lipid-transfer protein/seed storage 2S albumin superfamily protein
AT3G17570	6.51166	-1.71211	32.5817	0.000340028	0.00971558	AT3G17570	F-box and associated interaction domains-containing protein
AT1G19320	6.41264	-1.77817	27.315	0.000623074	0.0145721	AT1G19320	Pathogenesis-related thaumatin superfamily protein
AT5G63230	6.36861	-1.81109	22.7781	0.00113588	0.0210645	AT5G63230	Carbohydrate-binding X8 domain superfamily protein
AT1G59930	6.32415	-1.84467	26.9561	0.000651469	0.0148934	AT1G59930	MADS-box family protein
AT1G43667	6.32021	-1.84525	17.2533	0.00271682	0.0368365	AT1G43667	Bifunctional inhibitor/lipid-transfer protein/seed storage 2S albumin superfamily protein
AT1G15757	6.28977	-1.87735	23.5193	0.00102364	0.019702	AT1G15757	Molecular chaperone Hsp40/DnaJ family protein
AT2G12475	6.18109	-1.95049	26.9778	0.000649703	0.0148934	AT2G12475	Defensin-like (DEFL) family protein
AT2G33233	6.00632	-2.06691	22.7132	0.00114641	0.0211615	LCR49	low-molecular-weight cysteine-rich 49
AT2G14935	5.88781	-2.14866	21.9639	0.00127721	0.022775	LCR40	low-molecular-weight cysteine-rich 40
AT5G11210	5.88142	-2.14948	19.5663	0.00184042	0.0288852	ATGLR2.5|GLR2.5	glutamate receptor 2.5
AT3G27835	5.82506	-2.19129	20.8559	0.00150626	0.0253013	AT3G27835	Gamma-thionin family protein
AT1G53285	5.28537	-1.17066	43.5574	4.54e-05	0.00263984	AT1G53285	FUNCTIONS IN: molecular_function unknown; INVOLVED IN: biological_process unknown; LOCATED IN: endomembrane system; BEST Arabidopsis thaliana protein match is: Plant thionin family protein (TAIR:AT1G53282.1); Has 35333 Blast hits to 34131 proteins in 2444 species: Archae - 798; Bacteria - 22429; Metazoa - 974; Fungi - 991; Plants - 531; Viruses - 0; Other Eukaryotes - 9610 (source: NCBI BLink).
AT2G29470	5.25733	-1.19384	39.8752	6.66e-05	0.00329383	ATGSTU3|GSTU3|GST21	glutathione S-transferase tau 3
AT1G43666	4.99355	-1.40459	31.5216	0.000177904	0.00632145	AT1G43666	Bifunctional inhibitor/lipid-transfer protein/seed storage 2S albumin superfamily protein
AT5G40155	4.61736	-1.68274	21.4092	0.000800079	0.0167628	AT5G40155	Defensin-like (DEFL) family protein
AT5G06720	4.43455	-1.19473	25.8198	0.000393757	0.0108205	PA2|ATPA2	peroxidase 2
AT3G29970	4.23737	3.30743	70.7436	0.00015665	0.00586642	AT3G29970	B12D protein
AT3G43250	4.18918	-1.98875	15.8405	0.00230582	0.033376	AT3G43250	Family of unknown function (DUF572)
AT5G51105	4.08988	-1.45524	22.5231	0.000662771	0.0148985	AT5G51105	Protein of unknown function (DUF1278)
AT2G15325	3.94535	-1.56367	19.6862	0.00108564	0.0204919	AT2G15325	Bifunctional inhibitor/lipid-transfer protein/seed storage 2S albumin superfamily protein
AT5G40260	3.92747	-1.59149	23.4944	0.000565434	0.0135599	AT5G40260	Nodulin MtN3 family protein
AT2G25700	3.40851	-1.56569	19.2891	0.00116779	0.0214144	SK3|ASK3	SKP1-like 3
AT3G14362	3.40628	2.22637	195.933	3.45e-08	3.41e-05	DVL19|RTFL10	ROTUNDIFOLIA like 10
AT2G02660	3.34935	-1.98749	14.4108	0.00314504	0.0401956	AT2G02660	F-box associated ubiquitination effector family protein
AT4G13890	3.34398	-1.30714	26.9297	0.000334092	0.00960256	SHM5|EDA36|EDA37	Pyridoxal phosphate (PLP)-dependent transferases superfamily protein
AT3G44300	3.29344	4.99976	384.452	3.22e-09	7.8e-06	AtNIT2|NIT2	nitrilase 2
AT2G17723	3.28978	-1.65324	13.6893	0.0037055	0.0444042	AT2G17723	Defensin-like (DEFL) family protein
AT5G43580	3.25449	3.30018	461.845	4.19e-10	2.67e-06	AT5G43580	Serine protease inhibitor
AT2G41850	3.15455	-1.21471	20.8747	0.000877867	0.0177596	PGAZAT|ADPG2	polygalacturonase abscission zone A. thaliana
AT5G24316	3.14717	-1.21722	15.8436	0.00230433	0.033376	AT5G24316	proline-rich family protein
AT5G07210	3.12707	-1.02517	24.206	0.000504818	0.0125725	RR21|ARR21	response regulator 21
AT5G64910	3.10215	-1.02812	19.0734	0.00121551	0.0220807	AT5G64910	unknown protein; FUNCTIONS IN: molecular_function unknown; INVOLVED IN: biological_process unknown; LOCATED IN: cellular_component unknown; BEST Arabidopsis thaliana protein match is: unknown protein (TAIR:AT5G10010.1).
AT1G65670	3.05798	-1.80943	14.2504	0.00326037	0.0409679	CYP702A1	cytochrome P450
AT2G18590	3.03411	-1.28232	15.4082	0.00252782	0.035333	AT2G18590	Major facilitator superfamily protein
AT5G39190	3.01791	1.24184	78.8292	3.04e-06	0.000468813	GER2|ATGER2|GLP2A	germin-like protein 2
AT1G20925	3.00229	-1.84318	16.7148	0.00192395	0.029766	AT1G20925	Auxin efflux carrier family protein
AT1G09080	2.91063	-1.008	23.659	0.000550677	0.0133713	BIP3	Heat shock protein 70 (Hsp 70) family protein
AT5G59520	2.86009	1.4933	124.506	3.33e-07	0.000134786	ZIP2	ZRT/IRT-like protein 2
AT5G13080	2.8388	2.73214	158.083	1.05e-07	7.21e-05	WRKY75|ATWRKY75	WRKY DNA-binding protein 75
AT3G29580	2.82602	-1.45567	14.1145	0.00336204	0.0416986	AT3G29580	Arabidopsis phospholipase-like protein (PEARLI 4) with TRAF-like domain
AT2G45135	2.79089	1.61879	113.466	5.26e-07	0.000185167	AT2G45135	RING/U-box superfamily protein
AT5G55150	2.73326	-1.30452	13.9934	0.00345581	0.0424881	AT5G55150	Protein of unknown function (DUF295)
AT4G18900	2.7263	1.95965	168.968	7.29e-08	5.85e-05	AT4G18900	Transducin/WD40 repeat-like superfamily protein
AT3G49780	2.65039	4.6795	658.01	6.59e-11	9.25e-07	ATPSK3 (FORMER SYMBOL)|PSK4|ATPSK4	phytosulfokine 4 precursor
AT1G66050	2.63613	1.28543	86.7867	1.93e-06	0.000346113	ORTH5|VIM2	Zinc finger (C3HC4-type RING finger) family protein
AT5G39610	2.62399	1.85721	88.73	1.73e-06	0.000336206	ANAC092|ATNAC2|NAC2|NAC6|ATNAC6|ORE1	NAC domain containing protein 6
AT3G46080	2.61214	2.49724	116.318	4.84e-07	0.000173771	AT3G46080	C2H2-type zinc finger family protein
AT4G29570	2.60654	-1.40265	15.528	0.00246383	0.0347894	AT4G29570	Cytidine/deoxycytidylate deaminase family protein
AT1G68840	2.56955	1.46376	53.3238	2.1e-05	0.00160459	EDF2|TEM2|RAP2.8|RAV2	related to ABI3/VP1 2
AT2G39518	2.51359	1.43557	128.579	2.84e-07	0.000130168	AT2G39518	Uncharacterised protein family (UPF0497)
AT4G35720	2.47151	-1.33187	13.8576	0.0035648	0.0433285	AT4G35720	Arabidopsis protein of unknown function (DUF241)
AT5G24030	2.46917	1.11715	67.4989	6.31e-06	0.000784287	SLAH3	SLAC1 homologue 3
AT1G03850	2.44484	1.56939	111.419	5.75e-07	0.000189184	AT1G03850	Glutaredoxin family protein
AT3G22910	2.43458	5.30452	237.649	3.21e-08	3.41e-05	AT3G22910	ATPase E1-E2 type family protein / haloacid dehalogenase-like hydrolase family protein
AT4G18050	2.287	2.25595	106.569	7.15e-07	0.000204894	PGP9	P-glycoprotein 9
AT4G22470	2.27611	5.43385	238.049	2.28e-08	2.76e-05	AT4G22470	protease inhibitor/seed storage/lipid transfer protein (LTP) family protein
AT5G65130	2.25207	-1.06804	18.9052	0.00125434	0.0224661	AT5G65130	Integrase-type DNA-binding superfamily protein
AT1G02300	2.25013	-1.06841	18.0563	0.00147442	0.0248525	AT1G02300	Cysteine proteinases superfamily protein
AT3G60520	2.22454	2.77997	77.2636	5.67e-06	0.000719228	AT3G60520	unknown protein; BEST Arabidopsis thaliana protein match is: unknown protein (TAIR:AT1G02070.1); Has 107 Blast hits to 107 proteins in 14 species: Archae - 0; Bacteria - 0; Metazoa - 0; Fungi - 0; Plants - 107; Viruses - 0; Other Eukaryotes - 0 (source: NCBI BLink).
AT1G72800	2.21305	1.88936	56.9241	1.47e-05	0.00126452	AT1G72800	RNA-binding (RRM/RBD/RNP motifs) family protein
AT1G20795	2.20546	-1.10636	18.3556	0.00139193	0.0239829	AT1G20795	F-box family protein
AT1G05450	2.18826	1.75777	63.9519	8.1e-06	0.000924826	AT1G05450	Bifunctional inhibitor/lipid-transfer protein/seed storage 2S albumin superfamily protein
AT2G15830	2.1711	1.70203	57.7023	1.3e-05	0.0011711	AT2G15830	unknown protein; FUNCTIONS IN: molecular_function unknown; INVOLVED IN: biological_process unknown; LOCATED IN: endomembrane system; EXPRESSED IN: 16 plant structures; EXPRESSED DURING: 10 growth stages; BEST Arabidopsis thaliana protein match is: unknown protein (TAIR:AT4G33960.1); Has 18 Blast hits to 18 proteins in 4 species: Archae - 0; Bacteria - 0; Metazoa - 0; Fungi - 0; Plants - 18; Virus…
AT1G73680	2.16282	4.11635	419.915	6.87e-10	2.67e-06	ALPHA DOX2	alpha dioxygenase
AT5G27350	2.16145	3.4079	249.7	1e-08	1.63e-05	SFP1	Major facilitator superfamily protein
AT1G68290	2.13798	1.56866	86.5001	1.96e-06	0.000346785	ENDO 2	endonuclease 2
AT5G13210	2.13409	1.09555	44.945	3.96e-05	0.0023953	AT5G13210	Uncharacterised conserved protein UCP015417
AT1G22990	2.13016	1.17701	38.4737	7.75e-05	0.00358149	AT1G22990	Heavy metal transport/detoxification superfamily protein
AT4G01360	2.1255	6.76116	358.837	1.55e-09	4.71e-06	AT4G01360	unknown protein; BEST Arabidopsis thaliana protein match is: Protein of unknown function (DUF793) (TAIR:AT1G01550.2); Has 99 Blast hits to 99 proteins in 25 species: Archae - 0; Bacteria - 10; Metazoa - 0; Fungi - 0; Plants - 89; Viruses - 0; Other Eukaryotes - 0 (source: NCBI BLink).
AT3G28500	2.12333	2.07359	104.519	7.86e-07	0.000212186	AT3G28500	60S acidic ribosomal protein family
AT4G27260	2.12294	5.76943	56.1386	0.000226669	0.00740816	WES1|GH3.5	Auxin-responsive GH3 family protein
AT5G45990	2.11447	1.36722	37.693	8.85e-05	0.00397324	AT5G45990	crooked neck protein
AT2G04790	2.10748	-1.06624	16.3867	0.00205772	0.0309953	AT2G04790	unknown protein; Has 45 Blast hits to 45 proteins in 15 species: Archae - 0; Bacteria - 0; Metazoa - 0; Fungi - 0; Plants - 43; Viruses - 0; Other Eukaryotes - 2 (source: NCBI BLink).
AT3G14770	2.08585	-1.06796	14.6842	0.00295951	0.0387956	AT3G14770	Nodulin MtN3 family protein
AT1G02520	2.08513	2.37215	80.128	2.82e-06	0.000437352	PGP11	P-glycoprotein 11
AT2G41230	2.06589	3.29302	87.6345	3.59e-06	0.000528325	AT2G41230	unknown protein; Has 75 Blast hits to 75 proteins in 8 species: Archae - 0; Bacteria - 0; Metazoa - 0; Fungi - 0; Plants - 75; Viruses - 0; Other Eukaryotes - 0 (source: NCBI BLink).
AT3G13520	2.06558	2.92794	83.211	3.34e-06	0.000501695	AGP12|ATAGP12	arabinogalactan protein 12
AT4G33560	2.0371	3.70212	34.7526	0.000836513	0.0171556	AT4G33560	Wound-responsive family protein
AT5G18270	2.02077	1.67418	65.7172	7.14e-06	0.000844651	ANAC087	Arabidopsis NAC domain containing protein 87
AT2G36800	2.0086	2.06021	28.6178	0.000500979	0.012509	UGT73C5|DOGT1	don-glucosyltransferase 1
AT3G48740	1.99558	1.02736	43.8837	4.4e-05	0.00259421	AT3G48740	Nodulin MtN3 family protein
AT1G30700	1.98976	4.24183	117.16	1.33e-06	0.000280158	AT1G30700	FAD-binding Berberine family protein
AT5G17800	1.98384	3.24756	114.377	5.34e-07	0.000185167	AtMYB56|MYB56	myb domain protein 56
AT4G36260	1.98213	1.33627	57.7244	1.3e-05	0.0011711	SRS2|STY2	Lateral root primordium (LRP) protein-related
AT1G59660	1.97594	4.79588	33.9064	0.00131682	0.0232041	AT1G59660	Nucleoporin autopeptidase
AT2G37770	1.97433	1.20301	57.1946	1.35e-05	0.00120166	AT2G37770	NAD(P)-linked oxidoreductase superfamily protein
AT2G24762	1.96831	1.65497	93.5655	1.34e-06	0.000280158	GDU4|AtGDU4	glutamine dumper 4
AT1G71695	1.96173	5.31828	352.68	1.7e-09	4.71e-06	AT1G71695	Peroxidase superfamily protein
AT5G04770	1.94598	1.18341	34.189	0.000127356	0.00504251	CAT6|ATCAT6	cationic amino acid transporter 6
AT5G10946	1.93657	1.56971	80.8615	2.7e-06	0.000434906	AT5G10946	unknown protein; FUNCTIONS IN: molecular_function unknown; INVOLVED IN: biological_process unknown; LOCATED IN: endomembrane system; Has 30201 Blast hits to 17322 proteins in 780 species: Archae - 12; Bacteria - 1396; Metazoa - 17338; Fungi - 3422; Plants - 5037; Viruses - 0; Other Eukaryotes - 2996 (source: NCBI BLink).
AT2G38380	1.9348	2.73276	36.4329	0.000261234	0.00805756	AT2G38380	Peroxidase superfamily protein
AT4G16690	1.93335	2.07626	93.6106	1.34e-06	0.000280158	MES16|ATMES16	methyl esterase 16
AT5G64870	1.92261	2.61985	126.069	3.14e-07	0.000132866	AT5G64870	SPFH/Band 7/PHB domain-containing membrane-associated protein family
AT4G24000	1.92182	2.09442	108.688	6.49e-07	0.000194088	ATCSLG2|CSLG2	cellulose synthase like G2
AT5G17650	1.91332	1.18836	34.8555	0.000117527	0.0048196	AT5G17650	glycine/proline-rich protein
AT5G59845	1.91303	1.36033	32.6319	0.000156922	0.00586642	AT5G59845	Gibberellin-regulated family protein
AT4G00390	1.90392	1.2937	61.945	9.38e-06	0.000996064	AT4G00390	DNA-binding storekeeper protein-related transcriptional regulator
AT3G46900	1.89719	1.0937	51.2481	2.22e-05	0.00163539	COPT2	copper transporter 2
AT4G00540	1.87207	1.19685	49.3521	2.62e-05	0.00183044	MYB3R-2|ATMYB3R2|MYB3R2|PC-MYB2	myb domain protein 3r2
AT3G62730	1.85268	6.28721	149.632	2.82e-07	0.000130168	AT3G62730	unknown protein; FUNCTIONS IN: molecular_function unknown; INVOLVED IN: biological_process unknown; LOCATED IN: endomembrane system; EXPRESSED IN: 13 plant structures; EXPRESSED DURING: LP.04 four leaves visible
AT4G16370	1.84138	3.34509	99.1421	1.19e-06	0.000271851	OPT3|ATOPT3	oligopeptide transporter
AT4G23500	1.83853	2.38033	110.994	5.86e-07	0.000189541	AT4G23500	Pectin lyase-like superfamily protein
AT4G10850	1.8204	1.00281	39.6187	6.84e-05	0.00336038	AT4G10850	Nodulin MtN3 family protein
AT1G04990	1.81248	1.95436	69.9427	5.34e-06	0.000689569	AT1G04990	Zinc finger C-x8-C-x5-C-x3-H type family protein
AT5G42200	1.811	1.92185	60.069	1.08e-05	0.00108748	AT5G42200	RING/U-box superfamily protein
AT5G43570	1.80619	1.35678	60.829	1.02e-05	0.00105791	AT5G43570	Serine protease inhibitor
AT4G18350	1.79684	2.55881	41.21	9.68e-05	0.00425474	ATNCED2|NCED2	nine-cis-epoxycarotenoid dioxygenase 2
AT3G22400	1.79618	2.04794	47.691	3.05e-05	0.0019979	LOX5	PLAT/LH2 domain-containing lipoxygenase family protein
AT4G17460	1.79188	2.43847	62.9714	8.7e-06	0.000964134	HAT1	Homeobox-leucine zipper protein 4 (HB-4) / HD-ZIP protein
AT5G50260	1.78507	1.329	43.7681	4.45e-05	0.00261627	AT5G50260	Cysteine proteinases superfamily protein
AT4G37610	1.78364	1.96516	91.0112	1.53e-06	0.000313318	BT5	BTB and TAZ domain protein 5
AT3G55370	1.7765	1.01346	27.3367	0.000314953	0.0092024	OBP3	OBF-binding protein 3
AT2G05910	1.77261	1.06428	53.2429	1.87e-05	0.00149538	AT2G05910	Protein of unknown function (DUF567)
AT2G39350	1.74326	1.03908	14.9172	0.0033785	0.0417759	AT2G39350	ABC-2 type transporter family protein
AT3G23430	1.73459	2.93111	28.8333	0.000737692	0.0159351	PHO1|ATPHO1	phosphate 1
AT5G65590	1.73435	2.31726	56.5826	1.42e-05	0.00123979	AT5G65590	Dof-type zinc finger DNA-binding family protein
AT5G10040	1.72995	2.50327	27.2644	0.000650551	0.0148934	AT5G10040	unknown protein; BEST Arabidopsis thaliana protein match is: unknown protein (TAIR:AT5G65207.1); Has 1807 Blast hits to 1807 proteins in 277 species: Archae - 0; Bacteria - 0; Metazoa - 736; Fungi - 347; Plants - 385; Viruses - 0; Other Eukaryotes - 339 (source: NCBI BLink).
AT1G57800	1.7289	4.46305	221.151	1.87e-08	2.59e-05	VIM5|ORTH3	zinc finger (C3HC4-type RING finger) family protein
AT2G14210	1.7229	2.86423	136.963	2.08e-07	0.000112122	ANR1|AGL44	AGAMOUS-like 44
AT2G38250	1.70777	3.2896	178.46	5.53e-08	4.67e-05	AT2G38250	Homeodomain-like superfamily protein
AT3G27060	1.69776	3.87711	72.4896	1.1e-05	0.00109079	TSO2|ATTSO2	Ferritin/ribonucleotide reductase-like family protein
AT5G19120	1.69742	4.23721	42.5051	0.000303584	0.00894738	AT5G19120	Eukaryotic aspartyl protease family protein
AT2G38530	1.67064	8.56592	215.72	2.12e-08	2.74e-05	cdf3|LP2|LTP2	lipid transfer protein 2
AT4G15610	1.67031	3.1156	148.841	1.38e-07	8.34e-05	AT4G15610	Uncharacterised protein family (UPF0497)
AT5G24280	1.66919	3.68057	92.6618	1.84e-06	0.00034375	GMI1	gamma-irradiation and mitomycin c induced 1
AT4G01070	1.6602	1.24692	16.1995	0.00254878	0.0355747	UGT72B1|GT72B1	UDP-Glycosyltransferase superfamily protein
AT5G07100	1.64239	1.29348	38.3938	7.82e-05	0.00360229	WRKY26	WRKY DNA-binding protein 26
AT1G15040	1.63845	1.5281	59.6363	1.12e-05	0.00109248	AT1G15040	Class I glutamine amidotransferase-like superfamily protein
AT1G35320	1.63514	1.89962	51.4563	2.18e-05	0.00161829	AT1G35320	unknown protein; BEST Arabidopsis thaliana protein match is: unknown protein (TAIR:AT3G30160.1); Has 9 Blast hits to 9 proteins in 1 species: Archae - 0; Bacteria - 0; Metazoa - 0; Fungi - 0; Plants - 9; Viruses - 0; Other Eukaryotes - 0 (source: NCBI BLink).
AT3G21700	1.61757	3.8907	190.967	3.93e-08	3.63e-05	SGP2|ATSGP2	Ras-related small GTP-binding family protein
AT3G50440	1.61489	6.01784	21.9093	0.00411769	0.0475954	ATMES10|MES10	methyl esterase 10
AT2G47520	1.60888	3.88952	103.65	9.57e-07	0.000238106	HRE2	Integrase-type DNA-binding superfamily protein
AT5G13180	1.6021	1.41652	26.4092	0.000360621	0.0101544	VNI2|NAC083|ANAC083	NAC domain containing protein 83
AT1G68530	1.59782	2.29435	36.8758	0.000108911	0.0046046	CER6|POP1|KCS6|CUT1|G2	3-ketoacyl-CoA synthase 6
AT1G27860	1.59572	2.76401	73.9293	4.12e-06	0.000594396	AT1G27860	Protein of unknown function (DUF626)
AT3G06435	1.58999	2.88302	35.2612	0.000209807	0.00705454	AT3G06435	Expressed protein
AT2G24430	1.5848	1.40408	42.8495	4.88e-05	0.00273229	ANAC039|ANAC038|NAC038	NAC domain containing protein 38
AT3G20710	1.58404	1.60359	34.8593	0.000117473	0.0048196	AT3G20710	F-box family protein
AT5G01380	1.57767	2.84523	87.3044	1.87e-06	0.000346018	AT5G01380	Homeodomain-like superfamily protein
AT2G29940	1.56928	3.57254	109.169	6.36e-07	0.000194088	ATPDR3|PDR3	pleiotropic drug resistance 3
AT5G52050	1.54704	3.53989	125.097	3.26e-07	0.000134479	AT5G52050	MATE efflux family protein
AT1G07590	1.54413	5.62028	167.807	7.54e-08	5.85e-05	AT1G07590	Tetratricopeptide repeat (TPR)-like superfamily protein
AT2G39700	1.53805	2.8165	99.4361	1e-06	0.000239746	ATEXPA4|ATEXP4|EXPA4|ATHEXP ALPHA 1.6	expansin A4
AT5G14470	1.53536	1.67568	29.174	0.000243232	0.00768557	AT5G14470	GHMP kinase family protein
AT4G24050	1.52666	3.33925	58.3066	1.73e-05	0.00141902	AT4G24050	NAD(P)-binding Rossmann-fold superfamily protein
AT1G25450	1.50652	3.9696	123.962	3.41e-07	0.000134916	CER60|KCS5	3-ketoacyl-CoA synthase 5
AT3G60220	1.50644	2.27563	72.8037	4.43e-06	0.000608515	ATL4|TL4	TOXICOS EN LEVADURA 4
AT4G21620	1.50525	2.20446	66.6499	6.69e-06	0.000809056	AT4G21620	glycine-rich protein
AT1G71250	1.48981	5.48191	70.6479	1.6e-05	0.00133597	AT1G71250	GDSL-like Lipase/Acylhydrolase superfamily protein
AT1G09200	1.48676	3.148	30.5257	0.000448302	0.0117059	AT1G09200	Histone superfamily protein
AT1G09932	1.4852	1.15776	31.6886	0.00017411	0.00623229	AT1G09932	Phosphoglycerate mutase family protein
AT5G03700	1.48335	5.24604	268.393	6.94e-09	1.35e-05	AT5G03700	D-mannose binding lectin protein with Apple-like carbohydrate-binding domain
AT5G54510	1.46983	4.44962	104.844	9.8e-07	0.000239136	DFL1|GH3.6	Auxin-responsive GH3 family protein
AT2G16700	1.468	1.21841	21.1227	0.0008407	0.017187	ADF5|ATADF5	actin depolymerizing factor 5
AT2G17500	1.46682	1.8121	62.0887	9.28e-06	0.000996064	AT2G17500	Auxin efflux carrier family protein
AT1G04220	1.46168	1.52154	25.7325	0.000398967	0.0108408	KCS2	3-ketoacyl-CoA synthase 2
AT1G22890	1.44661	4.65052	203.523	2.85e-08	3.25e-05	AT1G22890	unknown protein; FUNCTIONS IN: molecular_function unknown; INVOLVED IN: biological_process unknown; LOCATED IN: endomembrane system; EXPRESSED IN: 19 plant structures; EXPRESSED DURING: 11 growth stages; Has 17 Blast hits to 17 proteins in 2 species: Archae - 0; Bacteria - 0; Metazoa - 0; Fungi - 0; Plants - 17; Viruses - 0; Other Eukaryotes - 0 (source: NCBI BLink).
AT1G62380	1.44411	2.83516	60.4459	1.05e-05	0.00107748	ATACO2|ACO2	ACC oxidase 2
AT1G23020	1.44271	3.98491	103.031	8.43e-07	0.00022074	FRO3|ATFRO3	ferric reduction oxidase 3
AT4G30270	1.43712	4.28701	34.6832	0.000500719	0.012509	MERI5B|XTH24|MERI-5|SEN4	xyloglucan endotransglucosylase/hydrolase 24
AT5G46350	1.4371	3.46541	73.7876	4.26e-06	0.000596203	ATWRKY8|WRKY8	WRKY DNA-binding protein 8
AT4G34250	1.43678	1.04049	18.5304	0.0013463	0.0234677	KCS16	3-ketoacyl-CoA synthase 16
AT3G21352	1.42199	1.11892	34.822	0.000118	0.0048196	AT3G21352	unknown protein; FUNCTIONS IN: molecular_function unknown; INVOLVED IN: biological_process unknown; LOCATED IN: endomembrane system; BEST Arabidopsis thaliana protein match is: unknown protein (TAIR:AT3G21351.1); Has 26 Blast hits to 26 proteins in 5 species: Archae - 0; Bacteria - 0; Metazoa - 0; Fungi - 0; Plants - 26; Viruses - 0; Other Eukaryotes - 0 (source: NCBI BLink).
AT1G69310	1.421	1.09483	28.5172	0.000266385	0.00816451	ATWRKY57|WRKY57	WRKY DNA-binding protein 57
AT2G40550	1.42093	2.55009	30.7721	0.000248678	0.00779418	ETG1	E2F target gene 1
AT4G08290	1.42069	5.68731	59.5392	3.79e-05	0.00231966	AT4G08290	nodulin MtN21 /EamA-like transporter family protein
AT2G01280	1.41229	1.89646	51.2655	2.21e-05	0.00163539	MEE65	Cyclin/Brf1-like TBP-binding protein
AT5G41880	1.41144	1.75245	28.2741	0.000275614	0.00837091	POLA3|POLA4	DNA primases;DNA primases
AT2G29490	1.40714	2.5011	65.8077	7.09e-06	0.000844434	GSTU1|ATGSTU1|GST19	glutathione S-transferase TAU 1
AT3G53480	1.40603	7.48194	30.4364	0.000934034	0.0185167	ABCG37|PIS1|ATPDR9|PDR9	pleiotropic drug resistance 9
AT4G15490	1.40584	1.84561	51.6741	2.14e-05	0.00161177	UGT84A3	UDP-Glycosyltransferase superfamily protein
AT5G07860	1.39927	2.94051	27.8696	0.000506341	0.0125898	AT5G07860	HXXXD-type acyl-transferase family protein
AT5G57350	1.39533	3.54718	69.1932	6.02e-06	0.000753172	ATAHA3|HA3|AHA3	H(+)-ATPase 3
AT3G44120	1.38734	1.78906	47.9926	2.97e-05	0.00195919	AT3G44120	F-box and associated interaction domains-containing protein
AT3G14060	1.38372	3.1854	134.601	2.27e-07	0.000117169	AT3G14060	unknown protein; BEST Arabidopsis thaliana protein match is: unknown protein (TAIR:AT1G54120.1); Has 30 Blast hits to 30 proteins in 8 species: Archae - 0; Bacteria - 0; Metazoa - 0; Fungi - 0; Plants - 30; Viruses - 0; Other Eukaryotes - 0 (source: NCBI BLink).
AT1G73010	1.37178	3.45146	80.2876	2.79e-06	0.000437352	PS2|ATPS2	phosphate starvation-induced gene 2
AT4G32460	1.37128	2.76018	59.9813	1.09e-05	0.00108748	AT4G32460	Protein of unknown function
AT2G39200	1.36316	3.60895	106.829	7.06e-07	0.000204894	ATMLO12|MLO12	Seven transmembrane MLO family protein
AT1G62225	1.36165	1.55374	24.1782	0.000507031	0.0125898	AT1G62225	unknown protein; FUNCTIONS IN: molecular_function unknown; INVOLVED IN: biological_process unknown; LOCATED IN: endomembrane system; BEST Arabidopsis thaliana protein match is: unknown protein (TAIR:AT1G62000.1); Has 41 Blast hits to 41 proteins in 5 species: Archae - 0; Bacteria - 2; Metazoa - 1; Fungi - 2; Plants - 36; Viruses - 0; Other Eukaryotes - 0 (source: NCBI BLink).
AT3G18490	1.35576	10.375	60.6356	1.1e-05	0.00109079	AT3G18490	Eukaryotic aspartyl protease family protein
AT3G29034	1.34785	1.31008	26.937	0.000333737	0.00960256	AT3G29034	unknown protein; Has 7 Blast hits to 7 proteins in 3 species: Archae - 0; Bacteria - 0; Metazoa - 0; Fungi - 0; Plants - 7; Viruses - 0; Other Eukaryotes - 0 (source: NCBI BLink).
AT5G17090	1.33487	5.24782	228.975	1.56e-08	2.33e-05	AT5G17090	Cystatin/monellin superfamily protein
AT1G04660	1.33411	3.01835	95.0273	1.25e-06	0.000274759	AT1G04660	glycine-rich protein
AT2G43510	1.33378	8.47817	153.765	1.17e-07	7.56e-05	ATTI1|TI1	trypsin inhibitor protein 1
AT2G15960	1.33083	2.23621	16.1483	0.00302007	0.0392185	AT2G15960	unknown protein; Has 14 Blast hits to 14 proteins in 5 species: Archae - 0; Bacteria - 0; Metazoa - 0; Fungi - 0; Plants - 14; Viruses - 0; Other Eukaryotes - 0 (source: NCBI BLink).
AT2G02990	1.31716	1.38983	29.0788	0.000246433	0.00773631	ATRNS1|RNS1	ribonuclease 1
AT4G14370	1.31156	2.66699	26.4656	0.000469211	0.0120146	AT4G14370	Disease resistance protein (TIR-NBS-LRR class) family
AT1G77410	1.31014	4.14471	138.56	1.96e-07	0.000108876	BGAL16	beta-galactosidase 16
AT5G15190	1.30944	2.56676	32.0622	0.000184794	0.00647345	AT5G15190	unknown protein; FUNCTIONS IN: molecular_function unknown; INVOLVED IN: biological_process unknown; LOCATED IN: chloroplast; EXPRESSED IN: 17 plant structures; EXPRESSED DURING: LP.04 four leaves visible
AT1G19610	1.3052	5.5242	160.613	9.4e-08	6.75e-05	PDF1.4|LCR78	Arabidopsis defensin-like protein
AT2G40475	1.30074	3.16983	27.2127	0.000556874	0.0134347	AT2G40475	unknown protein; BEST Arabidopsis thaliana protein match is: unknown protein (TAIR:AT3G56260.2); Has 477 Blast hits to 219 proteins in 41 species: Archae - 0; Bacteria - 4; Metazoa - 91; Fungi - 61; Plants - 144; Viruses - 0; Other Eukaryotes - 177 (source: NCBI BLink).
AT5G13820	1.29573	1.96126	19.5446	0.0012291	0.0222442	TBP1|ATBP-1|ATBP1|ATTBP1|HPPBF-1	telomeric DNA binding protein 1
AT5G01540	1.2924	1.71319	36.0048	0.000102613	0.00442601	LECRKA4.1	lectin receptor kinase a4.1
AT4G34135	1.28646	5.96869	44.323	0.000142615	0.00548981	UGT73B2	UDP-glucosyltransferase 73B2
AT1G65690	1.28452	1.81255	38.2979	7.91e-05	0.00360895	AT1G65690	Late embryogenesis abundant (LEA) hydroxyproline-rich glycoprotein family
AT3G07870	1.28018	1.03667	13.9948	0.00345477	0.0424881	AT3G07870	F-box and associated interaction domains-containing protein
AT1G22470	1.27901	1.28596	24.1104	0.000512495	0.0126985	AT1G22470	unknown protein; BEST Arabidopsis thaliana protein match is: unknown protein (TAIR:AT1G72240.1); Has 1693 Blast hits to 236 proteins in 54 species: Archae - 0; Bacteria - 8; Metazoa - 451; Fungi - 116; Plants - 94; Viruses - 2; Other Eukaryotes - 1022 (source: NCBI BLink).
AT4G26090	1.27763	2.20805	27.12	0.000328604	0.00947288	RPS2	NB-ARC domain-containing disease resistance protein
AT3G04520	1.26512	1.20772	16.9304	0.00184171	0.0288852	THA2	threonine aldolase 2
AT4G12720	1.2624	4.35165	33.9344	0.000397005	0.0108408	ATNUDX7|NUDT7|AtNUDT7|GFG1	MutT/nudix family protein
AT4G33950	1.25055	5.43722	63.9564	1.5e-05	0.00127283	SNRK2.6|SRK2E|ATOST1|P44|SNRK2-6|OST1	Protein kinase superfamily protein
AT3G24500	1.24886	4.63009	112.139	5.57e-07	0.000187737	MBF1C|ATMBF1C	multiprotein bridging factor 1C
AT1G80440	1.2427	4.72364	88.4649	1.9e-06	0.000346113	AT1G80440	Galactose oxidase/kelch repeat superfamily protein
AT5G41830	1.23727	3.07453	94.1736	1.3e-06	0.000280158	AT5G41830	RNI-like superfamily protein
AT4G13960	1.23697	1.81607	31.1679	0.000186272	0.00649974	AT4G13960	F-box/RNI-like superfamily protein
AT1G08810	1.23651	1.48823	17.7822	0.00155511	0.0257428	AtMYB60|MYB60	myb domain protein 60
AT1G73965	1.22925	3.60046	83.6818	2.29e-06	0.000376944	CLE13	CLAVATA3/ESR-RELATED 13
AT1G63840	1.22349	5.11876	133.579	2.36e-07	0.000117169	AT1G63840	RING/U-box superfamily protein
AT5G24660	1.22264	3.0241	86.4192	1.97e-06	0.000346785	LSU2	response to low sulfur 2
AT2G28740	1.21986	3.33206	46.2563	3.84e-05	0.00234051	HIS4	histone H4
AT4G15760	1.21885	1.60928	28.1322	0.000281176	0.0085103	MO1	monooxygenase 1
AT5G24160	1.21462	4.5285	97.5056	1.1e-06	0.000257254	SQE6	squalene monoxygenase 6
AT1G13590	1.20703	6.50385	127.083	3.01e-07	0.000132866	ATPSK1|PSK1	phytosulfokine 1 precursor
AT1G56580	1.20624	5.23854	28.9269	0.000888433	0.0178987	SVB	Protein of unknown function
AT4G04760	1.20221	2.58572	23.2009	0.000708113	0.0155408	AT4G04760	Major facilitator superfamily protein
AT1G12805	1.1988	8.01967	24.1878	0.00150996	0.0253414	AT1G12805	nucleotide binding
AT2G23430	1.19388	2.93509	32.7073	0.000174945	0.00625066	ICK1|KRP1	Cyclin-dependent kinase inhibitor family protein
AT5G48480	1.18818	3.46728	18.9133	0.00263925	0.0363282	AT5G48480	Lactoylglutathione lyase / glyoxalase I family protein
AT5G22140	1.18598	1.96171	28.2716	0.000275708	0.00837091	AT5G22140	FAD/NAD(P)-binding oxidoreductase family protein
AT4G12430	1.18084	2.23596	52.897	1.92e-05	0.00151078	AT4G12430	Haloacid dehalogenase-like hydrolase (HAD) superfamily protein
AT5G44635	1.18063	2.09037	20.8507	0.000905692	0.018171	MCM6	minichromosome maintenance (MCM2/3/5) family protein
AT5G50200	1.17684	4.81841	48.6179	5.8e-05	0.00303055	WR3|NRT3.1|ATNRT3.1	nitrate transmembrane transporters
AT4G37300	1.17624	3.81308	87.8118	1.82e-06	0.00034375	MEE59	maternal effect embryo arrest 59
AT3G11160	1.17409	2.94986	63.9428	8.1e-06	0.000924826	AT3G11160	unknown protein; Has 6 Blast hits to 6 proteins in 3 species: Archae - 0; Bacteria - 0; Metazoa - 0; Fungi - 0; Plants - 5; Viruses - 0; Other Eukaryotes - 1 (source: NCBI BLink).
AT5G39050	1.16952	6.41681	141.955	1.74e-07	9.94e-05	AT5G39050	HXXXD-type acyl-transferase family protein
AT1G29195	1.16593	3.18015	84.4578	2.19e-06	0.000363803	AT1G29195	unknown protein; FUNCTIONS IN: molecular_function unknown; INVOLVED IN: biological_process unknown; LOCATED IN: chloroplast; EXPRESSED IN: 13 plant structures; EXPRESSED DURING: 4 anthesis
AT3G22550	1.16238	4.35291	17.8539	0.00442986	0.0499093	AT3G22550	Protein of unknown function (DUF581)
AT1G65500	1.16228	4.29754	98.2818	1.06e-06	0.000250594	AT1G65500	unknown protein; FUNCTIONS IN: molecular_function unknown; INVOLVED IN: biological_process unknown; LOCATED IN: endomembrane system; EXPRESSED IN: 14 plant structures; EXPRESSED DURING: 9 growth stages; BEST Arabidopsis thaliana protein match is: unknown protein (TAIR:AT1G65486.1); Has 23 Blast hits to 23 proteins in 2 species: Archae - 0; Bacteria - 0; Metazoa - 0; Fungi - 0; Plants - 23; Viruse…
AT3G47030	1.16091	2.08042	34.5847	0.000121408	0.00489694	AT3G47030	F-box and associated interaction domains-containing protein
AT4G34138	1.15977	4.10355	90.6192	1.57e-06	0.00031655	UGT73B1	UDP-glucosyl transferase 73B1
AT4G32480	1.15809	7.05222	66.1674	8.94e-06	0.000968996	AT4G32480	Protein of unknown function (DUF506)
AT4G16190	1.15742	1.76069	31.9584	0.000168181	0.00611025	AT4G16190	Papain family cysteine protease
AT3G26510	1.15257	3.7896	31.3066	0.000324045	0.00937727	AT3G26510	Octicosapeptide/Phox/Bem1p family protein
AT3G53510	1.15163	1.13591	17.649	0.00159623	0.0260896	AT3G53510	ABC-2 type transporter family protein
AT2G45570	1.15163	1.67111	17.5037	0.00164255	0.0265808	CYP76C2	cytochrome P450
AT5G02020	1.15078	5.37096	89.6752	1.65e-06	0.000326073	AT5G02020	Encodes a protein involved in salt tolerance
AT4G20230	1.15078	1.10073	13.4611	0.00390713	0.0460367	AT4G20230	Terpenoid cyclases/Protein prenyltransferases superfamily protein
AT1G31320	1.14807	2.13972	42.1534	5.24e-05	0.00285011	LBD4	LOB domain-containing protein 4
AT3G11340	1.145	3.72437	117.104	4.51e-07	0.000165035	AT3G11340	UDP-Glycosyltransferase superfamily protein
AT3G15450	1.13837	5.05547	57.4435	2.05e-05	0.00158441	AT3G15450	Aluminium induced protein with YGL and LRDR motifs
AT1G80450	1.13725	2.70367	51.7884	2.12e-05	0.00160477	AT1G80450	VQ motif-containing protein
AT5G65660	1.13379	6.7868	166.005	7.96e-08	5.94e-05	AT5G65660	hydroxyproline-rich glycoprotein family protein
AT4G38060	1.1328	2.11741	30.5885	0.000201011	0.00686587	AT4G38060	unknown protein; BEST Arabidopsis thaliana protein match is: unknown protein (TAIR:AT5G65480.1); Has 63 Blast hits to 63 proteins in 13 species: Archae - 0; Bacteria - 0; Metazoa - 0; Fungi - 0; Plants - 63; Viruses - 0; Other Eukaryotes - 0 (source: NCBI BLink).
AT2G38400	1.12806	4.83699	41.9494	0.000114093	0.00477052	AGT3	alanine:glyoxylate aminotransferase 3
AT2G43290	1.12805	4.2994	43.484	7.71e-05	0.00356992	MSS3	Calcium-binding EF-hand family protein
AT2G29480	1.1256	1.2516	18.5481	0.0013418	0.0234313	ATGSTU2|GSTU2|GST20	glutathione S-transferase tau 2
AT1G80110	1.12368	1.69991	22.5522	0.000659578	0.0148934	ATPP2-B11|PP2-B11	phloem protein 2-B11
AT3G46320	1.12144	2.45371	25.7719	0.000398766	0.0108408	AT3G46320	Histone superfamily protein
AT3G01420	1.12012	2.25124	44.3122	4.22e-05	0.00252491	ALPHA-DOX1|PADOX-1|DIOX1|DOX1	Peroxidase superfamily protein
AT4G13840	1.11732	2.26941	32.991	0.000147599	0.00561484	AT4G13840	HXXXD-type acyl-transferase family protein
AT2G44130	1.11385	1.76119	17.7585	0.00156234	0.0257745	AT2G44130	Galactose oxidase/kelch repeat superfamily protein
AT4G33930	1.1123	2.65982	37.4568	8.69e-05	0.00391923	AT4G33930	Cupredoxin superfamily protein
AT3G11600	1.11138	4.66998	106.29	7.24e-07	0.000204894	AT3G11600	unknown protein; FUNCTIONS IN: molecular_function unknown; INVOLVED IN: response to karrikin; EXPRESSED IN: 21 plant structures; EXPRESSED DURING: 12 growth stages; BEST Arabidopsis thaliana protein match is: unknown protein (TAIR:AT5G06270.1); Has 171 Blast hits to 171 proteins in 15 species: Archae - 0; Bacteria - 0; Metazoa - 0; Fungi - 0; Plants - 171; Viruses - 0; Other Eukaryotes - 0 (sourc…
AT1G65370	1.10842	4.20232	134.215	2.3e-07	0.000117169	AT1G65370	TRAF-like family protein
AT5G64190	1.09976	1.5202	17.7166	0.00157518	0.0258724	AT5G64190	unknown protein; BEST Arabidopsis thaliana protein match is: unknown protein (TAIR:AT2G40390.1); Has 1807 Blast hits to 1807 proteins in 277 species: Archae - 0; Bacteria - 0; Metazoa - 736; Fungi - 347; Plants - 385; Viruses - 0; Other Eukaryotes - 339 (source: NCBI BLink).
AT2G16720	1.09934	2.73705	52.0076	2.08e-05	0.00159163	ATMYB7|MYB7|ATY49	myb domain protein 7
AT4G39730	1.09314	6.54598	128.76	2.83e-07	0.000130168	AT4G39730	Lipase/lipooxygenase
AT3G16590	1.08983	2.95766	57.1445	1.36e-05	0.00120166	AT3G16590	F-box and associated interaction domains-containing protein
AT5G51550	1.08881	5.95263	34.1546	0.000314681	0.0092024	EXL3	EXORDIUM like 3
AT5G44610	1.08792	1.86905	35.607	0.000107505	0.00457365	MAP18|PCAP2	microtubule-associated protein 18
AT1G24580	1.08252	4.66969	24.4335	0.00135249	0.0235544	AT1G24580	RING/U-box superfamily protein
AT2G24490	1.07835	2.90832	73.3674	4.27e-06	0.000596203	ATRPA32A|RPA32A|ROR1|ATRPA2|RPA2	replicon protein A2
AT5G54840	1.07827	1.52345	22.4808	0.000667446	0.0149118	ATSGP1|SGP1	Ras-related small GTP-binding family protein
AT2G47730	1.0769	6.2487	25.5259	0.00118934	0.0217068	GST6|GSTF8|ATGSTF8|ATGSTF5	glutathione S-transferase phi 8
AT3G08860	1.07337	1.45937	17.5697	0.0016213	0.0263221	PYD4	PYRIMIDINE 4
AT2G16440	1.0699	3.00097	34.6339	0.000120691	0.0048782	MCM4	Minichromosome maintenance (MCM2/3/5) family protein
AT1G07610	1.06698	3.37195	49.4049	2.61e-05	0.00182834	MT1C	metallothionein 1C
AT5G03230	1.06572	2.82039	25.5552	0.000447764	0.0117059	AT5G03230	Protein of unknown function
AT3G49210	1.06548	1.20848	18.3904	0.00138272	0.0238667	AT3G49210	O-acyltransferase (WSD1-like) family protein
AT5G02490	1.06201	4.06665	21.0479	0.00188332	0.029302	AT5G02490	Heat shock protein 70 (Hsp 70) family protein
AT4G02170	1.05933	3.17569	22.1343	0.000964367	0.0189181	AT4G02170	unknown protein; BEST Arabidopsis thaliana protein match is: unknown protein (TAIR:AT5G38700.1); Has 53 Blast hits to 53 proteins in 10 species: Archae - 0; Bacteria - 0; Metazoa - 0; Fungi - 0; Plants - 53; Viruses - 0; Other Eukaryotes - 0 (source: NCBI BLink).
AT1G29640	1.05833	1.60782	22.3088	0.000686855	0.0152642	AT1G29640	Protein of unknown function
AT2G07690	1.05404	3.06181	35.7093	0.000106221	0.00453921	MCM5	Minichromosome maintenance (MCM2/3/5) family protein
AT4G28811	1.05291	4.46584	86.9062	1.91e-06	0.000346113	AT4G28811	basic helix-loop-helix (bHLH) DNA-binding superfamily protein
AT5G13170	1.05203	4.66936	37.6095	0.000161611	0.00596086	SAG29	senescence-associated gene 29
AT1G78390	1.0453	2.28054	29.6091	0.000229208	0.00743622	ATNCED9|NCED9	nine-cis-epoxycarotenoid dioxygenase 9
AT2G33510	1.04321	2.30271	16.6792	0.00209694	0.0313669	AT2G33510	unknown protein; INVOLVED IN: biological_process unknown; LOCATED IN: cellular_component unknown; BEST Arabidopsis thaliana protein match is: unknown protein (TAIR:AT1G28070.1).
AT4G14746	1.03836	1.37026	21.3824	0.000803773	0.0168039	AT4G14746	CONTAINS InterPro DOMAIN/s: EGF-like (InterPro:IPR006210); Has 259 Blast hits to 234 proteins in 55 species: Archae - 0; Bacteria - 0; Metazoa - 184; Fungi - 0; Plants - 69; Viruses - 0; Other Eukaryotes - 6 (source: NCBI BLink).
AT5G25440	1.03775	1.36928	15.4698	0.00249466	0.0350497	AT5G25440	Protein kinase superfamily protein
AT1G08920	1.03221	2.09677	13.5446	0.00414177	0.0476598	ESL1	ERD (early response to dehydration) six-like 1
AT4G32840	1.03132	3.81404	31.8986	0.000232801	0.00749016	PFK6	phosphofructokinase 6
AT1G30490	1.02873	3.52819	55.9916	1.49e-05	0.00127283	ATHB9|PHV	Homeobox-leucine zipper family protein / lipid-binding START domain-containing protein
AT2G46950	1.02843	5.23663	77.1924	3.36e-06	0.000501782	CYP709B2	cytochrome P450
AT1G75410	1.02742	1.8436	22.1387	0.000706723	0.0155279	BLH3	BEL1-like homeodomain 3
AT5G59970	1.02717	3.43217	70.5415	5.13e-06	0.000682304	AT5G59970	Histone superfamily protein
AT5G16960	1.02661	3.45535	42.0998	5.27e-05	0.00285011	AT5G16960	Zinc-binding dehydrogenase family protein
AT3G05320	1.02499	4.50436	84.4726	2.19e-06	0.000363803	AT3G05320	O-fucosyltransferase family protein
AT5G19220	1.02348	1.63555	24.6651	0.000469797	0.0120146	ADG2|APL1	ADP glucose pyrophosphorylase large subunit 1
AT2G43570	1.01855	6.05581	76.9368	3.42e-06	0.000505814	CHI	chitinase
AT4G05100	1.01818	3.21807	17.0162	0.00264209	0.0363282	MYB74|AtMYB74	myb domain protein 74
AT2G25330	1.0174	3.52695	70.3364	5.2e-06	0.000682306	AT2G25330	TRAF-like family protein
AT1G65150	1.01387	2.56497	45.9225	3.61e-05	0.00225693	AT1G65150	TRAF-like family protein
AT2G22970	1.0106	1.43254	14.5935	0.00301958	0.0392185	SCPL11	serine carboxypeptidase-like 11
AT1G62333	1.01027	3.42316	58.1738	1.25e-05	0.00116086	AT1G62333	unknown protein; FUNCTIONS IN: molecular_function unknown; INVOLVED IN: biological_process unknown; LOCATED IN: chloroplast; Has 30201 Blast hits to 17322 proteins in 780 species: Archae - 12; Bacteria - 1396; Metazoa - 17338; Fungi - 3422; Plants - 5037; Viruses - 0; Other Eukaryotes - 2996 (source: NCBI BLink).
AT3G23605	1.00341	4.01396	34.7922	0.000160048	0.00592723	AT3G23605	Ubiquitin-like superfamily protein
AT1G70250	1.00319	1.63389	14.1144	0.00336212	0.0416986	AT1G70250	receptor serine/threonine kinase
AT4G30190	1.00231	8.83885	29.7061	0.00033761	0.00967501	HA2|PMA2|AHA2	H(+)-ATPase 2
AT1G14860	1.00125	4.06293	22.643	0.00121541	0.0220807	NUDT18|atnudt18	nudix hydrolase homolog 18
AT2G19800	-1.0002	5.27593	69.8763	5.37e-06	0.000689569	MIOX2	myo-inositol oxygenase 2
AT4G13280	-1.00243	2.66492	15.082	0.00327733	0.0409951	ATTPS12|TPS12	terpenoid synthase 12
AT5G09780	-1.01127	1.73185	21.3501	0.000808257	0.0168613	AT5G09780	Transcriptional factor B3 family protein
AT2G36420	-1.0113	1.90521	21.9249	0.000732674	0.0159	AT2G36420	unknown protein; BEST Arabidopsis thaliana protein match is: unknown protein (TAIR:AT5G03670.1); Has 10588 Blast hits to 6606 proteins in 440 species: Archae - 8; Bacteria - 365; Metazoa - 4146; Fungi - 1198; Plants - 483; Viruses - 212; Other Eukaryotes - 4176 (source: NCBI BLink).
AT3G05150	-1.01167	1.73068	14.959	0.00278603	0.037406	AT3G05150	Major facilitator superfamily protein
AT4G16620	-1.01222	4.18377	32.7847	0.000238136	0.00760597	AT4G16620	nodulin MtN21 /EamA-like transporter family protein
AT3G62150	-1.01765	4.02988	59.9951	1.09e-05	0.00108748	PGP21	P-glycoprotein 21
AT1G20500	-1.01775	2.10684	13.8576	0.00380431	0.0451975	AT1G20500	AMP-dependent synthetase and ligase family protein
AT4G28800	-1.02308	1.216	13.0241	0.00433096	0.0492237	AT4G28800	basic helix-loop-helix (bHLH) DNA-binding superfamily protein
AT4G01970	-1.02503	5.75099	31.4031	0.000398099	0.0108408	AtSTS|STS	stachyose synthase
AT2G36500	-1.02689	3.06743	19.6323	0.00144681	0.0246022	AT2G36500	CBS / octicosapeptide/Phox/Bemp1 (PB1) domains-containing protein
AT4G23250	-1.02802	4.12536	41.519	7.09e-05	0.00341235	DUF26-21|RKC1|EMB1290|CRK17	kinases;protein kinases
AT4G18660	-1.03328	3.55898	16.9269	0.00326927	0.0409798	AT4G18660	unknown protein; BEST Arabidopsis thaliana protein match is: unknown protein (TAIR:AT4G18690.1); Has 115 Blast hits to 115 proteins in 20 species: Archae - 0; Bacteria - 0; Metazoa - 0; Fungi - 0; Plants - 115; Viruses - 0; Other Eukaryotes - 0 (source: NCBI BLink).
AT5G16560	-1.03334	1.5892	17.5719	0.0016206	0.0263221	KAN|KAN1	Homeodomain-like superfamily protein
AT1G28230	-1.03702	3.18457	31.8372	0.0001787	0.00633814	PUP1|ATPUP1	purine permease 1
AT1G01580	-1.04337	2.17643	21.0649	0.000849202	0.0173061	FRD1|FRO2|ATFRO2	ferric reduction oxidase 2
AT5G38780	-1.04885	3.81048	27.6349	0.000483823	0.0123141	AT5G38780	S-adenosyl-L-methionine-dependent methyltransferases superfamily protein
AT2G29740	-1.0522	3.00926	52.1811	2.04e-05	0.00158441	UGT71C2	UDP-glucosyl transferase 71C2
AT5G03090	-1.05349	2.4622	33.2816	0.000142357	0.00548981	AT5G03090	BEST Arabidopsis thaliana protein match is: mto 1 responding down 1 (TAIR:AT1G53480.1); Has 7 Blast hits to 7 proteins in 1 species: Archae - 0; Bacteria - 0; Metazoa - 0; Fungi - 0; Plants - 7; Viruses - 0; Other Eukaryotes - 0 (source: NCBI BLink).
AT1G27130	-1.06064	4.65062	102.762	8.53e-07	0.00022074	GSTU13|ATGSTU13|GST12	glutathione S-transferase tau 13
AT4G08150	-1.06075	1.34282	21.7234	0.000758171	0.0161905	BP1|KNAT1|BP	KNOTTED-like from Arabidopsis thaliana
AT3G22500	-1.06344	9.9125	41.0965	6.13e-05	0.00313988	ATECP31	Seed maturation protein
AT2G22000	-1.06458	2.13288	33.6228	0.000136482	0.00533902	PROPEP6	elicitor peptide 6 precursor
AT3G20520	-1.07186	1.35569	16.9202	0.00184548	0.028921	SVL3	SHV3-like 3
AT3G50240	-1.07866	3.80661	48.6322	2.93e-05	0.00193895	KICP-02	ATP binding microtubule motor family protein
AT3G21520	-1.08181	3.80794	85.3257	2.09e-06	0.000360861	AtDMP1|DMP1	DUF679 domain membrane protein 1
AT3G12480	-1.08764	5.847	156.288	1.08e-07	7.21e-05	NF-YC11	nuclear factor Y
AT3G16350	-1.08863	2.14949	27.5739	0.000304397	0.00894788	AT3G16350	Homeodomain-like superfamily protein
AT5G35525	-1.09385	2.03702	16.4674	0.00210759	0.0315018	AT5G35525	PLAC8 family protein
AT3G26330	-1.10253	3.33889	33.7603	0.000157984	0.00587175	CYP71B37	cytochrome P450
AT3G22490	-1.10908	7.0135	32.9852	0.000365472	0.0102464	AT3G22490	Seed maturation protein
AT1G68250	-1.11158	4.3836	40.1545	0.000116709	0.0048196	AT1G68250	unknown protein; Has 5 Blast hits to 5 proteins in 2 species: Archae - 0; Bacteria - 0; Metazoa - 0; Fungi - 0; Plants - 5; Viruses - 0; Other Eukaryotes - 0 (source: NCBI BLink).
AT4G39070	-1.1123	3.02982	61.5487	9.66e-06	0.00101314	AT4G39070	B-box zinc finger family protein
AT4G04840	-1.12164	4.51387	54.9114	2.26e-05	0.00165775	ATMSRB6|MSRB6	methionine sulfoxide reductase B6
AT5G60400	-1.12513	2.28018	34.7552	0.000118947	0.00483793	AT5G60400	unknown protein; Has 35333 Blast hits to 34131 proteins in 2444 species: Archae - 798; Bacteria - 22429; Metazoa - 974; Fungi - 991; Plants - 531; Viruses - 0; Other Eukaryotes - 9610 (source: NCBI BLink).
AT5G07820	-1.14603	1.08883	18.3703	0.00138802	0.0239369	AT5G07820	Plant calmodulin-binding protein-related
AT5G03570	-1.15749	2.69548	39.5328	6.91e-05	0.00336616	IREG2|ATIREG2|FPN2	iron regulated 2
AT3G58430	-1.15851	1.44169	24.346	0.000493819	0.0124262	AT3G58430	TRAF-like family protein
AT5G45730	-1.16538	1.1993	21.2074	0.000828436	0.0170927	AT5G45730	Cysteine/Histidine-rich C1 domain family protein
AT1G49940	-1.19683	2.76875	69.47	5.52e-06	0.000703933	AT1G49940	BEST Arabidopsis thaliana protein match is: Tetratricopeptide repeat (TPR)-like superfamily protein (TAIR:AT1G04770.1); Has 40 Blast hits to 40 proteins in 9 species: Archae - 0; Bacteria - 0; Metazoa - 0; Fungi - 0; Plants - 39; Viruses - 0; Other Eukaryotes - 1 (source: NCBI BLink).
AT2G18340	-1.20404	4.82523	94.703	1.27e-06	0.000276188	AT2G18340	late embryogenesis abundant domain-containing protein / LEA domain-containing protein
AT5G39100	-1.21357	3.49711	64.8404	7.6e-06	0.00088733	GLP6	germin-like protein 6
AT2G10260	-1.21533	1.97084	21.7914	0.000752617	0.0160987	AT2G10260	FUNCTIONS IN: molecular_function unknown; INVOLVED IN: biological_process unknown; LOCATED IN: cellular_component unknown; BEST Arabidopsis thaliana protein match is: Ulp1 protease family protein (TAIR:AT5G45570.1); Has 518 Blast hits to 482 proteins in 106 species: Archae - 0; Bacteria - 151; Metazoa - 78; Fungi - 11; Plants - 97; Viruses - 0; Other Eukaryotes - 181 (source: NCBI BLink).
AT1G09155	-1.22161	2.14971	21.8939	0.000782744	0.0165149	AtPP2-B15|PP2-B15	phloem protein 2-B15
AT5G52070	-1.23106	4.2272	105.87	7.38e-07	0.000204894	AT5G52070	Agenet domain-containing protein
AT1G52560	-1.23758	5.23775	29.0089	0.000935331	0.0185167	AT1G52560	HSP20-like chaperones superfamily protein
AT1G72210	-1.2406	2.15036	32.6327	0.000154383	0.00582722	AT1G72210	basic helix-loop-helix (bHLH) DNA-binding superfamily protein
AT4G29020	-1.24316	3.697	99.744	9.86e-07	0.000239136	AT4G29020	glycine-rich protein
AT3G52920	-1.24342	2.2054	34.8739	0.000117269	0.0048196	AT3G52920	Family of unknown function (DUF662)
AT3G14225	-1.24676	1.72231	25.5878	0.000407783	0.0109973	GLIP4	GDSL-motif lipase 4
AT1G15125	-1.24913	4.34236	76.1833	4.17e-06	0.000594396	AT1G15125	S-adenosyl-L-methionine-dependent methyltransferases superfamily protein
AT5G17540	-1.26705	2.41078	50.3929	2.39e-05	0.00173018	AT5G17540	HXXXD-type acyl-transferase family protein
AT3G58060	-1.27023	2.43334	59.5236	1.13e-05	0.00109248	AT3G58060	Cation efflux family protein
AT1G08630	-1.27519	4.10245	37.1203	0.000227175	0.00740816	THA1	threonine aldolase 1
AT3G54720	-1.28223	4.49173	120.431	3.93e-07	0.000149448	COP2|MFO1|AMP1|PT|HPT	Peptidase M28 family protein
AT1G61180	-1.29893	1.23822	21.3863	0.000803231	0.0168039	AT1G61180	LRR and NB-ARC domains-containing disease resistance protein
AT4G37400	-1.30104	1.87933	36.5532	9.63e-05	0.004248	CYP81F3	cytochrome P450
AT1G54000	-1.30268	4.5818	30.7373	0.000763244	0.0162365	AT1G54000	GDSL-like Lipase/Acylhydrolase superfamily protein
AT5G42830	-1.31241	2.73195	27.7356	0.000394616	0.0108248	AT5G42830	HXXXD-type acyl-transferase family protein
AT4G29200	-1.32169	1.30909	39.8169	6.7e-05	0.00330609	AT4G29200	Beta-galactosidase related protein
AT4G15236	-1.34037	2.71842	51.7759	2.12e-05	0.00160477	AT4G15236	ABC-2 and Plant PDR ABC-type transporter family protein
ATCG00190	-1.34145	3.56096	40.1278	0.000117009	0.0048196	RPOB	RNA polymerase subunit beta
AT3G12910	-1.34697	2.82319	39.4995	7.87e-05	0.00360229	AT3G12910	NAC (No Apical Meristem) domain transcriptional regulator superfamily protein
AT3G23030	-1.35079	2.66367	58.7687	1.19e-05	0.00114103	IAA2	indole-3-acetic acid inducible 2
AT5G20420	-1.35557	2.80416	36.9474	0.000109176	0.0046046	CHR42	chromatin remodeling 42
ATCG01250	-1.36476	1.71757	35.2651	0.000111933	0.00469464	NDHB.2	NADH-Ubiquinone/plastoquinone (complex I) protein
AT1G21130	-1.36776	4.32217	78.9508	4.23e-06	0.000596203	AT1G21130	O-methyltransferase family protein
ATCG00890	-1.36941	1.74102	35.9857	0.000102842	0.00442601	NDHB.1	NADH-Ubiquinone/plastoquinone (complex I) protein
AT5G57550	-1.37808	8.7344	53.3892	3.78e-05	0.00231966	XTH25|XTR3	xyloglucan endotransglucosylase/hydrolase 25
AT4G18690	-1.37839	4.47374	109.73	6.21e-07	0.000194088	AT4G18690	unknown protein; BEST Arabidopsis thaliana protein match is: unknown protein (TAIR:AT4G18680.1); Has 522 Blast hits to 522 proteins in 39 species: Archae - 0; Bacteria - 0; Metazoa - 9; Fungi - 0; Plants - 513; Viruses - 0; Other Eukaryotes - 0 (source: NCBI BLink).
AT5G12030	-1.39918	9.05648	18.8642	0.0042161	0.0481439	AT-HSP17.6A|HSP17.6A|HSP17.6	heat shock protein 17.6A
AT1G21120	-1.40914	3.29221	118.407	4.27e-07	0.000159311	AT1G21120	O-methyltransferase family protein
AT1G69790	-1.40921	1.52795	20.4105	0.000977054	0.019043	AT1G69790	Protein kinase superfamily protein
AT5G53290	-1.41395	1.84297	31.9106	0.000169214	0.00611779	CRF3	cytokinin response factor 3
AT3G26280	-1.41777	1.25748	32.5846	0.000155321	0.00585125	CYP71B4	cytochrome P450
AT2G07000	-1.42453	1.2757	23.7237	0.000544996	0.0132832	AT2G07000	unknown protein; Has 1 Blast hits to 1 proteins in 1 species: Archae - 0; Bacteria - 0; Metazoa - 0; Fungi - 0; Plants - 1; Viruses - 0; Other Eukaryotes - 0 (source: NCBI BLink).
AT5G54070	-1.44532	4.14609	54.0785	4.38e-05	0.00259421	HSFA9|AT-HSFA9	heat shock transcription factor A9
AT3G22840	-1.45387	1.92503	22.5435	0.000758578	0.0161905	ELIP1|ELIP	Chlorophyll A-B binding family protein
AT1G06520	-1.47555	2.63763	111.985	5.61e-07	0.000187737	ATGPAT1|GPAT1	glycerol-3-phosphate acyltransferase 1
AT4G18680	-1.47845	5.18368	63.9566	2.84e-05	0.0018967	AT4G18680	unknown protein; BEST Arabidopsis thaliana protein match is: unknown protein (TAIR:AT4G18690.1); Has 361 Blast hits to 361 proteins in 33 species: Archae - 0; Bacteria - 0; Metazoa - 8; Fungi - 0; Plants - 353; Viruses - 0; Other Eukaryotes - 0 (source: NCBI BLink).
AT5G38340	-1.51127	1.47833	40.5076	6.22e-05	0.00316772	AT5G38340	Disease resistance protein (TIR-NBS-LRR class) family
AT1G54385	-1.52049	1.48653	25.3594	0.000422181	0.0112665	AT1G54385	ARM repeat superfamily protein
ATCG00750	-1.52998	1.18425	17.4139	0.0017784	0.0281425	RPS11	ribosomal protein S11
ATCG00270	-1.53734	1.59127	32.2108	0.000162851	0.00599521	PSBD	photosystem II reaction center protein D
AT4G19170	-1.53924	2.28057	32.7387	0.000182078	0.00642272	NCED4|CCD4	nine-cis-epoxycarotenoid dioxygenase 4
AT5G17430	-1.55019	2.03262	62.8219	8.79e-06	0.000968996	BBM	Integrase-type DNA-binding superfamily protein
AT1G03880	-1.55415	9.63303	30.651	0.000732167	0.0159	CRB|CRU2	cruciferin 2
AT1G25310	-1.58667	5.61261	119.985	6.3e-07	0.000194088	MEE8	basic helix-loop-helix (bHLH) DNA-binding family protein
ATCG00280	-1.58968	2.48608	38.7475	9.42e-05	0.00418146	PSBC	photosystem II reaction center protein C
AT1G27020	-1.59447	1.76727	30.6546	0.000201733	0.00687841	AT1G27020	unknown protein; BEST Arabidopsis thaliana protein match is: unknown protein (TAIR:AT1G27030.1); Has 514 Blast hits to 514 proteins in 175 species: Archae - 0; Bacteria - 311; Metazoa - 0; Fungi - 0; Plants - 65; Viruses - 0; Other Eukaryotes - 138 (source: NCBI BLink).
ATCG00670	-1.59944	2.40284	30.0892	0.000321993	0.00935177	PCLPP|CLPP1	plastid-encoded CLP P
AT1G68240	-1.61273	4.50286	110.613	9.46e-07	0.000238106	AT1G68240	basic helix-loop-helix (bHLH) DNA-binding superfamily protein
AT4G10490	-1.62502	4.1926	195.26	3.51e-08	3.41e-05	AT4G10490	2-oxoglutarate (2OG) and Fe(II)-dependent oxygenase superfamily protein
AT4G21960	-1.62573	5.43844	186.587	4.42e-08	3.9e-05	PRXR1	Peroxidase superfamily protein
ATCG00040	-1.6429	2.1653	66.8674	6.59e-06	0.00080893	MATK	maturase K
AT3G51810	-1.65648	8.9063	47.6879	0.000129665	0.00511308	ATEM1|EM1|AT3|GEA1	Stress induced protein
ATCG00790	-1.6585	2.20187	34.0812	0.000160088	0.00592723	RPL16	ribosomal protein L16
ATCG01130	-1.66832	3.76586	55.3906	4.73e-05	0.00267361	YCF1.2	Ycf1 protein
AT2G30130	-1.67169	1.17589	41.8679	5.4e-05	0.00289967	PCK1|ASL5|LBD12	Lateral organ boundaries (LOB) domain family protein
AT1G66470	-1.68837	1.47395	63.5871	8.32e-06	0.00094337	RHD6	ROOT HAIR DEFECTIVE6
ATCG01050	-1.70872	1.05622	17.7506	0.00173912	0.0276563	NDHD	NADH-Ubiquinone/plastoquinone (complex I) protein
AT4G03050	-1.71249	2.54894	44.2236	5.74e-05	0.00302521	AOP3	2-oxoglutarate (2OG) and Fe(II)-dependent oxygenase superfamily protein
AT5G51810	-1.75688	2.01744	19.0891	0.0021479	0.0319077	AT2353|ATGA20OX2|GA20OX2	gibberellin 20 oxidase 2
ATCG00800	-1.76319	1.82253	19.837	0.00163655	0.0265474	ATCG00800	structural constituent of ribosome
AT1G21110	-1.76798	2.26032	57.3828	1.33e-05	0.00118999	AT1G21110	O-methyltransferase family protein
ATCG00770	-1.77171	1.85418	29.0825	0.000308383	0.00905134	RPS8	ribosomal protein S8
ATCG01000	-1.79895	1.44872	48.8472	2.75e-05	0.00187554	YCF1.1	Ycf1 protein
AT3G23410	-1.8435	1.11658	62.7279	8.85e-06	0.000968996	ATFAO3|FAO3	fatty alcohol oxidase 3
ATCG00810	-1.85945	1.17072	29.8364	0.000222265	0.00734609	RPL22	ribosomal protein L22
AT4G36620	-1.8637	2.17267	44.7981	4.85e-05	0.00272711	GATA19	GATA transcription factor 19
AT5G61520	-1.91615	1.39274	66.5948	6.71e-06	0.000809056	AT5G61520	Major facilitator superfamily protein
ATCG00780	-1.94217	1.7081	52.7585	1.95e-05	0.00152252	RPL14	ribosomal protein L14
ATCG01110	-1.96922	1.80525	20.993	0.00156366	0.0257745	NDHH	NAD(P)H dehydrogenase subunit H
ATCG00180	-2.0076	2.98595	30.5087	0.000831007	0.0170927	RPOC1	DNA-directed RNA polymerase family protein
ATCG01280	-2.11119	3.864	28.5234	0.00196723	0.0301233	YCF2.2	Chloroplast Ycf2;ATPase
ATCG00860	-2.11671	3.86494	29.0574	0.00186182	0.029083	YCF2.1	Chloroplast Ycf2;ATPase
AT2G25510	-2.12449	1.09128	29.4322	0.000259507	0.00801702	AT2G25510	unknown protein; Has 2 Blast hits to 2 proteins in 1 species: Archae - 0; Bacteria - 0; Metazoa - 0; Fungi - 0; Plants - 2; Viruses - 0; Other Eukaryotes - 0 (source: NCBI BLink).
AT4G35160	-2.13882	3.99121	431.619	5.96e-10	2.67e-06	AT4G35160	O-methyltransferase family protein
AT1G20620	-2.171	9.58637	249.585	1.01e-08	1.63e-05	SEN2|ATCAT3|CAT3	catalase 3
ATCG00740	-2.18515	2.08681	95.744	1.2e-06	0.000271851	RPOA	RNA polymerase subunit alpha
AT3G27940	-2.51829	-1.1699	17.9102	0.00151678	0.0253606	LBD26	LOB domain-containing protein 26
AT3G30720	-2.93552	2.82857	156.012	1.45e-07	8.52e-05	QQS	qua-quine starch
AT2G13547	-3.04665	4.16181	211.97	1.31e-07	8.2e-05	AT2G13547	unknown protein; Has 30201 Blast hits to 17322 proteins in 780 species: Archae - 12; Bacteria - 1396; Metazoa - 17338; Fungi - 3422; Plants - 5037; Viruses - 0; Other Eukaryotes - 2996 (source: NCBI BLink).
AT3G15356	-3.0671	-1.28663	16.0341	0.00221403	0.0324919	AT3G15356	Legume lectin family protein
AT3G56060	-3.12836	-1.23917	14.8719	0.00283967	0.0378509	AT3G56060	Glucose-methanol-choline (GMC) oxidoreductase family protein
AT1G68238	-3.23237	-1.71116	14.3927	0.00315784	0.0402858	AT1G68238	unknown protein; FUNCTIONS IN: molecular_function unknown; INVOLVED IN: biological_process unknown; LOCATED IN: endomembrane system; Has 30201 Blast hits to 17322 proteins in 780 species: Archae - 12; Bacteria - 1396; Metazoa - 17338; Fungi - 3422; Plants - 5037; Viruses - 0; Other Eukaryotes - 2996 (source: NCBI BLink).
AT5G59370	-3.39104	-1.05079	17.7896	0.00155286	0.0257277	ACT4	actin 4
AT1G27565	-4.51366	1.8304	137.115	2.89e-07	0.000130168	AT1G27565	unknown protein; FUNCTIONS IN: molecular_function unknown; INVOLVED IN: biological_process unknown; LOCATED IN: cellular_component unknown; BEST Arabidopsis thaliana protein match is: unknown protein (TAIR:AT1G52905.1); Has 3 Blast hits to 3 proteins in 1 species: Archae - 0; Bacteria - 0; Metazoa - 0; Fungi - 0; Plants - 3; Viruses - 0; Other Eukaryotes - 0 (source: NCBI BLink).
AT2G15420	-4.63246	1.41866	93.8738	2.14e-06	0.000361333	AT2G15420	myosin heavy chain-related
AT2G27420	-5.83694	-2.19155	21.0177	0.00146983	0.0248182	AT2G27420	Cysteine proteinases superfamily protein

## Sheet: ChIP-seq H3K27me3
Different H3K27me3 peaks in vel3 mature endosperm compared to Col0; Identified in DESeq2 from two biological replicates
seqnames	start	end	width	strand	Conc	Conc_Col0	Conc_vel3	Fold	p.value	FDR
chr4	9996600	10002399	5800	*	7.97	8.96	1.58	7.38	5.16e-23	9.01e-20
chr2	12940200	12946599	6400	*	8.16	9.15	1.77	7.38	6.09e-25	1.59e-21
chr1	25135200	25140599	5400	*	7.88	8.88	1.55	7.33	1.54e-22	2.02e-19
chr1	6637000	6639399	2400	*	7.17	8.16	0.97	7.19	2.1e-15	2.98e-13
chr5	3505200	3508599	3400	*	6.61	7.6	0.55	7.05	1.56e-11	7.5e-10
chr2	16604000	16608799	4800	*	7.31	8.29	1.29	7.01	1.85e-17	5.7e-15
chr4	16782400	16784799	2400	*	6.98	7.97	0.97	7	4.3e-13	3e-11
chr5	14974600	14977599	3000	*	7.74	8.73	1.77	6.96	4.51e-20	2.96e-17
chr5	17213200	17214399	1200	*	6.36	7.34	0.55	6.79	2.46e-10	8.15e-09
chr5	17647200	17648199	1000	*	6.36	7.34	0.57	6.77	3.6e-10	1.1e-08
chr5	2488200	2490599	2400	*	6.94	7.92	1.29	6.64	1.62e-14	1.54e-12
chr2	17307800	17310999	3200	*	7.23	8.22	1.58	6.64	1.08e-15	1.71e-13
chr2	11174200	11177199	3000	*	6.19	7.18	0.55	6.63	6.62e-08	8.71e-07
chr3	4834200	4839799	5600	*	8.42	9.4	2.8	6.6	1.97e-17	5.72e-15
chr5	33000	35999	3000	*	7.06	8.04	1.55	6.5	9.78e-15	1.02e-12
chr2	9023600	9024599	1000	*	6.05	7.03	0.57	6.46	1.16e-08	1.95e-07
chr5	22792800	22797199	4400	*	6.79	7.77	1.31	6.46	2.83e-13	2.06e-11
chr3	5861200	5865799	4600	*	8.37	9.36	2.9	6.45	5.72e-15	6.71e-13
chr2	6209400	6211399	2000	*	6.35	7.33	0.99	6.34	5.99e-10	1.66e-08
chr5	22877800	22879799	2000	*	6.92	7.9	1.58	6.32	1.32e-13	1.02e-11
chr5	24944400	24947599	3200	*	6.88	7.86	1.56	6.3	3.77e-15	4.81e-13
chr3	15341400	15345599	4200	*	7.47	8.45	2.14	6.3	2.57e-21	2.69e-18
chr4	717200	724199	7000	*	8.35	9.34	3.04	6.29	4.29e-14	3.62e-12
chr4	14874800	14880199	5400	*	6.24	7.22	0.97	6.26	3.04e-09	6.46e-08
chr3	7287600	7291199	3600	*	7.22	8.2	1.96	6.24	3.02e-15	3.96e-13
chr3	3652400	3654399	2000	*	6.12	7.1	0.99	6.11	4.96e-09	9.7e-08
chr5	3751000	3752799	1800	*	6.64	7.62	1.55	6.07	7.09e-12	3.68e-10
chr1	18433400	18436999	3600	*	6.99	7.96	1.96	6	2.77e-12	1.59e-10
chr1	10241000	10243599	2600	*	5.93	6.9	0.99	5.91	6.46e-08	8.57e-07
chr4	6218200	6220599	2400	*	6.48	7.45	1.55	5.91	1.72e-09	3.97e-08
chr2	15990200	15991799	1600	*	6.18	7.16	1.29	5.87	4.56e-09	9.11e-08
chr5	7969800	7975199	5400	*	7.34	8.32	2.46	5.86	5.76e-12	3.08e-10
chr1	24902200	24904199	2000	*	6.15	7.13	1.29	5.84	1.09e-07	1.33e-06
chr2	15775800	15778999	3200	*	6.97	7.95	2.14	5.81	9.19e-15	9.82e-13
chr1	8450400	8451799	1400	*	5.76	6.74	0.97	5.77	1.13e-06	9.79e-06
chr5	15138800	15143199	4400	*	7.56	8.53	2.77	5.77	5.88e-12	3.11e-10
chr5	17612000	17616799	4800	*	6.75	7.72	1.96	5.76	5.28e-11	2.23e-09
chr1	10555200	10558399	3200	*	6.88	7.85	2.13	5.72	1.52e-10	5.54e-09
chr2	15597600	15600199	2600	*	5.29	6.26	0.55	5.71	1.49e-05	8.57e-05
chr4	10530000	10531199	1200	*	6.24	7.21	1.58	5.63	8.78e-09	1.55e-07
chr4	8091200	8096399	5200	*	6.94	7.91	2.32	5.59	9.82e-11	3.73e-09
chr4	6379800	6381799	2000	*	5.56	6.53	0.97	5.57	2.96e-06	2.21e-05
chr2	15531800	15535399	3600	*	6.73	7.7	2.16	5.53	7.36e-10	1.99e-08
chr2	1564000	1566599	2600	*	6.49	7.46	1.96	5.5	2.26e-09	4.97e-08
chr1	9818400	9821999	3600	*	7.37	8.34	2.86	5.48	1.52e-09	3.59e-08
chr1	12884200	12886999	2800	*	6.01	6.97	1.55	5.42	1.52e-07	1.77e-06
chr1	25742000	25743399	1400	*	5.72	6.69	1.29	5.4	1.64e-05	9.21e-05
chr5	9716600	9721199	4600	*	8.17	9.13	3.76	5.37	0.00114	0.00301
chr4	1236200	1240799	4600	*	7.92	8.88	3.52	5.36	8.9e-08	1.11e-06
chr1	22547000	22548399	1400	*	5.35	6.31	0.97	5.35	1.98e-05	0.000107
chr1	8191200	8197399	6200	*	7.73	8.7	3.35	5.35	8.5e-09	1.52e-07
chr1	28387600	28390199	2600	*	7.73	8.7	3.35	5.35	7.14e-09	1.32e-07
chr3	9325600	9328999	3400	*	7.14	8.11	2.77	5.34	5.5e-09	1.05e-07
chr4	6007400	6008199	800	*	6.33	7.29	1.96	5.33	8.02e-08	1.02e-06
chr1	26267200	26274599	7400	*	7.54	8.51	3.21	5.3	6.82e-09	1.27e-07
chr3	17510400	17512399	2000	*	4.88	5.85	0.55	5.29	0.00042	0.00132
chr4	4871400	4874999	3600	*	5.89	6.85	1.58	5.28	9.02e-07	8.16e-06
chr1	7454800	7456599	1800	*	6.48	7.44	2.16	5.28	5.52e-08	7.53e-07
chr3	6684800	6685599	800	*	5.24	6.2	0.97	5.23	7.85e-05	0.000332
chr2	334600	340599	6000	*	7.22	8.18	2.96	5.22	1.11e-08	1.9e-07
chr5	2934600	2936799	2200	*	6.42	7.38	2.16	5.21	8.47e-08	1.07e-06
chr5	9299000	9302599	3600	*	7.23	8.19	3	5.19	2.18e-08	3.39e-07
chr5	3473800	3476399	2600	*	6.53	7.49	2.32	5.17	7.03e-08	9.11e-07
chr5	152600	154199	1600	*	6.78	7.74	2.58	5.16	3.46e-08	5.04e-07
chr2	11355200	11358399	3200	*	7.44	8.4	3.25	5.15	5.27e-08	7.27e-07
chr2	6633400	6635399	2000	*	6.5	7.46	2.32	5.14	3.13e-07	3.28e-06
chr4	10018400	10023999	5600	*	7.42	8.38	3.25	5.14	1.9e-07	2.16e-06
chr1	13045000	13045999	1000	*	5.75	6.71	1.58	5.13	4.3e-06	3.03e-05
chr2	10147400	10150199	2800	*	7.05	8	2.9	5.1	5.65e-08	7.67e-07
chr3	17971000	17973399	2400	*	6.25	7.21	2.13	5.08	2.87e-05	0.000145
chr5	13611000	13613799	2800	*	6.58	7.54	2.46	5.08	2.19e-07	2.41e-06
chr5	4149800	4152399	2600	*	5.9	6.86	1.8	5.06	3.05e-06	2.27e-05
chr3	21141400	21144799	3400	*	7.95	8.91	3.86	5.05	0.00291	0.00656
chr5	18634200	18649799	15600	*	9.44	10.4	5.36	5.03	0.0134	0.0243
chr3	19179600	19181599	2000	*	5.36	6.32	1.29	5.03	5.03e-05	0.000229
chr4	16590200	16599399	9200	*	9.37	10.32	5.32	5.01	1.9e-10	6.7e-09
chr5	1674600	1675799	1200	*	5	5.96	0.97	4.99	0.000279	0.000941
chr4	15072400	15078599	6200	*	9.21	10.16	5.21	4.95	3.94e-13	2.79e-11
chr2	8167400	8168799	1400	*	7.7	8.65	3.71	4.94	2e-06	1.58e-05
chr5	4762200	4765399	3200	*	6.96	7.92	2.99	4.93	1.72e-13	1.3e-11
chr4	18454000	18456599	2600	*	7.72	8.68	3.76	4.91	1.05e-06	9.22e-06
chr4	11643600	11648399	4800	*	4.49	5.44	0.57	4.87	0.0029	0.00655
chr5	5412400	5415799	3400	*	8.26	9.21	4.35	4.86	0.00741	0.0146
chr3	10454400	10457199	2800	*	6.8	7.75	2.9	4.85	2.41e-06	1.85e-05
chr5	23351400	23354199	2800	*	6.67	7.62	2.77	4.85	9.61e-07	8.58e-06
chr3	16940200	16947199	7000	*	7.6	8.55	3.71	4.84	1.53e-06	1.27e-05
chr4	5318400	5321199	2800	*	6.16	7.11	2.28	4.83	1.43e-05	8.28e-05
chr4	17817600	17818799	1200	*	6.04	6.99	2.16	4.82	5.84e-05	0.00026
chr1	25898600	25901999	3400	*	4.8	5.75	0.97	4.79	0.0248	0.042
chr1	18056600	18058999	2400	*	7.18	8.12	3.35	4.78	2.64e-06	2.01e-05
chr1	27040000	27046399	6400	*	9.58	10.53	5.76	4.76	0.0242	0.041
chr3	3107000	3108199	1200	*	5.59	6.54	1.78	4.76	8.48e-06	5.33e-05
chr3	7557000	7558599	1600	*	5.56	6.51	1.77	4.74	7.2e-05	0.00031
chr2	1167400	1173999	6600	*	8.72	9.67	4.93	4.73	0.0147	0.0263
chr3	10693800	10696199	2400	*	6.82	7.76	3.06	4.71	1.64e-11	7.8e-10
chr3	16577800	16578799	1000	*	5.07	6.01	1.31	4.7	0.000464	0.00143
chr1	11325800	11328599	2800	*	6.03	6.98	2.28	4.7	1.56e-05	8.87e-05
chr2	11363200	11366199	3000	*	6.66	7.6	2.9	4.7	4.06e-06	2.88e-05
chr2	12204400	12205199	800	*	6.32	7.26	2.58	4.68	1.04e-05	6.37e-05
chr2	1414600	1417599	3000	*	7.24	8.19	3.52	4.67	5.43e-06	3.71e-05
chr1	17832800	17834999	2200	*	6.79	7.74	3.07	4.66	1.9e-09	4.31e-08
chr2	12029800	12030599	800	*	5.98	6.93	2.28	4.65	2.06e-05	0.000111
chr2	15626000	15633999	8000	*	8.43	9.37	4.74	4.63	0.016	0.0284
chr1	22314000	22316799	2800	*	5	5.94	1.31	4.63	0.000707	0.00202
chr2	9403200	9403999	800	*	4.99	5.93	1.29	4.63	0.000288	0.000967
chr2	10231200	10235399	4200	*	5.43	6.37	1.77	4.6	0.00589	0.012
chr2	4303600	4304199	600	*	5.86	6.8	2.28	4.52	6.24e-05	0.000274
chr1	27973800	27977399	3600	*	6.45	7.39	2.86	4.52	5.15e-05	0.000234
chr3	7940600	7942799	2200	*	5.85	6.79	2.28	4.51	0.00012	0.000469
chr2	16281200	16284799	3600	*	7.66	8.59	4.09	4.51	2.51e-05	0.000129
chr4	16362600	16370399	7800	*	8.28	9.21	4.71	4.5	1.51e-07	1.76e-06
chr5	18749000	18755599	6600	*	8.18	9.12	4.63	4.49	0.0167	0.0295
chr4	6938800	6942999	4200	*	7.7	8.64	4.15	4.49	9.01e-19	4.29e-16
chr2	493200	496399	3200	*	7.23	8.17	3.7	4.47	2.62e-05	0.000134
chr1	24799400	24801599	2200	*	6.81	7.74	3.28	4.46	3.19e-07	3.31e-06
chr1	9897000	9901399	4400	*	7.76	8.69	4.24	4.45	0.0122	0.0225
chr1	8141600	8142599	1000	*	5.82	6.75	2.3	4.45	1.4e-06	1.18e-05
chr3	18064600	18066999	2400	*	5.96	6.89	2.46	4.44	0.000294	0.000981
chr2	9983600	9987999	4400	*	7.46	8.39	3.95	4.44	3.94e-05	0.000188
chr5	5074600	5076799	2200	*	6.3	7.23	2.8	4.43	4.76e-05	0.000219
chr1	11136000	11139199	3200	*	7.91	8.85	4.42	4.43	1.79e-06	1.44e-05
chr1	25610400	25611999	1600	*	6.15	7.08	2.66	4.42	5.7e-05	0.000254
chr2	513000	515599	2600	*	7.02	7.96	3.54	4.42	2.88e-05	0.000145
chr5	16659200	16664599	5400	*	8.04	8.98	4.57	4.41	0.0179	0.0315
chr5	16200200	16201799	1600	*	5.92	6.85	2.46	4.4	0.000138	0.000528
chr1	25664800	25668199	3400	*	7.49	8.42	4.04	4.38	5.54e-05	0.000249
chr5	9364600	9367599	3000	*	7.47	8.4	4.04	4.36	5.81e-05	0.000259
chr5	15952200	15954199	2000	*	7.32	8.25	3.9	4.35	4.42e-10	1.3e-08
chr1	10053800	10061599	7800	*	7.83	8.76	4.43	4.34	0.0178	0.0314
chr4	1174400	1175599	1200	*	5.69	6.62	2.28	4.34	0.000273	0.000923
chr1	19926000	19931799	5800	*	7.74	8.67	4.35	4.33	0.0164	0.0291
chr3	10444200	10447999	3800	*	6.52	7.45	3.13	4.33	6.03e-05	0.000267
chr5	4189600	4192999	3400	*	7.65	8.58	4.24	4.33	5.98e-08	8.03e-07
chr1	4901000	4904399	3400	*	5.71	6.64	2.32	4.32	0.000339	0.0011
chr3	20610000	20610999	1000	*	5.8	6.73	2.42	4.32	0.000288	0.000966
chr5	18902600	18906799	4200	*	7.19	8.12	3.81	4.32	6.65e-05	0.000291
chr5	13098400	13101199	2800	*	7.3	8.23	3.91	4.32	6.18e-05	0.000273
chr2	9801000	9802999	2000	*	6.97	7.9	3.58	4.32	6.04e-05	0.000267
chr1	21720800	21725999	5200	*	7.9	8.83	4.51	4.32	2.35e-18	9.45e-16
chr5	3141800	3142999	1200	*	6.15	7.08	2.79	4.28	2.85e-06	2.15e-05
chr1	12388400	12391599	3200	*	6.36	7.29	3.04	4.24	0.00012	0.000468
chr3	11745000	11750399	5400	*	8.65	9.57	5.33	4.24	4.3e-20	2.96e-17
chr1	4133000	4135199	2200	*	6.85	7.77	3.54	4.23	0.000104	0.00042
chr5	20673000	20673999	1000	*	5.47	6.39	2.16	4.22	0.000791	0.00221
chr4	7380000	7381399	1400	*	5.6	6.53	2.32	4.21	0.000633	0.00184
chr2	12207000	12208599	1600	*	6.57	7.49	3.28	4.21	0.000122	0.000476
chr4	13867000	13870399	3400	*	7.46	8.38	4.18	4.2	1.45e-14	1.41e-12
chr2	7815600	7819799	4200	*	7.43	8.35	4.17	4.19	0.000204	0.000729
chr2	13146200	13152599	6400	*	7.56	8.48	4.29	4.19	2.7e-17	7.43e-15
chr4	2656400	2658399	2000	*	6.53	7.46	3.28	4.18	0.000152	0.000574
chr3	11949000	11959399	10400	*	9.36	10.28	6.1	4.18	3.45e-25	1.59e-21
chr1	6219400	6221399	2000	*	6.32	7.24	3.08	4.16	0.000311	0.00103
chr5	8201800	8204399	2600	*	6.01	6.94	2.78	4.16	7.79e-07	7.18e-06
chr3	8689400	8692799	3400	*	7.74	8.66	4.51	4.15	0.0258	0.0434
chr4	7879000	7880799	1800	*	6.02	6.94	2.8	4.13	0.000393	0.00125
chr5	3079800	3081199	1400	*	6.2	7.12	2.99	4.13	4.77e-05	0.000219
chr1	9846800	9849599	2800	*	7.58	8.5	4.38	4.12	0.0234	0.0397
chr1	20156000	20158999	3000	*	6.62	7.54	3.42	4.12	0.000613	0.00179
chr4	11921600	11924399	2800	*	6.15	7.07	2.96	4.11	0.000544	0.00162
chr5	21008200	21011599	3400	*	7.07	7.99	3.87	4.11	7.15e-08	9.25e-07
chr1	11623000	11635199	12200	*	9.37	10.29	6.17	4.11	4.32e-09	8.8e-08
chr1	26132800	26135199	2400	*	5.31	6.23	2.13	4.1	0.00295	0.00663
chr2	12390200	12397999	7800	*	8	8.92	4.82	4.1	1.31e-06	1.12e-05
chr5	22023400	22028599	5200	*	7.17	8.09	4	4.09	0.000352	0.00114
chr5	22702800	22705399	2600	*	6.72	7.63	3.54	4.09	0.000228	0.000793
chr1	16563800	16566999	3200	*	5.3	6.22	2.14	4.08	0.00064	0.00185
chr3	18452000	18454599	2600	*	6.12	7.04	2.96	4.08	0.000583	0.00172
chr1	7551200	7554199	3000	*	7.73	8.64	4.57	4.07	0.0288	0.0478
chr5	18665200	18665999	800	*	5.61	6.52	2.46	4.07	0.0011	0.00293
chr5	2234400	2235599	1200	*	5.92	6.84	2.77	4.07	0.000619	0.0018
chr2	301200	304199	3000	*	7.2	8.12	4.04	4.07	0.000313	0.00104
chr4	7753400	7755999	2600	*	7.71	8.62	4.56	4.07	1.59e-16	3.27e-14
chr5	23289200	23289999	800	*	4.92	5.83	1.77	4.06	0.00377	0.00818
chr5	8925000	8927399	2400	*	6.27	7.18	3.13	4.06	0.000397	0.00126
chr4	17384400	17385399	1000	*	5.71	6.63	2.58	4.05	0.00138	0.00352
chr1	27668400	27669999	1600	*	6.18	7.1	3.04	4.05	0.000623	0.00181
chr3	4498200	4500799	2600	*	7.29	8.21	4.17	4.03	1.43e-08	2.35e-07
chr1	20518600	20520199	1600	*	6.15	7.07	3.04	4.02	0.000514	0.00155
chr1	4097400	4104999	7600	*	8.35	9.26	5.25	4.02	2.25e-07	2.45e-06
chr2	12912800	12918199	5400	*	7.57	8.48	4.48	4.01	0.0292	0.0483
chr5	19893400	19894799	1400	*	5.79	6.71	2.7	4.01	0.00116	0.00306
chr1	20307400	20309399	2000	*	6.76	7.68	3.66	4.01	7.04e-06	4.62e-05
chr1	12006200	12008199	2000	*	7.28	8.19	4.18	4.01	1.52e-11	7.42e-10
chr5	8934600	8945399	10800	*	9.42	10.34	6.34	4	1.14e-09	2.87e-08
chr3	16020200	16027799	7600	*	8.61	9.52	5.53	3.99	6.24e-08	8.32e-07
chr1	12878800	12881599	2800	*	6.83	7.74	3.75	3.98	0.000442	0.00137
chr3	4163400	4164799	1400	*	5.19	6.1	2.13	3.97	0.00329	0.00729
chr4	13940400	13942799	2400	*	5.34	6.25	2.28	3.97	0.00227	0.00535
chr5	23223600	23225199	1600	*	5.86	6.77	2.8	3.97	0.00124	0.00324
chr1	11165200	11167599	2400	*	6.6	7.51	3.54	3.97	0.000637	0.00184
chr5	18908400	18910799	2400	*	7.06	7.97	4	3.97	0.000484	0.00148
chr3	8072000	8074799	2800	*	6.71	7.62	3.66	3.96	0.000472	0.00145
chr2	9979400	9980399	1000	*	6.68	7.59	3.63	3.96	8.7e-09	1.55e-07
chr3	1726800	1730199	3400	*	6.57	7.48	3.52	3.95	0.00141	0.00359
chr5	15956200	15959799	3600	*	6.8	7.71	3.75	3.95	0.000661	0.00191
chr2	16922800	16927999	5200	*	7.49	8.4	4.45	3.95	0.000538	0.0016
chr4	10935600	10939599	4000	*	6.74	7.65	3.71	3.94	0.000564	0.00167
chr3	16144600	16148799	4200	*	7.31	8.22	4.28	3.94	0.000523	0.00157
chr5	8371800	8374599	2800	*	4.3	5.21	1.29	3.92	0.018	0.0317
chr1	4313800	4315599	1800	*	5.32	6.23	2.32	3.91	0.00314	0.00701
chr1	12131800	12136399	4600	*	8.05	8.96	5.06	3.9	1.87e-13	1.4e-11
chr2	8852400	8854199	1800	*	6.99	7.89	4	3.89	0.000883	0.00243
chr5	7976400	7979199	2800	*	6.7	7.6	3.71	3.89	0.000677	0.00195
chr5	4908600	4911999	3400	*	8.2	9.1	5.23	3.88	2.38e-05	0.000124
chr4	11222600	11223799	1200	*	5.77	6.68	2.8	3.87	0.00195	0.00469
chr4	8590800	8596599	5800	*	7.05	7.96	4.09	3.87	0.000746	0.00211
chr2	13313600	13316199	2600	*	7.33	8.23	4.37	3.86	5.46e-15	6.66e-13
chr5	21448600	21451999	3400	*	7.12	8.02	4.17	3.85	1.94e-05	0.000105
chr2	8661800	8682799	21000	*	10.83	11.73	7.88	3.85	1.91e-11	8.92e-10
chr3	18530400	18531799	1400	*	5.89	6.8	2.96	3.84	0.00176	0.00432
chr1	21358600	21361199	2600	*	7.36	8.27	4.43	3.84	4.19e-10	1.25e-08
chr1	16408200	16409799	1600	*	6.41	7.32	3.48	3.83	0.000999	0.0027
chr4	7323400	7326799	3400	*	7.66	8.57	4.73	3.83	5.09e-16	8.33e-14
chr2	13903000	13906199	3200	*	5.9	6.8	2.98	3.82	7.63e-06	4.9e-05
chr3	373400	374999	1600	*	6.66	7.56	3.74	3.82	2.58e-08	3.91e-07
chr4	7573000	7574599	1600	*	5.82	6.72	2.9	3.81	0.00222	0.00525
chr1	22831200	22832799	1600	*	6.04	6.94	3.13	3.81	0.00169	0.00418
chr3	9776400	9780599	4200	*	8.2	9.1	5.29	3.81	1.13e-13	8.85e-12
chr5	3174000	3181399	7400	*	9.85	10.75	6.94	3.81	1.31e-14	1.29e-12
chr1	13361800	13364999	3200	*	7.15	8.05	4.25	3.8	0.00136	0.00349
chr5	5438000	5441599	3600	*	7.72	8.61	4.83	3.79	1.14e-05	6.86e-05
chr1	19434400	19441399	7000	*	8.25	9.15	5.35	3.79	2.12e-07	2.34e-06
chr1	26165400	26167799	2400	*	6.18	7.08	3.29	3.78	1.76e-06	1.42e-05
chr2	2920000	2922199	2200	*	6.66	7.56	3.78	3.78	1.4e-08	2.32e-07
chr1	26733200	26735199	2000	*	5.41	6.31	2.54	3.77	0.00432	0.00919
chr5	3891000	3893799	2800	*	6.18	7.08	3.32	3.76	0.0019	0.0046
chr1	25147400	25150599	3200	*	5.54	6.44	2.68	3.76	8.29e-05	0.000346
chr5	15589600	15597399	7800	*	6.86	7.75	4	3.75	0.00129	0.00334
chr5	3688200	3689199	1000	*	5.63	6.53	2.78	3.75	0.000246	0.000846
chr4	12286800	12289399	2600	*	6.33	7.23	3.48	3.74	0.00179	0.00437
chr1	22120400	22141399	21000	*	10.65	11.55	7.82	3.73	0.000118	0.000464
chr1	5190600	5192599	2000	*	6.47	7.36	3.64	3.73	6.02e-05	0.000266
chr3	4369400	4376799	7400	*	8.98	9.88	6.15	3.73	8.84e-13	5.86e-11
chr3	11452600	11453399	800	*	6.74	7.63	3.91	3.72	0.0015	0.00378
chr4	11635200	11636399	1200	*	5.72	6.62	2.89	3.72	0.000377	0.00121
chr5	24374200	24377799	3600	*	7.66	8.55	4.84	3.72	3.25e-13	2.33e-11
chr5	13079200	13079799	600	*	5.72	6.61	2.9	3.71	0.00355	0.0078
chr1	23345000	23347199	2200	*	6.86	7.75	4.04	3.71	0.00155	0.00389
chr4	9067200	9068599	1400	*	6.02	6.92	3.21	3.71	7.62e-05	0.000325
chr3	22648400	22649199	800	*	6.02	6.91	3.21	3.7	8.67e-05	0.000358
chr4	17552600	17554399	1800	*	5.21	6.11	2.42	3.69	0.00692	0.0137
chr4	2556400	2558599	2200	*	7.19	8.08	4.39	3.69	0.00186	0.0045
chr4	6681600	6683999	2400	*	6.96	7.85	4.17	3.69	0.00167	0.00415
chr2	1247600	1250999	3400	*	8.07	8.96	5.27	3.69	1.55e-11	7.5e-10
chr1	26261400	26263999	2600	*	6.39	7.28	3.6	3.68	0.00216	0.00513
chr1	18603800	18605199	1400	*	6.33	7.22	3.54	3.68	0.00208	0.00496
chr4	7439000	7440999	2000	*	7.41	8.3	4.63	3.68	0.00186	0.0045
chr2	7803400	7805199	1800	*	6.92	7.81	4.13	3.68	2.17e-05	0.000116
chr5	6857200	6858799	1600	*	6.61	7.51	3.82	3.68	1.66e-06	1.35e-05
chr3	8762800	8765399	2600	*	6.97	7.86	4.18	3.68	8.65e-10	2.25e-08
chr2	19080800	19088399	7600	*	7.81	8.7	5.03	3.67	1.41e-09	3.38e-08
chr5	7322600	7325599	3000	*	6.94	7.83	4.17	3.66	0.00198	0.00475
chr1	12080600	12083399	2800	*	7.02	7.91	4.24	3.66	8.77e-05	0.000362
chr4	14090600	14104399	13800	*	10.05	10.94	7.29	3.65	0.0245	0.0415
chr4	18446200	18451199	5000	*	8.19	9.08	5.43	3.65	3.34e-14	3.02e-12
chr3	19538400	19539999	1600	*	6.46	7.35	3.71	3.64	0.00302	0.00678
chr1	16823000	16823999	1000	*	6.05	6.94	3.3	3.64	1.96e-06	1.55e-05
chr5	1087800	1088799	1000	*	6.64	7.53	3.89	3.64	7.79e-09	1.42e-07
chr1	5808200	5811599	3400	*	7.19	8.08	4.44	3.64	1.96e-10	6.73e-09
chr2	19581200	19584199	3000	*	6.92	7.81	4.18	3.63	9e-08	1.11e-06
chr5	23131800	23134199	2400	*	6.85	7.74	4.11	3.63	4.36e-09	8.84e-08
chr1	30389000	30391199	2200	*	5.43	6.31	2.7	3.62	0.0103	0.0194
chr2	203800	204599	800	*	5.39	6.28	2.66	3.62	0.00758	0.0149
chr5	21618000	21619199	1200	*	5.51	6.39	2.78	3.62	0.000893	0.00246
chr5	15314400	15316799	2400	*	7.39	8.28	4.66	3.62	1.45e-06	1.21e-05
chr2	184800	186999	2200	*	7.05	7.93	4.32	3.61	0.0024	0.00558
chr5	15216400	15219399	3000	*	6.85	7.74	4.13	3.61	0.00228	0.00535
chr4	17843200	17847199	4000	*	7.89	8.78	5.17	3.61	0.000777	0.00218
chr2	1405400	1407999	2600	*	7.41	8.3	4.69	3.61	1.98e-06	1.56e-05
chr5	1922800	1924999	2200	*	6.75	7.64	4.04	3.6	0.00249	0.00576
chr4	15914800	15917199	2400	*	6.7	7.58	3.98	3.6	5.47e-08	7.49e-07
chr3	22358000	22363399	5400	*	8.2	9.09	5.49	3.6	4.27e-08	6.09e-07
chr1	24745400	24747199	1800	*	5.67	6.56	2.97	3.59	0.000587	0.00173
chr3	13065000	13067999	3000	*	7.29	8.17	4.6	3.57	0.00271	0.00619
chr1	2441200	2443599	2400	*	6.44	7.32	3.75	3.57	0.000424	0.00132
chr1	5344600	5347599	3000	*	7.05	7.94	4.36	3.57	9.39e-09	1.64e-07
chr5	1509000	1514799	5800	*	6.76	7.65	4.09	3.56	0.00316	0.00705
chr1	1512600	1519799	7200	*	8.76	9.64	6.1	3.54	3.81e-18	1.42e-15
chr2	12770800	12773199	2400	*	6.04	6.92	3.39	3.53	0.00589	0.012
chr1	23139200	23141599	2400	*	6.04	6.92	3.39	3.53	0.00479	0.01
chr1	20143600	20146799	3200	*	6.13	7.01	3.48	3.53	0.00441	0.00936
chr1	28000800	28004799	4000	*	7.2	8.08	4.55	3.53	5.91e-07	5.67e-06
chr1	22764200	22766399	2200	*	7.3	8.18	4.67	3.52	3.37e-07	3.45e-06
chr1	4532200	4534799	2600	*	7.31	8.19	4.68	3.51	0.00387	0.00836
chr2	6428000	6428799	800	*	6.63	7.51	4	3.51	0.00359	0.00787
chr4	10341200	10344999	3800	*	6.9	7.78	4.28	3.5	0.00354	0.00779
chr2	404000	408999	5000	*	8.37	9.25	5.74	3.5	7.28e-06	4.73e-05
chr5	10480800	10491399	10600	*	9.71	10.58	7.09	3.49	2.92e-05	0.000147
chr3	8980600	8985199	4600	*	7.09	7.97	4.48	3.49	2.15e-08	3.36e-07
chr2	11556400	11558999	2600	*	6.95	7.83	4.35	3.48	4.22e-07	4.22e-06
chr1	10183400	10189199	5800	*	8.27	9.15	5.67	3.48	9.96e-09	1.72e-07
chr4	9753200	9755999	2800	*	6.25	7.13	3.66	3.47	0.00496	0.0103
chr1	28919800	28922399	2600	*	5.91	6.78	3.32	3.46	0.0103	0.0194
chr5	5500200	5502999	2800	*	6.18	7.05	3.6	3.45	0.00609	0.0123
chr1	22712800	22718199	5400	*	8.32	9.2	5.75	3.45	1.4e-10	5.14e-09
chr5	23931200	23934599	3400	*	6.52	7.39	3.96	3.44	0.0064	0.0129
chr4	6935600	6937399	1800	*	6.7	7.57	4.13	3.44	0.00456	0.00964
chr1	6238400	6243999	5600	*	8.27	9.15	5.71	3.44	1.06e-06	9.3e-06
chr2	2345000	2346399	1400	*	6.32	7.2	3.76	3.43	0.00585	0.0119
chr3	18803400	18805199	1800	*	5.71	6.58	3.15	3.43	0.000198	0.000712
chr5	8920000	8923599	3600	*	7.66	8.53	5.1	3.43	1.36e-06	1.15e-05
chr4	9251200	9253199	2000	*	6.23	7.11	3.68	3.43	9.62e-07	8.58e-06
chr1	5651400	5653399	2000	*	5.51	6.38	2.96	3.42	0.0146	0.0262
chr5	17516200	17518399	2200	*	6.15	7.02	3.6	3.42	0.00765	0.015
chr1	22950600	22956799	6200	*	7.13	8	4.58	3.42	0.00254	0.00585
chr3	1175800	1177599	1800	*	6.23	7.1	3.68	3.42	1.49e-05	8.57e-05
chr2	8145800	8153399	7600	*	7.98	8.85	5.43	3.42	3.11e-08	4.65e-07
chr5	23246200	23256999	10800	*	9.53	10.4	6.99	3.42	3.97e-14	3.46e-12
chr2	13791600	13792999	1400	*	6.66	7.53	4.13	3.41	0.00516	0.0107
chr3	17893800	17895599	1800	*	5.84	6.71	3.3	3.41	3.95e-05	0.000188
chr1	17218600	17229199	10600	*	9.62	10.49	7.09	3.41	2.92e-07	3.11e-06
chr4	11375200	11377599	2400	*	6.53	7.4	4	3.4	0.00558	0.0114
chr1	25746000	25748399	2400	*	6.94	7.81	4.42	3.4	0.0051	0.0106
chr5	15049800	15051999	2200	*	7.04	7.91	4.51	3.4	0.00504	0.0105
chr2	2147000	2148399	1400	*	6.46	7.33	3.93	3.4	1.51e-07	1.76e-06
chr5	21572400	21575399	3000	*	7.54	8.41	5.01	3.4	7e-08	9.11e-07
chr1	16968200	16969399	1200	*	5.94	6.81	3.42	3.39	0.00801	0.0156
chr5	18374000	18377999	4000	*	8.12	8.99	5.6	3.39	0.000916	0.00251
chr5	21176600	21192999	16400	*	9.78	10.64	7.26	3.38	1.69e-05	9.46e-05
chr5	23051000	23054199	3200	*	8.01	8.88	5.5	3.38	9.34e-07	8.37e-06
chr5	5767200	5771199	4000	*	7.33	8.2	4.81	3.38	2.31e-09	5.06e-08
chr1	20447200	20448199	1000	*	5.99	6.85	3.48	3.37	0.00827	0.016
chr5	15858600	15869799	11200	*	9.7	10.57	7.2	3.37	6.32e-21	5.52e-18
chr3	10451200	10453599	2400	*	7.06	7.93	4.57	3.36	0.00578	0.0118
chr4	11142400	11147999	5600	*	8.02	8.89	5.53	3.36	0.000203	0.000726
chr5	17072800	17075799	3000	*	7.39	8.25	4.89	3.36	1.71e-05	9.52e-05
chr5	3108000	3110399	2400	*	7.2	8.06	4.7	3.36	5.34e-10	1.51e-08
chr2	991200	992799	1600	*	6.73	7.59	4.24	3.35	0.000159	0.000594
chr2	12198400	12200799	2400	*	6.71	7.57	4.23	3.35	8.8e-08	1.09e-06
chr1	11723400	11731799	8400	*	8.8	9.67	6.32	3.35	9.58e-09	1.67e-07
chr2	15845200	15849599	4400	*	6.38	7.25	3.91	3.34	0.00864	0.0166
chr3	1860000	1860599	600	*	5.51	6.38	3.04	3.33	0.0138	0.0249
chr5	14564400	14566399	2000	*	6.13	6.99	3.66	3.33	0.00848	0.0164
chr3	20975800	20978799	3000	*	7.53	8.39	5.07	3.32	4.8e-05	0.00022
chr2	2256600	2259599	3000	*	7.01	7.87	4.55	3.32	2.57e-05	0.000132
chr5	2619000	2624999	6000	*	8.87	9.73	6.41	3.32	1.24e-06	1.07e-05
chr2	8431600	8431999	400	*	5.11	5.97	2.66	3.31	0.0208	0.0358
chr4	16786600	16788199	1600	*	6.4	7.27	3.96	3.31	0.00793	0.0155
chr4	15393600	15397199	3600	*	6.83	7.69	4.38	3.31	0.00722	0.0143
chr1	7693400	7699599	6200	*	8.67	9.53	6.23	3.31	5.38e-05	0.000243
chr2	296600	300599	4000	*	7.48	8.35	5.03	3.31	5.04e-07	4.94e-06
chr3	8721800	8725999	4200	*	7.11	7.97	4.65	3.31	1.33e-09	3.26e-08
chr2	15942200	15943399	1200	*	5.39	6.25	2.96	3.3	0.0181	0.0318
chr4	17089200	17091599	2400	*	7.05	7.91	4.61	3.3	5.04e-06	3.49e-05
chr5	566600	568999	2400	*	6.78	7.64	4.35	3.29	0.00835	0.0162
chr5	7640800	7643599	2800	*	7.36	8.22	4.93	3.29	1.31e-10	4.83e-09
chr1	21657000	21658399	1400	*	5.56	6.42	3.13	3.28	0.00341	0.00752
chr1	4086200	4090799	4600	*	7.92	8.78	5.5	3.28	0.000434	0.00135
chr1	21628000	21636799	8800	*	8.66	9.51	6.24	3.27	4.33e-16	7.31e-14
chr3	11845000	11847399	2400	*	6.68	7.54	4.28	3.26	0.00841	0.0163
chr5	13553600	13555399	1800	*	6.71	7.56	4.31	3.25	0.00872	0.0168
chr3	117800	122399	4600	*	7.77	8.62	5.37	3.25	3.28e-05	0.000161
chr2	11664200	11669199	5000	*	8.5	9.36	6.1	3.25	2.73e-06	2.07e-05
chr4	2486200	2488599	2400	*	6.66	7.51	4.26	3.25	6.52e-08	8.6e-07
chr5	22980600	22982399	1800	*	8.02	8.87	5.63	3.25	3.07e-08	4.6e-07
chr2	5165800	5169599	3800	*	8.38	9.24	5.99	3.25	6.66e-09	1.25e-07
chr5	13775200	13776999	1800	*	6.09	6.95	3.71	3.24	0.0118	0.0218
chr4	8350800	8363599	12800	*	8.75	9.6	6.36	3.24	3.12e-06	2.32e-05
chr3	13526400	13527999	1600	*	6.5	7.35	4.12	3.23	1.54e-05	8.79e-05
chr3	10417800	10420799	3000	*	7.3	8.15	4.92	3.23	2.45e-07	2.65e-06
chr3	16609400	16616599	7200	*	9.05	9.9	6.67	3.23	5.22e-09	1.01e-07
chr1	23893800	23899599	5800	*	8.47	9.32	6.09	3.23	1.22e-12	7.6e-11
chr3	4823800	4826399	2600	*	6.45	7.3	4.09	3.22	0.011	0.0205
chr2	7920800	7926599	5800	*	8.35	9.2	5.98	3.22	0.000148	0.00056
chr5	5236400	5239199	2800	*	7.78	8.64	5.42	3.22	8.12e-05	0.000341
chr1	2662800	2667199	4400	*	6.9	7.75	4.54	3.21	0.00963	0.0183
chr3	1289000	1290799	1800	*	6.85	7.7	4.5	3.2	1.18e-07	1.42e-06
chr1	8252400	8257399	5000	*	8.12	8.97	5.77	3.2	3.61e-14	3.2e-12
chr2	7527600	7528999	1400	*	6.11	6.96	3.76	3.19	0.0138	0.0249
chr1	18907400	18920999	13600	*	9.49	10.34	7.15	3.19	0.000954	0.0026
chr4	14150600	14159399	8800	*	8.12	8.97	5.78	3.19	1.96e-05	0.000106
chr5	20015400	20019399	4000	*	7.29	8.14	4.94	3.19	4.54e-06	3.18e-05
chr2	1129200	1131599	2400	*	7.53	8.38	5.18	3.19	5.51e-10	1.54e-08
chr1	6996600	6999399	2800	*	6.29	7.14	3.96	3.18	0.00602	0.0122
chr5	3119000	3121599	2600	*	7.26	8.11	4.93	3.18	4.47e-07	4.42e-06
chr3	18517600	18519799	2200	*	7.34	8.19	5.01	3.18	1.99e-08	3.12e-07
chr4	7630600	7634599	4000	*	7.96	8.81	5.63	3.18	1.98e-09	4.43e-08
chr5	15191600	15194199	2600	*	7.85	8.7	5.52	3.18	7.67e-15	8.54e-13
chr5	22409000	22416799	7800	*	9.27	10.12	6.95	3.18	5.09e-17	1.21e-14
chr3	23229800	23231999	2200	*	6.64	7.49	4.32	3.17	0.00184	0.00448
chr4	7021400	7026999	5600	*	7.67	8.52	5.35	3.17	0.00172	0.00423
chr2	1174600	1177799	3200	*	7.95	8.8	5.63	3.17	0.00154	0.00387
chr3	4978800	4982199	3400	*	7.99	8.84	5.67	3.17	6.27e-11	2.59e-09
chr2	10677800	10681799	4000	*	5.52	6.36	3.21	3.16	0.0251	0.0424
chr1	24650200	24651999	1800	*	6.06	6.91	3.75	3.16	0.0154	0.0276
chr4	14347400	14350999	3600	*	6.93	7.77	4.61	3.16	0.0134	0.0244
chr2	10145600	10146599	1000	*	5.82	6.67	3.51	3.16	0.000501	0.00152
chr3	17532800	17534599	1800	*	5.89	6.73	3.58	3.15	0.0216	0.037
chr3	16530400	16531999	1600	*	7.27	8.12	4.96	3.15	3.08e-05	0.000154
chr2	13218800	13222599	3800	*	7.62	8.47	5.32	3.15	3.48e-09	7.31e-08
chr2	465000	468799	3800	*	8.3	9.15	6	3.15	3.39e-17	8.89e-15
chr5	21370800	21372599	1800	*	5.84	6.68	3.54	3.14	0.0201	0.0349
chr2	9669000	9675199	6200	*	9.63	10.47	7.33	3.14	3.52e-11	1.54e-09
chr1	30243400	30245399	2000	*	6.1	6.95	3.81	3.13	0.0166	0.0294
chr3	17968800	17970199	1400	*	6.37	7.21	4.09	3.13	0.0145	0.0261
chr2	6630400	6632599	2200	*	7.54	8.38	5.26	3.12	0.000409	0.00128
chr1	10562200	10567999	5800	*	9.02	9.87	6.75	3.12	9.33e-05	0.000382
chr1	27047200	27056599	9400	*	10.28	11.12	8.01	3.12	5.26e-06	3.61e-05
chr2	13233800	13238599	4800	*	9.16	10	6.88	3.12	5.03e-08	6.99e-07
chr5	15044400	15048799	4400	*	7.85	8.69	5.57	3.12	1.8e-10	6.42e-09
chr2	15100400	15103999	3600	*	8.61	9.45	6.33	3.12	2.23e-15	3.07e-13
chr3	17590400	17593199	2800	*	6.76	7.6	4.49	3.11	0.0136	0.0247
chr4	16584400	16587199	2800	*	6.54	7.38	4.27	3.11	3.63e-05	0.000175
chr2	9678000	9682599	4600	*	8.77	9.61	6.5	3.11	3.13e-08	4.65e-07
chr4	1586800	1587999	1200	*	5.86	6.7	3.6	3.1	0.0205	0.0354
chr1	10692600	10695799	3200	*	6.89	7.73	4.63	3.1	0.014	0.0253
chr1	5571000	5573599	2600	*	5.87	6.71	3.61	3.1	0.000876	0.00242
chr1	26646400	26648599	2200	*	6.13	6.97	3.87	3.1	0.000205	0.000732
chr4	17313400	17318599	5200	*	8.56	9.4	6.3	3.1	3.28e-06	2.42e-05
chr4	618600	625599	7000	*	9.17	10.01	6.91	3.1	1.26e-06	1.08e-05
chr1	3693200	3701799	8600	*	8.34	9.18	6.09	3.09	1.59e-06	1.3e-05
chr5	21771600	21775199	3600	*	6.85	7.69	4.59	3.09	5.44e-07	5.28e-06
chr5	7426200	7432999	6800	*	8.03	8.87	5.77	3.09	8.4e-08	1.06e-06
chr1	6921400	6923199	1800	*	6.66	7.5	4.42	3.08	0.0148	0.0266
chr1	20034400	20036199	1800	*	6.14	6.98	3.91	3.07	0.0193	0.0336
chr2	3170000	3171999	2000	*	7.36	8.2	5.13	3.07	3.07e-10	9.62e-09
chr5	1980000	1981399	1400	*	6.31	7.15	4.09	3.06	0.0174	0.0308
chr3	6116800	6118199	1400	*	5.29	6.13	3.07	3.06	0.00244	0.00566
chr1	27170000	27174799	4800	*	7.52	8.35	5.3	3.06	0.00183	0.00446
chr4	5369800	5371199	1400	*	6.7	7.54	4.48	3.06	0.000227	0.000791
chr2	2010600	2017199	6600	*	9.31	10.15	7.08	3.06	0.000211	0.000747
chr4	6181800	6183399	1600	*	7.31	8.14	5.08	3.06	6.08e-09	1.15e-07
chr5	24850800	24855199	4400	*	7.81	8.64	5.58	3.06	1.38e-09	3.33e-08
chr1	2565800	2567199	1400	*	5.75	6.59	3.54	3.05	0.0263	0.0442
chr1	24609000	24610399	1400	*	5.87	6.71	3.66	3.05	0.0226	0.0386
chr1	11801800	11803199	1400	*	6.35	7.18	4.13	3.05	0.0021	0.00501
chr1	4808000	4811999	4000	*	7.27	8.11	5.06	3.05	0.000147	0.000557
chr2	18368800	18372599	3800	*	8.31	9.15	6.1	3.05	0.000106	0.000425
chr2	12192800	12196599	3800	*	7.87	8.7	5.65	3.05	3.21e-07	3.32e-06
chr4	5709800	5716199	6400	*	8.21	9.04	5.99	3.05	3.32e-10	1.02e-08
chr5	14302800	14307399	4600	*	6.2	7.04	4	3.04	0.0137	0.0247
chr2	6533800	6538199	4400	*	7.57	8.41	5.37	3.04	0.00135	0.00347
chr1	19349600	19352799	3200	*	7.41	8.25	5.21	3.04	0.00114	0.00301
chr2	9703200	9708199	5000	*	7.85	8.69	5.65	3.04	3.09e-05	0.000154
chr5	15781400	15785199	3800	*	6.73	7.57	4.54	3.03	0.0227	0.0387
chr1	7853000	7857799	4800	*	7.23	8.06	5.03	3.03	1.12e-05	6.78e-05
chr2	11504200	11509199	5000	*	7.87	8.7	5.67	3.03	5.18e-12	2.83e-10
chr4	1963200	1965799	2600	*	8.17	9.01	5.99	3.02	8.27e-07	7.57e-06
chr1	663800	666399	2600	*	6.34	7.17	4.17	3.01	0.0205	0.0355
chr2	6801600	6803199	1600	*	6.79	7.62	4.61	3.01	0.000356	0.00115
chr4	9032400	9033599	1200	*	5.92	6.75	3.73	3.01	0.000146	0.000553
chr3	11206600	11214399	7800	*	9.72	10.55	7.54	3.01	8.35e-08	1.06e-06
chr3	5232000	5236599	4600	*	8.48	9.31	6.3	3.01	2.31e-08	3.53e-07
chr2	16018200	16019599	1400	*	7.72	8.55	5.54	3.01	3.04e-11	1.36e-09
chr2	12295000	12297599	2600	*	7.92	8.75	5.73	3.01	2.37e-12	1.39e-10
chr2	6243400	6247399	4000	*	8.18	9.01	6.01	3	7.57e-06	4.88e-05
chr1	971000	974999	4000	*	8.67	9.5	6.5	3	1.01e-06	8.96e-06
chr5	25272600	25275799	3200	*	7.13	7.96	4.97	2.99	3.64e-05	0.000176
chr3	20872800	20874999	2200	*	7.05	7.88	4.89	2.99	3.74e-09	7.8e-08
chr1	22004600	22007999	3400	*	7.9	8.73	5.74	2.99	4.95e-11	2.13e-09
chr3	20770600	20774399	3800	*	6.26	7.09	4.11	2.98	2.03e-05	0.000109
chr1	27176400	27185999	9600	*	10.1	10.93	7.95	2.98	1.67e-06	1.36e-05
chr5	8033600	8036399	2800	*	7.1	7.93	4.95	2.98	1.16e-06	1e-05
chr1	22371200	22375999	4800	*	8.47	9.29	6.31	2.98	1.46e-09	3.47e-08
chr1	9274000	9285999	12000	*	9.39	10.21	7.23	2.98	7.46e-11	2.91e-09
chr4	2636800	2638999	2200	*	7.26	8.08	5.11	2.97	4.5e-05	0.000209
chr2	11997400	11999399	2000	*	6.78	7.61	4.64	2.97	1.05e-05	6.44e-05
chr1	8540000	8546799	6800	*	8.37	9.2	6.23	2.97	3.11e-06	2.31e-05
chr5	16334400	16339799	5400	*	9.62	10.44	7.47	2.97	1.93e-06	1.54e-05
chr1	17119600	17128999	9400	*	9.78	10.61	7.63	2.97	9.29e-13	6.01e-11
chr3	10375800	10376799	1000	*	5.03	5.85	2.89	2.96	0.0136	0.0246
chr2	10614800	10616599	1800	*	6.22	7.04	4.08	2.96	0.00812	0.0158
chr2	1593600	1596199	2600	*	8.29	9.11	6.16	2.96	2.4e-07	2.6e-06
chr2	1141400	1146799	5400	*	8.7	9.53	6.57	2.96	2.12e-07	2.34e-06
chr1	1480000	1482399	2400	*	5.94	6.76	3.81	2.95	0.0283	0.047
chr3	4580200	4584399	4200	*	7.8	8.63	5.68	2.95	6.95e-05	0.0003
chr3	1052400	1056199	3800	*	8.4	9.22	6.28	2.95	1.43e-05	8.28e-05
chr2	16357800	16359999	2200	*	7.77	8.6	5.65	2.95	1.3e-09	3.19e-08
chr1	9992600	9995999	3400	*	8.19	9.01	6.06	2.95	1.78e-10	6.4e-09
chr5	18995000	18999199	4200	*	8.37	9.19	6.25	2.94	0.0014	0.00356
chr2	9816200	9820799	4600	*	7.6	8.42	5.49	2.94	8.1e-05	0.000341
chr3	2346800	2350199	3400	*	7.03	7.86	4.92	2.94	7.61e-06	4.9e-05
chr3	16263200	16266599	3400	*	6.9	7.73	4.78	2.94	7.22e-06	4.71e-05
chr3	2663600	2664799	1200	*	6.87	7.7	4.76	2.94	2.22e-07	2.43e-06
chr1	30132400	30134799	2400	*	6.95	7.78	4.83	2.94	3.75e-08	5.42e-07
chr1	17014400	17015599	1200	*	5.92	6.74	3.81	2.93	0.0301	0.0496
chr2	128200	129399	1200	*	6.23	7.05	4.13	2.93	0.0272	0.0454
chr3	23135800	23136999	1200	*	5.88	6.7	3.77	2.93	0.00983	0.0187
chr3	15927400	15929799	2400	*	6.95	7.77	4.85	2.93	0.000234	0.000808
chr1	18800	20199	1400	*	7.57	8.39	5.46	2.93	2.24e-06	1.74e-05
chr5	22175000	22178799	3800	*	8.05	8.87	5.94	2.93	2.09e-07	2.32e-06
chr4	13141200	13148199	7000	*	8.44	9.26	6.33	2.93	7.46e-08	9.55e-07
chr5	24465200	24469999	4800	*	7.71	8.53	5.6	2.93	1.94e-09	4.39e-08
chr5	17372000	17374999	3000	*	7.53	8.35	5.44	2.92	0.000896	0.00246
chr4	6335800	6338999	3200	*	7.48	8.3	5.38	2.92	1.26e-07	1.51e-06
chr5	22184000	22189999	6000	*	8.29	9.12	6.2	2.92	9.59e-14	7.61e-12
chr1	25057800	25068799	11000	*	9.45	10.27	7.35	2.92	1.74e-16	3.38e-14
chr1	28028200	28029399	1200	*	6.09	6.91	4	2.91	0.029	0.0481
chr5	14220000	14229399	9400	*	8.96	9.78	6.87	2.91	0.00164	0.00408
chr5	7491400	7497199	5800	*	9.05	9.87	6.95	2.91	0.000765	0.00215
chr1	11378400	11383799	5400	*	7.84	8.66	5.75	2.91	1.17e-10	4.36e-09
chr2	18169200	18171399	2200	*	6.47	7.28	4.38	2.9	0.0262	0.044
chr3	114600	116599	2000	*	7.11	7.93	5.03	2.9	0.000402	0.00127
chr5	9328400	9339199	10800	*	9.67	10.49	7.6	2.9	0.000404	0.00127
chr3	6241600	6250599	9000	*	8.18	9	6.1	2.9	5.52e-05	0.000248
chr4	930200	931599	1400	*	5.42	6.24	3.35	2.89	0.0262	0.044
chr2	1432200	1433799	1600	*	6.09	6.9	4.01	2.89	0.00167	0.00413
chr2	14084400	14089399	5000	*	7.12	7.94	5.04	2.89	6.9e-09	1.28e-07
chr5	15533000	15534999	2000	*	7.55	8.36	5.47	2.89	3.33e-11	1.46e-09
chr1	25584000	25585399	1400	*	6.38	7.19	4.31	2.88	0.0292	0.0483
chr1	12916000	12918399	2400	*	6.38	7.2	4.31	2.88	0.0274	0.0457
chr1	21218000	21221999	4000	*	8.14	8.96	6.08	2.88	0.000779	0.00219
chr5	24235800	24243999	8200	*	9.86	10.68	7.8	2.88	5.82e-05	0.000259
chr4	13377200	13379599	2400	*	7.59	8.41	5.53	2.88	3.38e-05	0.000164
chr3	9925200	9929199	4000	*	8.56	9.37	6.49	2.88	2.6e-11	1.18e-09
chr3	20687000	20692799	5800	*	8.71	9.52	6.65	2.87	1.28e-05	7.61e-05
chr4	12110600	12115999	5400	*	8.99	9.81	6.94	2.87	5.17e-10	1.47e-08
chr4	9343800	9349199	5400	*	8.56	9.37	6.51	2.86	4.92e-10	1.42e-08
chr5	15524000	15527599	3600	*	8.1	8.91	6.05	2.86	3.25e-10	1.01e-08
chr4	5597800	5599999	2200	*	7.42	8.23	5.38	2.85	6.04e-06	4.06e-05
chr5	8702800	8705399	2600	*	6.72	7.54	4.68	2.85	1.55e-06	1.28e-05
chr3	20905400	20915199	9800	*	9.75	10.56	7.72	2.85	1.94e-13	1.43e-11
chr5	13625800	13627799	2000	*	6.69	7.5	4.66	2.84	0.0284	0.0472
chr1	3499000	3500599	1600	*	6.44	7.26	4.41	2.84	6.79e-05	0.000296
chr1	21229200	21236599	7400	*	8.96	9.77	6.94	2.84	2.02e-05	0.000109
chr3	9374400	9376799	2400	*	7.83	8.64	5.8	2.84	1.32e-06	1.12e-05
chr1	20983000	20985599	2600	*	6.11	6.92	4.08	2.83	0.0227	0.0387
chr2	6212400	6215199	2800	*	6.35	7.16	4.34	2.83	1.3e-05	7.71e-05
chr5	4643000	4645599	2600	*	7.92	8.73	5.9	2.83	1.04e-05	6.37e-05
chr5	5512600	5516799	4200	*	8.38	9.19	6.35	2.83	3.35e-08	4.92e-07
chr1	17865400	17866399	1000	*	6.06	6.86	4.05	2.82	0.00892	0.0171
chr3	3526000	3529199	3200	*	6.86	7.67	4.85	2.82	0.000282	0.000947
chr1	12955000	12958399	3400	*	7.95	8.76	5.94	2.82	0.000208	0.000741
chr5	15536200	15539199	3000	*	7.9	8.7	5.89	2.81	0.00275	0.00627
chr1	9307600	9314999	7400	*	9.46	10.27	7.46	2.81	5.06e-06	3.5e-05
chr4	10402000	10404199	2200	*	6.57	7.38	4.56	2.81	4.16e-06	2.93e-05
chr3	1549600	1554999	5400	*	8.71	9.52	6.71	2.81	3.43e-08	5.01e-07
chr1	11223400	11226399	3000	*	8.5	9.3	6.49	2.81	7.61e-10	2.02e-08
chr5	8182400	8187599	5200	*	8.84	9.64	6.84	2.81	5.99e-15	6.81e-13
chr1	24770800	24771399	600	*	5.74	6.55	3.75	2.8	0.0287	0.0475
chr1	21223600	21228399	4800	*	8.2	9	6.2	2.8	0.000319	0.00105
chr5	5164800	5169599	4800	*	8.43	9.24	6.45	2.8	7.48e-08	9.55e-07
chr2	7832800	7835599	2800	*	7.94	8.75	5.95	2.8	3.42e-08	5.01e-07
chr3	19923200	19924199	1000	*	6.41	7.21	4.43	2.79	0.000417	0.00131
chr1	13366600	13370599	4000	*	8.5	9.31	6.52	2.79	0.000335	0.0011
chr1	21053800	21057599	3800	*	7.16	7.96	5.17	2.79	2.27e-06	1.76e-05
chr2	15810400	15814399	4000	*	7.19	8	5.2	2.79	8.51e-07	7.78e-06
chr3	18142800	18146399	3600	*	7.48	8.28	5.49	2.79	4.63e-08	6.52e-07
chr3	10137800	10143599	5800	*	8.25	9.06	6.27	2.79	1.07e-11	5.43e-10
chr4	2753600	2754799	1200	*	6.3	7.1	4.32	2.78	0.0265	0.0445
chr5	2656800	2657999	1200	*	5.55	6.36	3.58	2.78	0.0202	0.0349
chr4	9285200	9288399	3200	*	6.3	7.1	4.32	2.78	0.00266	0.00608
chr3	1694800	1697399	2600	*	6.21	7.02	4.23	2.78	0.000576	0.0017
chr3	20144400	20146999	2600	*	6.9	7.71	4.93	2.78	1.73e-05	9.6e-05
chr2	18598600	18601199	2600	*	7.32	8.12	5.34	2.78	1.2e-05	7.21e-05
chr3	19982400	19984599	2200	*	7.5	8.3	5.53	2.78	3.8e-06	2.73e-05
chr4	15222000	15234599	12600	*	9.16	9.96	7.18	2.78	2.32e-10	7.79e-09
chr4	1006400	1010199	3800	*	8.19	9	6.23	2.77	0.000176	0.000647
chr1	23383200	23385399	2200	*	6.43	7.23	4.46	2.77	8.47e-05	0.000352
chr3	5419600	5421199	1600	*	6.5	7.3	4.53	2.77	4.75e-06	3.31e-05
chr5	18800600	18803799	3200	*	7.4	8.21	5.44	2.77	7.62e-08	9.71e-07
chr3	19937400	19940799	3400	*	7.45	8.25	5.5	2.76	0.0126	0.0231
chr5	16514800	16522799	8000	*	8.28	9.08	6.32	2.76	0.00428	0.00913
chr3	21064200	21065199	1000	*	6.24	7.04	4.29	2.76	0.00414	0.00885
chr1	29531400	29532999	1600	*	6.75	7.55	4.79	2.76	0.00158	0.00395
chr5	7670800	7672799	2000	*	7.17	7.97	5.21	2.76	0.00117	0.00308
chr5	16112400	16119599	7200	*	9.37	10.17	7.41	2.76	0.000751	0.00212
chr2	13765200	13768999	3800	*	7.38	8.19	5.43	2.76	3.78e-05	0.000181
chr1	19514200	19521399	7200	*	9.33	10.13	7.37	2.76	1.4e-05	8.17e-05
chr2	8305000	8308399	3400	*	7.42	8.22	5.46	2.76	5.18e-07	5.04e-06
chr2	9710400	9712999	2600	*	7.8	8.6	5.84	2.76	1.69e-08	2.71e-07
chr1	25375400	25383999	8600	*	8.43	9.23	6.47	2.76	1.35e-08	2.24e-07
chr2	13277800	13281999	4200	*	9	9.8	7.04	2.76	2.95e-10	9.32e-09
chr2	1983400	1987599	4200	*	9.08	9.88	7.12	2.76	1.57e-10	5.67e-09
chr1	7268200	7270799	2600	*	7.12	7.92	5.17	2.75	0.0241	0.0408
chr5	8834200	8839999	5800	*	8.04	8.84	6.09	2.75	0.000149	0.000564
chr5	3209600	3211399	1800	*	6.85	7.65	4.9	2.75	1.64e-05	9.21e-05
chr2	12259800	12264399	4600	*	8.84	9.64	6.9	2.75	1.04e-09	2.67e-08
chr5	4913200	4916399	3200	*	8.68	9.48	6.72	2.75	8.22e-10	2.15e-08
chr1	11070000	11072399	2400	*	7.85	8.65	5.9	2.75	4.92e-10	1.42e-08
chr4	2331600	2332799	1200	*	6.79	7.59	4.85	2.74	0.000247	0.000848
chr2	12521800	12524199	2400	*	7.76	8.56	5.81	2.74	3.33e-07	3.42e-06
chr4	8962000	8969399	7400	*	8.75	9.55	6.81	2.74	1.17e-11	5.9e-10
chr2	8235000	8235999	1000	*	5.66	6.46	3.73	2.73	0.00202	0.00485
chr5	8409200	8415199	6000	*	9.14	9.93	7.2	2.73	0.00102	0.00275
chr3	17855600	17858999	3400	*	7.56	8.36	5.63	2.73	2.89e-05	0.000146
chr1	28383600	28385399	1800	*	7.68	8.48	5.74	2.73	2.82e-09	6.06e-08
chr5	17728000	17730399	2400	*	6.95	7.75	5.03	2.72	0.00607	0.0123
chr1	6114600	6122399	7800	*	8.52	9.32	6.6	2.72	0.000155	0.000579
chr3	15645400	15648999	3600	*	6.61	7.41	4.68	2.72	6.86e-06	4.54e-05
chr2	10105200	10113399	8200	*	10.35	11.15	8.43	2.72	3.28e-06	2.42e-05
chr4	596000	599599	3600	*	8.18	8.97	6.25	2.72	3.11e-07	3.25e-06
chr3	5258600	5265399	6800	*	8.96	9.75	7.04	2.72	1.97e-07	2.22e-06
chr5	20160000	20165199	5200	*	7.87	8.67	5.95	2.72	1.37e-07	1.62e-06
chr4	17835000	17841799	6800	*	8.43	9.23	6.51	2.72	3.64e-08	5.27e-07
chr4	7582800	7588599	5800	*	8.16	8.96	6.24	2.72	3.57e-08	5.18e-07
chr3	16739400	16744999	5600	*	8.85	9.64	6.92	2.72	4.99e-09	9.71e-08
chr3	23289400	23291399	2000	*	8.77	9.57	6.85	2.72	4.85e-10	1.41e-08
chr3	5066800	5069199	2400	*	6.13	6.92	4.21	2.71	0.0181	0.0318
chr5	16942800	16943399	600	*	5.55	6.34	3.63	2.71	0.0108	0.0202
chr1	12694600	12699399	4800	*	8.71	9.5	6.79	2.71	0.00197	0.00475
chr2	1553200	1556399	3200	*	7.87	8.66	5.95	2.71	4.75e-07	4.68e-06
chr4	13288600	13291399	2800	*	8.1	8.89	6.18	2.71	3.24e-12	1.82e-10
chr2	10130400	10136199	5800	*	8.74	9.53	6.82	2.71	6.48e-13	4.35e-11
chr3	1929000	1929599	600	*	5.72	6.52	3.82	2.7	0.0166	0.0295
chr1	11447600	11449199	1600	*	5.63	6.42	3.72	2.7	0.011	0.0205
chr1	16864800	16866599	1800	*	7.59	8.38	5.69	2.7	0.00224	0.00528
chr1	27711800	27713999	2200	*	8.63	9.42	6.72	2.7	0.000488	0.00149
chr2	594800	595999	1200	*	6.27	7.06	4.36	2.7	0.000344	0.00112
chr5	2007600	2013199	5600	*	6.98	7.77	5.08	2.7	0.000114	0.000451
chr1	20018600	20022399	3800	*	8.35	9.14	6.44	2.7	8.88e-07	8.05e-06
chr2	1055400	1062999	7600	*	10.15	10.94	8.24	2.7	8.36e-12	4.29e-10
chr5	16593400	16594599	1200	*	6.55	7.34	4.65	2.69	1.54e-05	8.78e-05
chr3	2853400	2854799	1400	*	7.2	7.99	5.3	2.69	3.79e-07	3.81e-06
chr3	22946400	22955199	8800	*	10.56	11.35	8.66	2.69	2.61e-07	2.81e-06
chr1	9346600	9352799	6200	*	7.9	8.69	6	2.69	1.77e-09	4.06e-08
chr1	17382200	17395999	13800	*	10.33	11.13	8.43	2.69	1.26e-11	6.27e-10
chr2	14145200	14150599	5400	*	8.85	9.65	6.96	2.68	0.00326	0.00722
chr3	4959800	4964399	4600	*	7.95	8.74	6.06	2.68	0.00291	0.00656
chr2	16647600	16654599	7000	*	7.61	8.4	5.71	2.68	0.00237	0.00552
chr3	5552400	5554999	2600	*	7.13	7.93	5.25	2.68	0.000963	0.00262
chr5	19999000	20005599	6600	*	8.57	9.36	6.69	2.68	6.25e-05	0.000275
chr5	15578800	15580799	2000	*	6.62	7.41	4.73	2.68	1.52e-05	8.7e-05
chr1	16666400	16668599	2200	*	7.14	7.93	5.25	2.68	2.22e-07	2.43e-06
chr2	18475800	18477999	2200	*	6.65	7.44	4.76	2.67	0.0295	0.0487
chr1	472200	473199	1000	*	6.21	7	4.33	2.67	0.000642	0.00186
chr5	6182600	6186999	4400	*	8.91	9.7	7.04	2.67	2.65e-08	4.01e-07
chr2	8248600	8262799	14200	*	10.44	11.23	8.56	2.67	9.07e-13	5.94e-11
chr3	4267000	4267799	800	*	6.29	7.08	4.42	2.66	0.00383	0.0083
chr3	16207600	16209599	2000	*	7.73	8.51	5.85	2.66	0.00249	0.00576
chr1	20408000	20411599	3600	*	8.17	8.96	6.3	2.66	0.000701	0.002
chr4	7791800	7796199	4400	*	8.3	9.08	6.42	2.66	0.000301	0.001
chr3	5350200	5358399	8200	*	9.41	10.2	7.54	2.66	6.8e-10	1.86e-08
chr5	16649800	16655199	5400	*	8	8.79	6.13	2.66	8.25e-11	3.18e-09
chr1	6331200	6332399	1200	*	6.66	7.45	4.8	2.65	0.000102	0.000413
chr4	7831000	7835599	4600	*	8.6	9.39	6.74	2.65	9.73e-05	0.000396
chr1	23474400	23477399	3000	*	8.09	8.88	6.22	2.65	3.71e-05	0.000178
chr3	17992400	17999199	6800	*	9.5	10.28	7.64	2.65	8.99e-06	5.59e-05
chr4	17736400	17742399	6000	*	9.51	10.3	7.65	2.65	1.91e-07	2.17e-06
chr2	14646800	14648199	1400	*	5.75	6.54	3.9	2.64	0.00765	0.015
chr3	8886000	8887999	2000	*	5.73	6.51	3.87	2.64	0.00517	0.0107
chr2	17006400	17008799	2400	*	7.85	8.64	6	2.64	0.005	0.0104
chr2	12842600	12845999	3400	*	7.96	8.74	6.11	2.64	1.15e-05	6.97e-05
chr3	1749400	1752599	3200	*	7.43	8.22	5.58	2.64	4.82e-09	9.45e-08
chr4	10379000	10392399	13400	*	10.47	11.25	8.61	2.64	4.21e-10	1.25e-08
chr4	17268400	17273799	5400	*	9.08	9.86	7.23	2.63	0.000278	0.000937
chr5	17401600	17405399	3800	*	7.63	8.42	5.79	2.63	2.98e-05	0.000149
chr1	25543000	25545599	2600	*	7.7	8.48	5.85	2.63	6.1e-06	4.09e-05
chr2	14190400	14195999	5600	*	9.49	10.27	7.64	2.63	5.58e-07	5.39e-06
chr4	16204000	16211199	7200	*	9.51	10.3	7.66	2.63	1.58e-09	3.69e-08
chr2	12930600	12933199	2600	*	7.63	8.42	5.8	2.62	0.000472	0.00145
chr3	3612600	3618399	5800	*	8.37	9.15	6.53	2.62	0.000388	0.00124
chr1	23151200	23152399	1200	*	6.28	7.06	4.44	2.62	0.000149	0.000561
chr2	6628600	6629199	600	*	6.43	7.21	4.59	2.62	8.26e-05	0.000346
chr1	29645800	29646999	1200	*	6.52	7.3	4.69	2.61	0.00477	0.01
chr2	6014200	6015599	1400	*	6.27	7.05	4.45	2.61	0.000891	0.00245
chr1	5058600	5060999	2400	*	7.59	8.37	5.76	2.61	0.000345	0.00112
chr5	15982400	15987799	5400	*	7.63	8.41	5.8	2.61	0.000209	0.000743
chr4	15379200	15381199	2000	*	7.04	7.82	5.22	2.61	0.000119	0.000468
chr2	470000	473999	4000	*	8.33	9.11	6.51	2.61	7.51e-06	4.86e-05
chr1	21445200	21447999	2800	*	8.11	8.89	6.28	2.61	4.99e-07	4.91e-06
chr5	16574800	16576599	1800	*	8.14	8.92	6.31	2.61	4.18e-09	8.58e-08
chr3	21520800	21527199	6400	*	9.66	10.44	7.84	2.61	3.4e-09	7.19e-08
chr4	11752400	11756799	4400	*	7.9	8.68	6.08	2.61	7.17e-11	2.85e-09
chr4	13643400	13647199	3800	*	6.24	7.02	4.42	2.6	0.00747	0.0147
chr2	13247600	13254999	7400	*	9.59	10.37	7.77	2.6	3.31e-07	3.41e-06
chr5	15130800	15137199	6400	*	7.76	8.54	5.94	2.6	1.95e-09	4.39e-08
chr5	14985800	14989599	3800	*	8.32	9.1	6.51	2.59	0.00134	0.00345
chr1	12933000	12939799	6800	*	9.33	10.11	7.52	2.59	5.02e-05	0.000229
chr1	11513200	11516999	3800	*	8.17	8.94	6.36	2.59	2.6e-05	0.000133
chr2	17817600	17825199	7600	*	8.78	9.56	6.97	2.59	7.78e-10	2.06e-08
chr5	17496200	17498999	2800	*	6.97	7.75	5.17	2.58	0.0165	0.0292
chr3	22324800	22327599	2800	*	7	7.77	5.19	2.58	0.000596	0.00175
chr4	8106400	8111599	5200	*	8.47	9.25	6.66	2.58	9.1e-07	8.2e-06
chr5	391800	393599	1800	*	7.78	8.56	5.97	2.58	6.52e-08	8.6e-07
chr3	10305000	10308399	3400	*	8.4	9.18	6.6	2.58	7.56e-09	1.39e-07
chr5	7686200	7692199	6000	*	7.87	8.65	6.07	2.58	1.77e-09	4.06e-08
chr5	18780600	18787799	7200	*	9.57	10.35	7.77	2.58	6.95e-10	1.9e-08
chr1	12962000	12967799	5800	*	8.71	9.49	6.92	2.57	0.00145	0.00368
chr4	7659000	7667399	8400	*	9.58	10.36	7.78	2.57	1.64e-05	9.22e-05
chr5	24927600	24929399	1800	*	5.57	6.34	3.79	2.56	0.00366	0.00798
chr3	11732400	11738999	6600	*	9.39	10.16	7.6	2.56	8.25e-06	5.22e-05
chr2	12525200	12528999	3800	*	6.55	7.32	4.77	2.55	0.00142	0.00361
chr2	6511000	6512999	2000	*	6.33	7.1	4.55	2.55	0.00122	0.00318
chr2	6098600	6099399	800	*	6.11	6.88	4.33	2.55	0.000936	0.00255
chr5	22986000	22997399	11400	*	10.39	11.16	8.61	2.55	0.000106	0.000424
chr1	10680800	10685199	4400	*	6.86	7.64	5.09	2.55	6.92e-06	4.56e-05
chr2	12275600	12279999	4400	*	9.36	10.14	7.59	2.55	3.07e-07	3.22e-06
chr3	7771200	7772199	1000	*	6.16	6.93	4.39	2.54	0.00646	0.013
chr5	8332200	8337999	5800	*	8.9	9.67	7.13	2.54	0.000267	0.000909
chr3	11084400	11086199	1800	*	7.35	8.12	5.58	2.54	0.000226	0.00079
chr1	2675400	2681399	6000	*	9.94	10.71	8.18	2.54	1.7e-05	9.5e-05
chr3	7648400	7650799	2400	*	8.16	8.93	6.39	2.54	2.59e-06	1.98e-05
chr4	11121000	11122599	1600	*	7.3	8.07	5.54	2.54	1.41e-07	1.67e-06
chr4	7143000	7146799	3800	*	8.84	9.61	7.07	2.54	1.98e-12	1.18e-10
chr4	9351400	9352599	1200	*	5.6	6.37	3.84	2.53	0.00488	0.0102
chr4	16564200	16566199	2000	*	6.59	7.36	4.83	2.53	0.00035	0.00113
chr2	606600	615199	8600	*	9.35	10.12	7.59	2.53	2.9e-05	0.000146
chr3	10098400	10104399	6000	*	7.24	8.01	5.48	2.53	1.52e-07	1.77e-06
chr4	17757800	17760799	3000	*	8.52	9.29	6.75	2.53	1.11e-07	1.35e-06
chr5	6871600	6875399	3800	*	7.82	8.59	6.05	2.53	2.55e-10	8.36e-09
chr1	26377000	26381999	5000	*	8.41	9.18	6.64	2.53	5.43e-11	2.27e-09
chr5	7652400	7654599	2200	*	6.47	7.23	4.71	2.52	0.000213	0.000754
chr1	25244400	25246599	2200	*	7.21	7.97	5.46	2.52	9.95e-05	0.000404
chr2	5925200	5929799	4600	*	7.42	8.19	5.67	2.52	8.66e-05	0.000358
chr1	23947600	23952399	4800	*	8.86	9.63	7.11	2.52	6.73e-07	6.32e-06
chr4	10162400	10168999	6600	*	9.98	10.75	8.23	2.52	8.57e-09	1.53e-07
chr4	15625400	15636999	11600	*	10.08	10.85	8.33	2.52	1.34e-09	3.26e-08
chr1	19805000	19808199	3200	*	6.16	6.93	4.42	2.51	0.0202	0.0351
chr2	14732200	14733199	1000	*	5.95	6.72	4.21	2.51	0.0107	0.0201
chr2	812200	815999	3800	*	7.98	8.74	6.24	2.51	0.00248	0.00574
chr4	3356800	3357599	800	*	6.67	7.44	4.92	2.51	0.000148	0.000559
chr5	21654000	21662599	8600	*	8.68	9.45	6.94	2.51	1.61e-05	9.11e-05
chr2	12253600	12258999	5400	*	8.58	9.35	6.85	2.51	2.14e-06	1.67e-05
chr3	11902600	11904599	2000	*	7.26	8.03	5.52	2.51	1.97e-06	1.56e-05
chr1	21604200	21608799	4600	*	8.74	9.51	7	2.51	1.71e-08	2.73e-07
chr1	18438400	18442199	3800	*	7.79	8.56	6.05	2.51	4.2e-09	8.6e-08
chr4	14424000	14428199	4200	*	8.25	9.02	6.52	2.5	0.00737	0.0145
chr1	28354600	28359199	4600	*	8.91	9.68	7.17	2.5	0.00013	0.000502
chr2	756200	757999	1800	*	7.03	7.79	5.29	2.5	0.000121	0.000472
chr5	18941600	18946999	5400	*	8.69	9.46	6.96	2.5	7.67e-05	0.000327
chr3	22464600	22466799	2200	*	8.29	9.06	6.56	2.5	3.63e-05	0.000175
chr5	8193800	8200999	7200	*	8.65	9.41	6.91	2.5	1.43e-07	1.68e-06
chr3	11394400	11395999	1600	*	7.57	8.33	5.84	2.5	3.24e-08	4.79e-07
chr2	19256400	19267999	11600	*	10.85	11.62	9.12	2.5	2.26e-08	3.48e-07
chr5	18653400	18663199	9800	*	9.18	9.95	7.44	2.5	2.76e-10	8.8e-09
chr4	6867000	6871399	4400	*	8.48	9.25	6.75	2.5	1.94e-10	6.73e-09
chr3	17271200	17274599	3400	*	6.82	7.58	5.09	2.49	0.00306	0.00685
chr3	10991800	10996999	5200	*	8.07	8.83	6.35	2.49	0.0016	0.00399
chr4	14546600	14550399	3800	*	7.35	8.11	5.62	2.49	0.000551	0.00164
chr3	7539400	7543199	3800	*	8.21	8.97	6.48	2.49	2.65e-05	0.000135
chr2	17683800	17687199	3400	*	7.26	8.02	5.53	2.49	8.86e-06	5.53e-05
chr2	1272200	1279799	7600	*	9.54	10.31	7.81	2.49	2.26e-06	1.75e-05
chr5	24964000	24968399	4400	*	9.05	9.82	7.32	2.49	1.84e-06	1.47e-05
chr5	21806600	21811199	4600	*	7.94	8.7	6.21	2.49	9.57e-08	1.18e-06
chr4	8395400	8399199	3800	*	8.08	8.85	6.36	2.49	4.7e-08	6.6e-07
chr1	8876000	8882399	6400	*	7.75	8.51	6.02	2.49	1.17e-09	2.92e-08
chr1	24918600	24925999	7400	*	9.06	9.82	7.34	2.49	2.78e-10	8.82e-09
chr3	8279800	8280999	1200	*	6.02	6.78	4.3	2.48	0.00119	0.00314
chr5	22927600	22929799	2200	*	7.66	8.42	5.94	2.48	0.000187	0.000677
chr4	10965600	10969599	4000	*	9.42	10.18	7.71	2.48	4.81e-08	6.72e-07
chr3	10359400	10365799	6400	*	9.07	9.83	7.35	2.48	1.72e-09	3.97e-08
chr3	16579800	16584199	4400	*	8.71	9.47	6.99	2.48	7.04e-11	2.82e-09
chr2	17568400	17569999	1600	*	6.63	7.39	4.91	2.47	0.00934	0.0178
chr1	4061400	4071399	10000	*	9.47	10.23	7.76	2.47	0.00303	0.00679
chr5	335600	337999	2400	*	5.94	6.7	4.22	2.47	0.00131	0.00338
chr1	23923600	23924999	1400	*	5.97	6.73	4.28	2.46	0.00918	0.0175
chr1	18788800	18789999	1200	*	7.22	7.98	5.52	2.46	4.51e-05	0.00021
chr2	11368200	11379199	11000	*	10.6	11.36	8.9	2.46	1.95e-05	0.000106
chr4	7739800	7751999	12200	*	10.24	11	8.54	2.46	4.05e-06	2.88e-05
chr2	682400	685999	3600	*	8.77	9.53	7.07	2.46	1.55e-06	1.28e-05
chr3	12139400	12141999	2600	*	8.09	8.85	6.39	2.46	7.73e-07	7.16e-06
chr1	21408600	21424199	15600	*	10.78	11.54	9.08	2.46	4.57e-08	6.45e-07
chr5	8539400	8544199	4800	*	9.07	9.83	7.36	2.46	4.47e-09	9e-08
chr5	15165000	15168599	3600	*	8.4	9.16	6.7	2.46	2.82e-09	6.06e-08
chr5	13340600	13342799	2200	*	7.54	8.29	5.84	2.45	0.00182	0.00443
chr3	19816600	19817999	1400	*	6.29	7.05	4.6	2.45	0.00105	0.00282
chr1	28666000	28670999	5000	*	7.56	8.32	5.87	2.45	8.99e-05	0.00037
chr5	11190400	11191999	1600	*	6.55	7.31	4.86	2.45	4.61e-05	0.000213
chr5	9350800	9351799	1000	*	7.31	8.06	5.61	2.45	2.24e-05	0.000118
chr1	28998600	29006399	7800	*	7.23	7.99	5.55	2.45	7.99e-06	5.1e-05
chr2	11941000	11946399	5400	*	8.29	9.05	6.6	2.45	9.95e-07	8.83e-06
chr1	21148200	21153799	5600	*	7.34	8.1	5.66	2.44	0.0214	0.0368
chr5	16623200	16627199	4000	*	7.98	8.73	6.29	2.44	0.00671	0.0134
chr1	21186400	21188599	2200	*	6.31	7.07	4.62	2.44	0.000318	0.00105
chr5	22138000	22145599	7600	*	9.43	10.19	7.74	2.44	0.000238	0.000821
chr2	7028600	7038599	10000	*	9.59	10.34	7.91	2.44	5.98e-05	0.000265
chr5	14000400	14001799	1400	*	6.73	7.49	5.05	2.44	3.13e-05	0.000155
chr1	26197400	26202999	5600	*	8.4	9.16	6.72	2.44	3.31e-07	3.41e-06
chr1	25846000	25852799	6800	*	9.31	10.06	7.62	2.44	3.15e-10	9.83e-09
chr1	24587800	24588799	1000	*	5.31	6.06	3.63	2.43	0.0239	0.0406
chr1	25661600	25663199	1600	*	6.26	7.02	4.59	2.43	0.000247	0.000848
chr4	5740400	5741399	1000	*	6.38	7.14	4.71	2.43	0.000115	0.000453
chr3	16138000	16140399	2400	*	7.35	8.1	5.67	2.43	8.33e-05	0.000348
chr5	15107000	15113599	6600	*	8.64	9.4	6.97	2.43	2.25e-05	0.000119
chr5	285600	289399	3800	*	8.33	9.09	6.66	2.43	5.1e-07	4.97e-06
chr4	1604800	1609999	5200	*	7.26	8.02	5.59	2.43	1.62e-07	1.87e-06
chr3	18372600	18376599	4000	*	8.63	9.39	6.96	2.43	4.36e-08	6.2e-07
chr3	10058000	10065199	7200	*	9.49	10.24	7.82	2.43	2.63e-10	8.51e-09
chr4	11301200	11306599	5400	*	7.84	8.59	6.17	2.42	0.00308	0.00688
chr5	12596800	12598599	1800	*	7.46	8.21	5.8	2.42	0.00158	0.00396
chr5	15114600	15118599	4000	*	8.68	9.43	7.01	2.42	3.18e-05	0.000157
chr5	1481000	1486199	5200	*	8.28	9.04	6.62	2.42	2.26e-08	3.48e-07
chr1	3077200	3084399	7200	*	9.04	9.79	7.37	2.42	2.23e-08	3.45e-07
chr3	20855800	20866199	10400	*	10.08	10.83	8.42	2.42	1.03e-08	1.77e-07
chr2	16994400	17002599	8200	*	9.41	10.16	7.74	2.42	5.14e-09	9.97e-08
chr3	10014800	10016599	1800	*	6.52	7.28	4.87	2.41	0.0234	0.0397
chr1	28995800	28997799	2000	*	7.45	8.2	5.8	2.41	0.00047	0.00145
chr5	20136800	20146599	9800	*	9.96	10.71	8.3	2.41	1.79e-05	9.91e-05
chr4	14336800	14345599	8800	*	10.52	11.27	8.87	2.41	1.51e-06	1.25e-05
chr4	9080000	9088199	8200	*	9.61	10.36	7.95	2.41	1.14e-06	9.83e-06
chr3	18278000	18283199	5200	*	8.54	9.3	6.88	2.41	7.67e-09	1.41e-07
chr3	1807800	1817199	9400	*	9.67	10.42	8.02	2.4	0.00059	0.00174
chr5	17210000	17211799	1800	*	6.33	7.08	4.68	2.4	0.000168	0.000621
chr2	9244400	9247199	2800	*	7.97	8.72	6.32	2.4	3.23e-05	0.000159
chr1	17417600	17424199	6600	*	9.27	10.02	7.61	2.4	3.11e-05	0.000155
chr2	16414000	16418199	4200	*	8.56	9.31	6.91	2.4	2.02e-05	0.000109
chr5	4919000	4928199	9200	*	9.82	10.57	8.16	2.4	1.34e-05	7.88e-05
chr1	22740400	22746999	6600	*	9.56	10.31	7.9	2.4	7.61e-06	4.9e-05
chr4	17319600	17323999	4400	*	8.65	9.4	7.01	2.4	5.53e-06	3.77e-05
chr5	3690200	3693399	3200	*	8.11	8.86	6.46	2.4	6.19e-08	8.28e-07
chr3	6331400	6336199	4800	*	8.65	9.4	7	2.4	1.08e-08	1.85e-07
chr5	21856600	21861399	4800	*	8.71	9.46	7.06	2.4	4.65e-09	9.25e-08
chr4	8504000	8509999	6000	*	8.06	8.81	6.41	2.4	1.65e-09	3.85e-08
chr1	19292800	19295199	2400	*	7.06	7.81	5.42	2.39	0.00607	0.0123
chr2	15492400	15494999	2600	*	7.17	7.92	5.53	2.39	0.0016	0.00399
chr3	22171200	22172599	1400	*	6.59	7.34	4.95	2.39	0.000424	0.00132
chr5	715000	717799	2800	*	6.32	7.07	4.68	2.39	0.000307	0.00102
chr5	19269600	19274399	4800	*	7.87	8.62	6.23	2.39	2.49e-06	1.91e-05
chr2	12101800	12106599	4800	*	9.34	10.09	7.7	2.39	1.59e-06	1.3e-05
chr5	16370400	16371799	1400	*	6.15	6.89	4.51	2.38	0.00848	0.0164
chr5	9666800	9669599	2800	*	6.63	7.37	4.99	2.38	0.000593	0.00174
chr4	9581000	9583999	3000	*	7.44	8.18	5.8	2.38	0.000254	0.000872
chr4	9458400	9463799	5400	*	8.53	9.28	6.9	2.38	9.49e-05	0.000388
chr5	8498800	8502199	3400	*	8.37	9.12	6.74	2.38	6.74e-05	0.000294
chr2	14258200	14260799	2600	*	8.6	9.35	6.97	2.38	6.08e-05	0.000268
chr1	23494200	23497199	3000	*	7.17	7.92	5.54	2.38	4.61e-05	0.000213
chr2	16857200	16865399	8200	*	8.93	9.68	7.3	2.38	3.04e-06	2.26e-05
chr1	1861600	1863999	2400	*	7.34	8.09	5.7	2.38	1.18e-06	1.02e-05
chr1	25616400	25628599	12200	*	10.01	10.76	8.38	2.38	3.92e-09	8.15e-08
chr1	8976800	8977999	1200	*	6.09	6.83	4.46	2.37	0.0129	0.0235
chr3	16532800	16534399	1600	*	8	8.75	6.38	2.37	0.00178	0.00435
chr2	8443800	8448399	4600	*	7.64	8.38	6.02	2.37	0.00137	0.00351
chr4	17761800	17763999	2200	*	7.63	8.37	6	2.37	0.00132	0.00341
chr5	23294600	23298999	4400	*	8.82	9.57	7.2	2.37	0.000355	0.00115
chr2	7977800	7987999	10200	*	10.2	10.94	8.57	2.37	0.0001	0.000406
chr4	8634600	8637999	3400	*	8.45	9.2	6.83	2.37	9.84e-06	6.07e-05
chr5	24688000	24693599	5600	*	9.25	10	7.62	2.37	4.38e-06	3.08e-05
chr1	19320400	19322799	2400	*	7.53	8.28	5.91	2.37	2.01e-06	1.59e-05
chr2	7376000	7380999	5000	*	8.15	8.89	6.53	2.37	1.26e-06	1.08e-05
chr5	6472400	6476799	4400	*	8.04	8.78	6.42	2.37	1.62e-07	1.87e-06
chr4	14237000	14245999	9000	*	10.3	11.05	8.67	2.37	1.19e-07	1.44e-06
chr1	25117800	25130199	12400	*	9.77	10.52	8.14	2.37	1.15e-08	1.94e-07
chr5	22007400	22019399	12000	*	10.09	10.83	8.46	2.37	4.68e-09	9.26e-08
chr1	23717800	23723199	5400	*	8.76	9.5	7.13	2.37	1.35e-09	3.26e-08
chr3	17496200	17497799	1600	*	6.65	7.39	5.03	2.36	0.00658	0.0132
chr4	7714000	7716399	2400	*	8.35	9.09	6.73	2.36	0.00067	0.00193
chr2	13654200	13657399	3200	*	7.92	8.66	6.3	2.36	0.000156	0.000584
chr1	4994400	4997999	3600	*	8.82	9.56	7.2	2.36	2.52e-05	0.00013
chr5	16121600	16130599	9000	*	10.19	10.94	8.57	2.36	1.85e-05	0.000102
chr1	4055400	4057599	2200	*	7.59	8.33	5.97	2.36	1.58e-06	1.3e-05
chr3	10532400	10535799	3400	*	7.73	8.47	6.11	2.36	2.39e-08	3.62e-07
chr4	9047600	9051599	4000	*	8.38	9.12	6.76	2.36	3.6e-09	7.55e-08
chr3	6356600	6360999	4400	*	8.9	9.64	7.28	2.36	2.64e-09	5.72e-08
chr1	29498200	29499799	1600	*	6.16	6.9	4.55	2.35	0.00773	0.0151
chr5	10264800	10266399	1600	*	6.85	7.59	5.24	2.35	0.00316	0.00705
chr1	17210600	17211999	1400	*	6.57	7.32	4.97	2.35	0.0019	0.0046
chr4	5295200	5297199	2000	*	7.05	7.79	5.44	2.35	0.000894	0.00246
chr5	6955200	6956999	1800	*	6.92	7.66	5.31	2.35	0.000371	0.00119
chr2	12322800	12325799	3000	*	7.44	8.18	5.83	2.35	3.91e-05	0.000187
chr3	1132600	1137799	5200	*	9.01	9.75	7.4	2.35	4.66e-06	3.25e-05
chr1	21944200	21945799	1600	*	7.14	7.88	5.53	2.35	3.51e-06	2.56e-05
chr5	3571400	3574799	3400	*	7.98	8.72	6.37	2.35	2.06e-06	1.62e-05
chr5	3356800	3359799	3000	*	8.57	9.32	6.97	2.35	3.01e-07	3.18e-06
chr3	15749800	15752999	3200	*	8.4	9.14	6.79	2.35	5.68e-09	1.08e-07
chr5	6482000	6488199	6200	*	8.7	9.44	7.09	2.35	5.16e-11	2.2e-09
chr3	16319000	16323799	4800	*	8.54	9.28	6.93	2.35	2.82e-11	1.27e-09
chr2	9048600	9050999	2400	*	7.59	8.33	5.98	2.34	0.00236	0.0055
chr1	24698800	24704199	5400	*	9.06	9.8	7.47	2.34	0.00133	0.00344
chr5	7810800	7816799	6000	*	9.25	9.99	7.65	2.34	0.000815	0.00227
chr1	22452200	22454399	2200	*	8.22	8.96	6.63	2.34	5.82e-05	0.000259
chr4	12934600	12936199	1600	*	6.79	7.53	5.19	2.34	2.02e-05	0.000109
chr2	18103800	18106399	2600	*	7.91	8.65	6.31	2.34	6.4e-07	6.08e-06
chr1	21659200	21663799	4600	*	8.4	9.14	6.79	2.34	2.78e-07	2.98e-06
chr5	5407200	5411599	4400	*	9.84	10.58	8.24	2.34	1.35e-07	1.61e-06
chr1	28505200	28514599	9400	*	9.97	10.72	8.37	2.34	1.99e-09	4.44e-08
chr3	8200600	8203199	2600	*	7.5	8.24	5.9	2.33	0.00475	0.00997
chr1	24003200	24004999	1800	*	7.04	7.77	5.45	2.33	1.36e-05	7.98e-05
chr1	12258000	12260399	2400	*	7.09	7.82	5.5	2.33	8.36e-06	5.27e-05
chr5	18701400	18706599	5200	*	7.89	8.63	6.31	2.33	6.96e-06	4.58e-05
chr2	8340600	8342599	2000	*	7.47	8.21	5.88	2.33	5.06e-06	3.5e-05
chr1	5133200	5135799	2600	*	7.31	8.04	5.72	2.33	3.77e-06	2.71e-05
chr4	365600	370599	5000	*	9.43	10.17	7.83	2.33	1.45e-06	1.21e-05
chr5	21373600	21392999	19400	*	10.44	11.18	8.85	2.33	2.89e-07	3.08e-06
chr2	13702800	13715399	12600	*	10.65	11.39	9.06	2.33	1.4e-07	1.65e-06
chr3	11030200	11031199	1000	*	5.21	5.95	3.62	2.32	0.0244	0.0413
chr4	15582600	15584599	2000	*	6.59	7.33	5.01	2.32	0.0185	0.0323
chr1	8339600	8344999	5400	*	7.9	8.64	6.32	2.32	0.00994	0.0188
chr4	5364800	5368599	3800	*	7.84	8.58	6.26	2.32	0.00394	0.00848
chr2	7811600	7813199	1600	*	5.98	6.72	4.4	2.32	0.00323	0.00717
chr5	23100600	23105599	5000	*	8.87	9.6	7.28	2.32	0.00107	0.00287
chr2	1972800	1982399	9600	*	9.47	10.21	7.89	2.32	6.5e-05	0.000285
chr2	13239400	13245999	6600	*	9.7	10.43	8.11	2.32	4.86e-05	0.000223
chr5	25082200	25086799	4600	*	8.37	9.1	6.78	2.32	3.93e-05	0.000187
chr1	8136800	8140399	3600	*	8.65	9.39	7.07	2.32	1.25e-08	2.09e-07
chr1	21637400	21651999	14600	*	10.01	10.75	8.42	2.32	3.97e-09	8.19e-08
chr2	16490800	16499799	9000	*	9.54	10.27	7.95	2.32	7.54e-11	2.92e-09
chr5	2659400	2661399	2000	*	7.53	8.27	5.96	2.31	0.0182	0.0318
chr1	10942800	10944399	1600	*	6.42	7.16	4.85	2.31	0.00682	0.0136
chr5	2909400	2910599	1200	*	5.76	6.49	4.19	2.31	0.00679	0.0136
chr5	5675400	5679199	3800	*	7.08	7.81	5.5	2.31	0.0065	0.0131
chr5	16008600	16012799	4200	*	7.98	8.71	6.4	2.31	0.00468	0.00985
chr5	7352800	7358199	5400	*	8.7	9.44	7.13	2.31	0.00292	0.00657
chr2	16882600	16893199	10600	*	10.22	10.95	8.64	2.31	0.000537	0.0016
chr4	6898400	6899599	1200	*	6.86	7.59	5.28	2.31	1.34e-05	7.86e-05
chr5	9120200	9132999	12800	*	9.94	10.67	8.37	2.31	7.25e-06	4.73e-05
chr1	25571400	25580799	9400	*	8.77	9.51	7.2	2.31	3.94e-06	2.81e-05
chr4	13249800	13261599	11800	*	9.37	10.11	7.8	2.31	2.53e-06	1.93e-05
chr1	12315000	12324799	9800	*	9.3	10.04	7.74	2.3	0.00175	0.00429
chr1	8283200	8287599	4400	*	7.72	8.45	6.16	2.3	0.000431	0.00135
chr1	28484400	28497399	13000	*	9.86	10.59	8.3	2.3	0.000184	0.000671
chr5	14763400	14770399	7000	*	10.04	10.77	8.47	2.3	2.41e-05	0.000125
chr1	27756800	27761399	4600	*	8.34	9.08	6.78	2.3	1.43e-05	8.28e-05
chr2	13068600	13071799	3200	*	8.72	9.45	7.15	2.3	4.32e-07	4.29e-06
chr5	14090600	14093399	2800	*	7.95	8.68	6.38	2.3	5.02e-08	6.99e-07
chr2	13509400	13513599	4200	*	8	8.73	6.44	2.3	4.54e-08	6.43e-07
chr4	8623600	8629399	5800	*	8.81	9.54	7.25	2.29	0.00652	0.0131
chr5	8149200	8154799	5600	*	7.5	8.23	5.94	2.29	0.00149	0.00375
chr4	6367800	6372799	5000	*	7.5	8.23	5.94	2.29	0.000989	0.00268
chr2	17667800	17670799	3000	*	8.18	8.91	6.61	2.29	1.05e-05	6.42e-05
chr3	1127000	1131999	5000	*	8.77	9.5	7.21	2.29	2.05e-07	2.29e-06
chr5	15614600	15618199	3600	*	7.86	8.59	6.31	2.29	1.91e-07	2.17e-06
chr1	12267800	12271999	4200	*	7.6	8.33	6.04	2.29	5.36e-08	7.37e-07
chr4	14273400	14278199	4800	*	9.01	9.74	7.45	2.29	2.3e-08	3.53e-07
chr3	22618400	22621399	3000	*	8.62	9.35	7.07	2.29	3.94e-09	8.15e-08
chr3	19668400	19678599	10200	*	9.69	10.42	8.14	2.29	1.08e-09	2.76e-08
chr4	1188400	1192599	4200	*	8.94	9.67	7.38	2.29	9.04e-10	2.33e-08
chr4	17574400	17576599	2200	*	7.29	8.02	5.74	2.28	0.00761	0.0149
chr5	17506800	17511799	5000	*	8.69	9.42	7.14	2.28	0.00679	0.0136
chr2	17297000	17298799	1800	*	5.88	6.61	4.34	2.28	0.00447	0.00947
chr3	9046200	9048599	2400	*	7.9	8.63	6.36	2.28	0.00153	0.00386
chr5	20428000	20430799	2800	*	7.19	7.92	5.64	2.28	6.83e-05	0.000297
chr5	2304800	2308399	3600	*	8.95	9.68	7.4	2.28	2.45e-05	0.000127
chr5	25308600	25314199	5600	*	9.43	10.16	7.88	2.28	1.44e-05	8.33e-05
chr1	28236800	28242799	6000	*	9.78	10.51	8.23	2.28	7.13e-06	4.66e-05
chr3	6673400	6677999	4600	*	9.22	9.95	7.67	2.28	5.39e-06	3.69e-05
chr5	7010400	7014599	4200	*	6.97	7.7	5.42	2.28	5.08e-06	3.51e-05
chr1	24853200	24857199	4000	*	8.63	9.36	7.09	2.28	1.51e-06	1.26e-05
chr5	15035200	15039199	4000	*	8.14	8.87	6.59	2.28	1.28e-07	1.52e-06
chr3	18199800	18205199	5400	*	8.39	9.12	6.85	2.28	2.18e-08	3.39e-07
chr5	9614000	9615999	2000	*	7.99	8.71	6.44	2.28	1.57e-08	2.57e-07
chr1	28044000	28050799	6800	*	8.97	9.7	7.42	2.28	9.04e-09	1.59e-07
chr1	12702800	12710999	8200	*	10.15	10.88	8.6	2.28	2.05e-09	4.54e-08
chr2	12961600	12968799	7200	*	8.37	9.1	6.83	2.28	1.14e-09	2.87e-08
chr1	19386400	19391799	5400	*	8.35	9.08	6.8	2.28	7.26e-10	1.97e-08
chr2	15722400	15724999	2600	*	6.63	7.36	5.09	2.27	0.0024	0.00558
chr5	10429600	10432799	3200	*	7.5	8.23	5.96	2.27	0.00152	0.00383
chr1	19702000	19703199	1200	*	7.89	8.62	6.35	2.27	3.11e-05	0.000154
chr2	17364000	17366799	2800	*	7.46	8.19	5.91	2.27	2.7e-05	0.000137
chr3	8449200	8450799	1600	*	7.31	8.04	5.76	2.27	1.42e-05	8.26e-05
chr2	7058600	7061399	2800	*	7.65	8.38	6.1	2.27	5.57e-06	3.79e-05
chr2	19513600	19516999	3400	*	7.18	7.9	5.63	2.27	5.28e-06	3.62e-05
chr2	2026000	2033999	8000	*	9.65	10.38	8.11	2.27	3.48e-06	2.54e-05
chr1	21106000	21116599	10600	*	10.06	10.79	8.51	2.27	3.46e-06	2.53e-05
chr2	7262000	7268599	6600	*	9.19	9.92	7.65	2.27	1.42e-06	1.2e-05
chr3	389600	395199	5600	*	9.75	10.48	8.21	2.27	6.44e-07	6.11e-06
chr1	25947600	25951199	3600	*	8.15	8.88	6.61	2.27	5.76e-07	5.55e-06
chr2	11302800	11309999	7200	*	10.27	11	8.73	2.27	1.66e-07	1.91e-06
chr5	16106200	16108799	2600	*	7.02	7.75	5.49	2.26	0.0231	0.0394
chr4	10915600	10920999	5400	*	7.46	8.18	5.92	2.26	0.0178	0.0314
chr2	18478800	18482799	4000	*	7.72	8.44	6.18	2.26	0.01	0.0189
chr3	18426600	18430399	3800	*	8.77	9.49	7.24	2.26	0.00256	0.0059
chr3	22000	30199	8200	*	9.44	10.17	7.9	2.26	0.00217	0.00516
chr1	18187600	18197199	9600	*	10.56	11.28	9.02	2.26	0.000138	0.000527
chr3	20643200	20646799	3600	*	7.42	8.14	5.89	2.26	0.000131	0.000503
chr5	8066000	8070799	4800	*	7.92	8.65	6.38	2.26	0.000114	0.00045
chr4	7526800	7529799	3000	*	7.86	8.59	6.33	2.26	9.31e-06	5.77e-05
chr2	8627400	8631199	3800	*	9.05	9.77	7.51	2.26	4.68e-07	4.61e-06
chr2	11636000	11642999	7000	*	9.01	9.74	7.48	2.26	4.16e-07	4.18e-06
chr3	17791600	17795599	4000	*	8.98	9.71	7.46	2.25	0.00118	0.00311
chr1	12025600	12031999	6400	*	7.24	7.96	5.71	2.25	0.000894	0.00246
chr4	18402800	18405799	3000	*	6.83	7.56	5.3	2.25	7.41e-05	0.000317
chr3	21027000	21033199	6200	*	8.17	8.9	6.64	2.25	3e-05	0.00015
chr5	8841400	8845399	4000	*	7.99	8.71	6.47	2.25	3.46e-07	3.52e-06
chr1	27855600	27859399	3800	*	8.5	9.23	6.98	2.25	3.17e-07	3.3e-06
chr5	21558600	21559999	1400	*	6.73	7.45	5.22	2.24	0.00335	0.0074
chr5	14104800	14106799	2000	*	7.38	8.1	5.86	2.24	0.000294	0.000982
chr5	10996600	10998599	2000	*	7.06	7.78	5.54	2.24	0.000223	0.000782
chr5	5566800	5567999	1200	*	7.2	7.93	5.69	2.24	4.75e-05	0.000219
chr3	21364600	21380199	15600	*	10.98	11.7	9.46	2.24	5.35e-06	3.66e-05
chr1	6495400	6499199	3800	*	8.23	8.96	6.72	2.24	2.89e-06	2.18e-05
chr1	6508800	6511399	2600	*	8.66	9.39	7.15	2.24	2.08e-07	2.32e-06
chr1	22802600	22808799	6200	*	9.93	10.66	8.42	2.24	9.6e-08	1.18e-06
chr5	6479600	6480999	1400	*	6.09	6.81	4.58	2.23	0.0206	0.0355
chr1	18634200	18637599	3400	*	7.87	8.59	6.37	2.23	0.00915	0.0175
chr4	11378600	11379599	1000	*	6.08	6.8	4.57	2.23	0.0037	0.00805
chr2	6223400	6226799	3400	*	8.4	9.12	6.89	2.23	0.00137	0.00351
chr2	11454200	11461399	7200	*	9.93	10.65	8.42	2.23	0.000293	0.00098
chr4	6887600	6891799	4200	*	8.04	8.76	6.53	2.23	0.000217	0.000767
chr4	11000800	11003599	2800	*	8.07	8.79	6.57	2.23	0.000108	0.000431
chr2	1966800	1968199	1400	*	7.81	8.53	6.3	2.23	4.94e-05	0.000226
chr4	9089000	9095399	6400	*	7.83	8.55	6.32	2.23	8.23e-08	1.04e-06
chr1	25183000	25185999	3000	*	7.85	8.58	6.34	2.23	3.15e-08	4.68e-07
chr2	1191200	1193999	2800	*	8.31	9.03	6.81	2.22	0.000712	0.00203
chr5	8382000	8403399	21400	*	11.36	12.08	9.85	2.22	1.51e-05	8.68e-05
chr5	8142800	8145199	2400	*	8.3	9.02	6.8	2.22	1.33e-05	7.84e-05
chr2	7085800	7088399	2600	*	7.25	7.96	5.74	2.22	1.43e-06	1.2e-05
chr3	22892400	22899199	6800	*	10.05	10.77	8.55	2.22	1.08e-06	9.43e-06
chr3	12166600	12170799	4200	*	8.22	8.94	6.72	2.22	1.04e-06	9.14e-06
chr4	7717200	7719999	2800	*	8.21	8.93	6.72	2.22	6.55e-07	6.18e-06
chr3	22652000	22657199	5200	*	8.45	9.17	6.95	2.22	1.62e-07	1.87e-06
chr1	17345400	17350199	4800	*	8.77	9.49	7.27	2.22	1.13e-08	1.91e-07
chr1	15081800	15083799	2000	*	6.2	6.92	4.71	2.21	0.0238	0.0405
chr2	18445600	18450999	5400	*	9.27	9.98	7.78	2.21	0.0114	0.0212
chr4	6831600	6833799	2200	*	8.37	9.08	6.87	2.21	0.000221	0.000777
chr3	5816000	5818799	2800	*	7.13	7.84	5.63	2.21	9.85e-05	0.000401
chr1	26206800	26219199	12400	*	10.62	11.34	9.13	2.21	5.63e-05	0.000252
chr1	19353600	19368999	15400	*	10.85	11.56	9.35	2.21	1.21e-05	7.25e-05
chr3	17006800	17009799	3000	*	7.9	8.61	6.41	2.21	2.96e-06	2.21e-05
chr3	9871200	9885999	14800	*	10.34	11.06	8.85	2.21	1.86e-08	2.95e-07
chr2	1686200	1689999	3800	*	8.31	9.03	6.81	2.21	1.67e-08	2.69e-07
chr1	10628600	10634399	5800	*	9.08	9.8	7.58	2.21	1.54e-09	3.61e-08
chr2	10492800	10495599	2800	*	6.52	7.24	5.04	2.2	0.0203	0.0351
chr5	14649400	14650799	1400	*	7.27	7.99	5.79	2.2	0.000471	0.00145
chr1	12479000	12481399	2400	*	7.92	8.64	6.44	2.2	4.11e-05	0.000194
chr5	4621400	4625199	3800	*	8.9	9.62	7.42	2.2	2.18e-05	0.000116
chr4	9848400	9850999	2600	*	8.81	9.53	7.33	2.2	1.46e-05	8.43e-05
chr1	10647200	10650399	3200	*	8.67	9.38	7.19	2.2	6.83e-08	8.95e-07
chr5	5712800	5717999	5200	*	8.38	9.09	6.89	2.2	6.01e-09	1.14e-07
chr5	20661600	20668799	7200	*	9.78	10.49	8.3	2.2	5.76e-10	1.6e-08
chr4	15079400	15081799	2400	*	8.76	9.47	7.27	2.2	5.36e-10	1.51e-08
chr1	25265400	25271399	6000	*	7.38	8.1	5.91	2.19	0.00558	0.0114
chr2	19411600	19413799	2200	*	7.91	8.63	6.44	2.19	0.00138	0.00353
chr1	17496200	17501399	5200	*	8.71	9.42	7.23	2.19	0.000226	0.000791
chr3	20802000	20805799	3800	*	8.75	9.47	7.28	2.19	5.61e-05	0.000251
chr4	5147400	5152199	4800	*	9.47	10.18	7.99	2.19	9.01e-06	5.59e-05
chr2	15689800	15692799	3000	*	7.46	8.17	5.98	2.19	1.78e-06	1.44e-05
chr5	3866600	3869599	3000	*	7.55	8.27	6.08	2.19	6.83e-07	6.4e-06
chr5	2042200	2045799	3600	*	8.47	9.19	7	2.19	2.15e-07	2.37e-06
chr1	9225800	9235799	10000	*	9.45	10.17	7.97	2.19	1.81e-08	2.88e-07
chr1	11024200	11028399	4200	*	8.88	9.59	7.4	2.19	6.81e-09	1.27e-07
chr5	123200	128399	5200	*	8.57	9.28	7.09	2.19	3.27e-09	6.94e-08
chr2	17931600	17934399	2800	*	6.98	7.69	5.52	2.18	0.0107	0.02
chr2	8406000	8409199	3200	*	6.8	7.51	5.33	2.18	0.000691	0.00198
chr4	5918200	5918999	800	*	6.64	7.35	5.17	2.18	0.000334	0.00109
chr3	7817200	7820199	3000	*	7.35	8.06	5.89	2.18	0.000226	0.00079
chr4	111800	114999	3200	*	8.15	8.86	6.68	2.18	0.000159	0.000593
chr5	9102800	9113999	11200	*	10.22	10.93	8.75	2.18	0.000129	0.000499
chr4	12502000	12510399	8400	*	10.06	10.77	8.59	2.18	6.87e-05	0.000298
chr1	24878800	24888999	10200	*	9.41	10.13	7.94	2.18	6.69e-05	0.000292
chr3	15948000	15951199	3200	*	7.18	7.89	5.71	2.18	5.5e-05	0.000247
chr1	21993800	21995399	1600	*	7.11	7.83	5.65	2.18	4.9e-05	0.000225
chr1	24661600	24677599	16000	*	10.57	11.28	9.1	2.18	4.76e-05	0.000219
chr2	13985400	13989399	4000	*	7.65	8.36	6.18	2.18	3.96e-05	0.000188
chr1	10008800	10013999	5200	*	8.48	9.2	7.01	2.18	8.23e-06	5.22e-05
chr1	25814600	25828199	13600	*	9.41	10.12	7.95	2.18	5.82e-06	3.93e-05
chr3	16255600	16257999	2400	*	7.35	8.06	5.88	2.18	1.67e-06	1.36e-05
chr1	13061400	13063399	2000	*	7.45	8.17	5.99	2.18	1.3e-06	1.11e-05
chr5	3561200	3566199	5000	*	8.59	9.3	7.12	2.18	6.21e-07	5.92e-06
chr1	3828000	3830999	3000	*	5.91	6.62	4.46	2.17	0.0181	0.0317
chr2	13808800	13811199	2400	*	7.56	8.27	6.1	2.17	0.0151	0.0271
chr3	21833400	21834999	1600	*	7.14	7.85	5.68	2.17	0.00854	0.0165
chr3	8496600	8500599	4000	*	7.6	8.31	6.14	2.17	0.00111	0.00295
chr2	6668800	6677599	8800	*	9.59	10.3	8.13	2.17	0.000287	0.000964
chr5	1733000	1736999	4000	*	8.36	9.07	6.9	2.17	7.84e-05	0.000332
chr5	10452600	10457999	5400	*	9.9	10.61	8.44	2.17	4.44e-05	0.000207
chr1	19624800	19633599	8800	*	10.04	10.76	8.58	2.17	4.31e-05	0.000201
chr1	20161400	20163799	2400	*	8.71	9.42	7.25	2.17	1.16e-05	7.01e-05
chr5	4901400	4907399	6000	*	10.02	10.73	8.56	2.17	2.9e-06	2.18e-05
chr5	19677200	19681399	4200	*	8.35	9.06	6.9	2.17	1.08e-06	9.39e-06
chr1	9881200	9883599	2400	*	7.4	8.11	5.94	2.17	7.11e-07	6.62e-06
chr1	28207600	28211599	4000	*	7.78	8.49	6.31	2.17	2.27e-07	2.46e-06
chr2	15954600	15959399	4800	*	9.16	9.87	7.69	2.17	1.42e-07	1.68e-06
chr2	6804600	6806799	2200	*	8.39	9.1	6.94	2.17	4.78e-09	9.41e-08
chr2	6827600	6829399	1800	*	5.63	6.34	4.18	2.16	0.0256	0.0432
chr5	22916800	22923199	6400	*	9.28	9.99	7.83	2.16	0.0114	0.0211
chr3	18832000	18833799	1800	*	6	6.71	4.56	2.16	0.00917	0.0175
chr4	11667400	11669999	2600	*	7.06	7.77	5.61	2.16	0.0044	0.00934
chr5	13899600	13902999	3400	*	7.99	8.7	6.54	2.16	0.000236	0.000816
chr1	21061000	21062799	1800	*	7.19	7.9	5.74	2.16	0.000186	0.000675
chr1	22750000	22758399	8400	*	10.57	11.28	9.12	2.16	8.19e-05	0.000344
chr1	543200	549399	6200	*	9.45	10.16	8	2.16	2.37e-05	0.000124
chr1	27069800	27077999	8200	*	9.84	10.55	8.39	2.16	7.08e-06	4.64e-05
chr2	11232200	11236599	4400	*	7.72	8.43	6.27	2.16	8.62e-07	7.87e-06
chr2	13305400	13307399	2000	*	8.62	9.32	7.16	2.16	8.64e-07	7.87e-06
chr4	10061200	10065199	4000	*	9.28	9.99	7.82	2.16	5.06e-07	4.95e-06
chr5	22809200	22815599	6400	*	9.1	9.81	7.65	2.16	3.41e-07	3.48e-06
chr3	6266000	6268999	3000	*	8.39	9.1	6.93	2.16	1.67e-07	1.92e-06
chr3	18236200	18239999	3800	*	8.43	9.14	6.98	2.16	7.32e-08	9.42e-07
chr1	17641600	17649799	8200	*	8.02	8.72	6.57	2.15	0.0151	0.0271
chr3	9372600	9373599	1000	*	7.23	7.93	5.78	2.15	0.00557	0.0114
chr4	1241400	1243799	2400	*	6.93	7.63	5.48	2.15	0.00265	0.00608
chr4	17795600	17802199	6600	*	9.12	9.83	7.68	2.15	0.00192	0.00464
chr3	1781000	1782199	1200	*	6.57	7.28	5.13	2.15	0.00129	0.00334
chr4	13295200	13301199	6000	*	8.72	9.43	7.28	2.15	0.000191	0.000689
chr1	1134600	1139799	5200	*	8.82	9.53	7.38	2.15	0.000115	0.000455
chr4	15700800	15703599	2800	*	7.8	8.5	6.35	2.15	2.34e-05	0.000122
chr2	11654400	11663199	8800	*	10.21	10.92	8.77	2.15	8.97e-06	5.59e-05
chr4	8015600	8020399	4800	*	8.51	9.22	7.07	2.15	5.48e-08	7.49e-07
chr3	9411600	9421599	10000	*	10.35	11.06	8.91	2.15	1.67e-08	2.69e-07
chr3	3375000	3378599	3600	*	7.75	8.45	6.32	2.14	0.0127	0.0233
chr5	5847400	5853999	6600	*	8.96	9.67	7.53	2.14	0.0054	0.0111
chr4	13003800	13006999	3200	*	7.06	7.77	5.63	2.14	0.00101	0.00272
chr1	21366000	21370599	4600	*	8.86	9.56	7.42	2.14	0.00018	0.000659
chr4	11234800	11235599	800	*	6.66	7.37	5.23	2.14	0.00018	0.000659
chr5	15832000	15835999	4000	*	8.56	9.26	7.12	2.14	0.000132	0.000508
chr3	17659000	17661199	2200	*	7.38	8.09	5.95	2.14	0.000103	0.000414
chr1	20795200	20798599	3400	*	8.52	9.22	7.09	2.14	3.29e-05	0.000161
chr1	4297400	4302399	5000	*	9.4	10.11	7.97	2.14	4.9e-06	3.4e-05
chr3	9363400	9371599	8200	*	10.69	11.4	9.26	2.14	1.88e-06	1.5e-05
chr4	653600	660999	7400	*	9.99	10.69	8.55	2.14	1.88e-06	1.5e-05
chr1	464000	469399	5400	*	9.38	10.09	7.94	2.14	4.68e-09	9.26e-08
chr3	19475000	19475799	800	*	6.41	7.11	4.98	2.13	0.0291	0.0482
chr5	25485000	25487199	2200	*	6.41	7.12	4.99	2.13	0.00702	0.0139
chr4	9982600	9986799	4200	*	7.8	8.5	6.37	2.13	0.000133	0.00051
chr2	18245600	18248399	2800	*	7.33	8.03	5.9	2.13	0.000105	0.000423
chr1	18554000	18557599	3600	*	7.69	8.39	6.26	2.13	6.85e-05	0.000298
chr5	7694000	7699799	5800	*	9.29	9.99	7.86	2.13	3.17e-05	0.000156
chr5	1186000	1192399	6400	*	9.41	10.12	7.98	2.13	2.7e-05	0.000137
chr4	11353000	11354799	1800	*	7.85	8.56	6.43	2.13	1.72e-05	9.54e-05
chr1	19548200	19560399	12200	*	10.01	10.71	8.58	2.13	1.65e-05	9.24e-05
chr2	15231400	15232999	1600	*	7.19	7.89	5.76	2.13	1.56e-05	8.86e-05
chr3	21736200	21740999	4800	*	8.69	9.39	7.26	2.13	1.38e-05	8.06e-05
chr1	24845000	24847199	2200	*	7.3	8	5.87	2.13	3.71e-06	2.68e-05
chr1	23746000	23750399	4400	*	8.76	9.46	7.33	2.13	1.93e-06	1.53e-05
chr4	1210400	1218999	8600	*	9.78	10.48	8.35	2.13	5.53e-07	5.35e-06
chr1	9264400	9272999	8600	*	10.09	10.79	8.66	2.13	2.43e-07	2.63e-06
chr4	9275800	9281999	6200	*	8.75	9.45	7.33	2.13	4.51e-08	6.4e-07
chr5	5127000	5128399	1400	*	6.67	7.37	5.25	2.12	0.0131	0.0239
chr2	13230000	13230799	800	*	6.03	6.74	4.62	2.12	0.00533	0.011
chr3	21802400	21809999	7600	*	9.44	10.14	8.02	2.12	0.00224	0.00528
chr5	19039200	19040599	1400	*	7	7.7	5.58	2.12	0.0016	0.00399
chr1	24756800	24759999	3200	*	7.54	8.25	6.13	2.12	0.00104	0.00281
chr4	8828800	8836399	7600	*	8.55	9.25	7.14	2.12	0.000271	0.000918
chr1	10450800	10455999	5200	*	9.2	9.9	7.78	2.12	8.18e-05	0.000343
chr5	21032000	21036999	5000	*	9.31	10.01	7.89	2.12	4.09e-05	0.000194
chr1	24936800	24944999	8200	*	9.36	10.06	7.94	2.12	1.6e-05	9.06e-05
chr4	585000	588799	3800	*	9.02	9.73	7.6	2.12	1.42e-05	8.26e-05
chr1	11281000	11283199	2200	*	8.16	8.87	6.75	2.12	1e-05	6.16e-05
chr2	12864200	12869999	5800	*	9.4	10.1	7.98	2.12	9.94e-07	8.83e-06
chr3	17538000	17545799	7800	*	10.03	10.73	8.61	2.12	2.09e-07	2.32e-06
chr5	21904800	21908799	4000	*	8.84	9.54	7.42	2.12	5.64e-08	7.67e-07
chr1	3184200	3186199	2000	*	6.44	7.14	5.03	2.11	0.0121	0.0223
chr4	6820000	6821599	1600	*	7.29	7.99	5.88	2.11	0.00413	0.00885
chr3	11554200	11556199	2000	*	6.98	7.68	5.57	2.11	0.00385	0.00833
chr5	3347400	3350599	3200	*	8.15	8.85	6.74	2.11	0.000854	0.00236
chr1	18008000	18011799	3800	*	7.36	8.06	5.94	2.11	0.000474	0.00146
chr2	6167000	6169199	2200	*	7.55	8.25	6.15	2.11	0.000329	0.00108
chr3	658800	664799	6000	*	9.59	10.28	8.18	2.11	0.000166	0.000616
chr2	643400	651999	8600	*	10.08	10.78	8.68	2.11	0.000106	0.000424
chr1	26351200	26355199	4000	*	9.18	9.88	7.77	2.11	8.61e-05	0.000357
chr5	24531800	24542799	11000	*	10.9	11.6	9.49	2.11	3.26e-05	0.00016
chr3	8241600	8247199	5600	*	9.85	10.55	8.45	2.11	1.87e-05	0.000102
chr3	6913400	6918399	5000	*	9.01	9.71	7.6	2.11	1.55e-05	8.83e-05
chr3	9583400	9588599	5200	*	9.51	10.21	8.1	2.11	8.3e-06	5.25e-05
chr5	17530600	17534799	4200	*	8.29	8.99	6.88	2.11	3.77e-07	3.8e-06
chr1	5292000	5293199	1200	*	5.94	6.64	4.53	2.1	0.00694	0.0138
chr5	8851200	8856799	5600	*	7.31	8.01	5.91	2.1	0.00134	0.00345
chr3	2847800	2849199	1400	*	6.95	7.65	5.55	2.1	0.00108	0.00289
chr2	6321200	6326199	5000	*	8.88	9.58	7.47	2.1	0.000227	0.000791
chr4	5451000	5453199	2200	*	6.74	7.44	5.33	2.1	0.000155	0.000579
chr5	7716000	7723599	7600	*	10.26	10.96	8.85	2.1	8.48e-05	0.000352
chr1	18345400	18350399	5000	*	9.46	10.16	8.06	2.1	7.21e-05	0.00031
chr1	20600600	20606799	6200	*	9.77	10.47	8.37	2.1	1.82e-05	0.0001
chr5	1021800	1026399	4600	*	9.04	9.74	7.64	2.1	1.1e-05	6.71e-05
chr4	10210400	10214599	4200	*	9.07	9.77	7.67	2.1	1.71e-06	1.38e-05
chr1	28498800	28503199	4400	*	8.24	8.94	6.84	2.1	6.01e-07	5.76e-06
chr1	4596000	4601399	5400	*	9.41	10.11	8.01	2.1	2.11e-07	2.34e-06
chr3	3962400	3963999	1600	*	7.1	7.79	5.71	2.09	0.0071	0.014
chr5	9968200	9970999	2800	*	6.8	7.5	5.41	2.09	0.00681	0.0136
chr4	5700800	5701999	1200	*	6.2	6.89	4.81	2.09	0.00532	0.011
chr5	7229800	7232799	3000	*	8.26	8.95	6.87	2.09	0.00224	0.00528
chr2	18804000	18806399	2400	*	8.35	9.05	6.96	2.09	0.00138	0.00354
chr5	9885800	9886799	1000	*	6.88	7.57	5.48	2.09	0.000435	0.00135
chr4	6735400	6741999	6600	*	9.99	10.68	8.59	2.09	0.000187	0.000677
chr3	1094000	1096999	3000	*	7.52	8.22	6.13	2.09	0.000182	0.000663
chr5	7252000	7255999	4000	*	8.87	9.56	7.47	2.09	0.00013	0.000502
chr5	22267800	22271799	4000	*	8.81	9.5	7.41	2.09	9.32e-05	0.000382
chr4	7892800	7896399	3600	*	9.5	10.19	8.11	2.09	7.8e-05	0.000331
chr4	14429000	14430399	1400	*	7.1	7.79	5.7	2.09	3.02e-05	0.000151
chr2	1485600	1498399	12800	*	9.24	9.93	7.84	2.09	2.15e-05	0.000115
chr4	10836800	10839799	3000	*	9.12	9.82	7.73	2.09	7.91e-06	5.06e-05
chr4	13712600	13717599	5000	*	9.47	10.16	8.08	2.09	6.98e-06	4.59e-05
chr2	17232400	17241799	9400	*	10.16	10.85	8.76	2.09	5.85e-06	3.94e-05
chr4	10596800	10601199	4400	*	7.71	8.41	6.32	2.09	3.72e-06	2.69e-05
chr5	25504200	25505999	1800	*	8.39	9.08	6.99	2.09	3.65e-06	2.65e-05
chr2	16043200	16046799	3600	*	8.83	9.53	7.44	2.09	1.36e-08	2.25e-07
chr3	19529800	19533199	3400	*	8.94	9.63	7.54	2.09	8.06e-09	1.45e-07
chr4	13493400	13494199	800	*	6.4	7.09	5.01	2.08	0.0141	0.0255
chr3	935400	936399	1000	*	5.88	6.57	4.49	2.08	0.0134	0.0244
chr5	13549400	13550799	1400	*	6.83	7.53	5.44	2.08	0.00128	0.00334
chr5	24154000	24164799	10800	*	9.83	10.52	8.44	2.08	0.00122	0.00318
chr1	24444200	24454999	10800	*	9.28	9.97	7.89	2.08	0.000945	0.00258
chr1	21351200	21354399	3200	*	8.18	8.88	6.8	2.08	0.000294	0.000981
chr1	23113000	23118199	5200	*	9.45	10.15	8.06	2.08	0.000235	0.000812
chr4	14267800	14271999	4200	*	7.96	8.65	6.57	2.08	0.000141	0.000538
chr1	22159800	22161999	2200	*	7.96	8.65	6.58	2.08	7.35e-05	0.000315
chr4	8777800	8782399	4600	*	9.52	10.21	8.13	2.08	6.15e-06	4.12e-05
chr5	6233600	6234199	600	*	6.63	7.32	5.25	2.07	0.0109	0.0204
chr1	30167000	30168399	1400	*	6.14	6.83	4.76	2.07	0.00495	0.0103
chr1	9081000	9081799	800	*	6.28	6.97	4.9	2.07	0.00386	0.00836
chr5	20234000	20238599	4600	*	8.27	8.96	6.9	2.07	0.00213	0.00506
chr4	9057400	9063399	6000	*	9.12	9.81	7.74	2.07	0.00115	0.00303
chr5	15379200	15381199	2000	*	7.7	8.39	6.32	2.07	5.24e-05	0.000238
chr4	12332600	12341599	9000	*	9.42	10.11	8.04	2.07	2.18e-05	0.000116
chr2	13105800	13112199	6400	*	10.1	10.79	8.72	2.07	2.07e-05	0.000111
chr1	11997400	12001599	4200	*	8.6	9.3	7.22	2.07	1.08e-06	9.39e-06
chr3	5854600	5859799	5200	*	8.84	9.53	7.46	2.07	3.47e-07	3.53e-06
chr5	6588600	6593999	5400	*	8.72	9.41	7.34	2.07	1.71e-07	1.95e-06
chr3	16834000	16839199	5200	*	9.13	9.82	7.74	2.07	1.08e-07	1.32e-06
chr5	21719000	21722999	4000	*	9.01	9.7	7.63	2.07	2.71e-08	4.08e-07
chr3	18393600	18400999	7400	*	9.01	9.7	7.63	2.07	8.26e-09	1.49e-07
chr4	139000	141399	2400	*	7.21	7.9	5.84	2.06	0.0137	0.0248
chr5	12602200	12604799	2600	*	6.47	7.16	5.1	2.06	0.00744	0.0147
chr5	24418200	24423199	5000	*	8.66	9.35	7.3	2.06	0.00609	0.0123
chr3	22190800	22193199	2400	*	7.73	8.42	6.36	2.06	0.00229	0.00537
chr5	17282000	17287199	5200	*	8.73	9.42	7.35	2.06	0.00196	0.00472
chr1	11450400	11451599	1200	*	6.63	7.32	5.26	2.06	0.000677	0.00195
chr3	4746200	4749799	3600	*	8.54	9.23	7.18	2.06	0.000584	0.00172
chr4	7013200	7019199	6000	*	7.85	8.54	6.48	2.06	0.000205	0.000731
chr5	21843600	21846799	3200	*	7.22	7.91	5.85	2.06	0.000205	0.00073
chr2	11293800	11296199	2400	*	8.12	8.81	6.75	2.06	0.000117	0.000461
chr2	1007800	1009399	1600	*	7.08	7.77	5.71	2.06	9.33e-05	0.000382
chr2	9333600	9338599	5000	*	9.94	10.63	8.57	2.06	6.22e-05	0.000274
chr4	1011400	1016399	5000	*	9.33	10.02	7.96	2.06	6e-05	0.000266
chr4	17116200	17118999	2800	*	7.91	8.6	6.54	2.06	4.6e-05	0.000213
chr4	2216800	2222999	6200	*	9.35	10.04	7.97	2.06	2.19e-05	0.000116
chr1	17697800	17701199	3400	*	8.01	8.7	6.64	2.06	1.71e-05	9.52e-05
chr2	7296000	7297999	2000	*	7.49	8.18	6.11	2.06	1.42e-05	8.26e-05
chr1	19001600	19017599	16000	*	10.51	11.2	9.14	2.06	8.24e-06	5.22e-05
chr5	15061400	15064599	3200	*	7.75	8.44	6.38	2.06	4.02e-06	2.86e-05
chr4	8922400	8941599	19200	*	11.16	11.85	9.79	2.06	3.36e-06	2.46e-05
chr1	2658400	2661999	3600	*	8.58	9.27	7.21	2.06	2.84e-08	4.27e-07
chr1	9606400	9610799	4400	*	9.24	9.93	7.88	2.05	0.0244	0.0413
chr3	8858400	8866399	8000	*	10.11	10.8	8.75	2.05	0.000798	0.00223
chr5	3206200	3208799	2600	*	7.27	7.96	5.91	2.05	0.000179	0.000655
chr4	7219000	7228399	9400	*	10.72	11.41	9.36	2.05	4.76e-05	0.000219
chr5	23330400	23339199	8800	*	10.05	10.74	8.68	2.05	2.26e-05	0.000119
chr1	698000	701399	3400	*	8.31	9	6.94	2.05	2.23e-05	0.000118
chr4	1446600	1447799	1200	*	7.17	7.86	5.81	2.05	1.33e-05	7.85e-05
chr5	20677400	20680199	2800	*	8.89	9.58	7.53	2.05	4.15e-06	2.93e-05
chr5	5398000	5402999	5000	*	9.42	10.11	8.05	2.05	2.92e-06	2.19e-05
chr2	17369600	17374199	4600	*	9.19	9.88	7.83	2.05	2.54e-06	1.94e-05
chr4	1176200	1180399	4200	*	9.54	10.23	8.19	2.05	1.79e-06	1.44e-05
chr1	19041200	19043799	2600	*	8.17	8.86	6.81	2.05	2.22e-07	2.43e-06
chr3	11960200	11962799	2600	*	8.82	9.5	7.45	2.05	1.47e-07	1.72e-06
chr5	22252600	22255799	3200	*	8.55	9.24	7.18	2.05	8.79e-08	1.09e-06
chr2	11888000	11897199	9200	*	8.86	9.55	7.5	2.05	6.13e-08	8.21e-07
chr3	19009000	19012399	3400	*	7.02	7.71	5.66	2.04	0.00786	0.0154
chr5	24137400	24138999	1600	*	6.5	7.18	5.14	2.04	0.00595	0.0121
chr1	19894200	19898199	4000	*	6.61	7.3	5.26	2.04	0.00533	0.011
chr5	14777200	14779599	2400	*	7.02	7.7	5.67	2.04	0.00397	0.00854
chr1	28968600	28973599	5000	*	8.6	9.29	7.24	2.04	0.0039	0.00843
chr1	28338800	28341599	2800	*	6.38	7.06	5.03	2.04	0.00234	0.00548
chr1	17550200	17551199	1000	*	6.47	7.15	5.11	2.04	0.00107	0.00286
chr5	2065600	2070399	4800	*	8.84	9.53	7.48	2.04	0.000495	0.0015
chr4	40800	46799	6000	*	10.24	10.93	8.89	2.04	7.69e-05	0.000328
chr4	171600	176799	5200	*	9.84	10.52	8.48	2.04	6.91e-05	0.000299
chr2	16336800	16346599	9800	*	10.33	11.01	8.97	2.04	4.3e-05	0.000201
chr3	8711600	8719199	7600	*	10.3	10.99	8.95	2.04	2.51e-05	0.000129
chr1	18855000	18858599	3600	*	8.41	9.09	7.05	2.04	9.46e-06	5.85e-05
chr2	18626400	18637399	11000	*	11.05	11.74	9.69	2.04	7.98e-06	5.1e-05
chr2	11965200	11969799	4600	*	8.77	9.46	7.41	2.04	7.34e-06	4.76e-05
chr5	22160400	22163599	3200	*	7.52	8.21	6.17	2.04	6.87e-06	4.55e-05
chr1	11029400	11031999	2600	*	8.17	8.85	6.81	2.04	5.12e-06	3.53e-05
chr4	61800	65999	4200	*	9.33	10.01	7.97	2.04	2.78e-06	2.11e-05
chr5	14705000	14714399	9400	*	9.63	10.32	8.28	2.04	5.78e-07	5.56e-06
chr1	22066600	22072999	6400	*	8.57	9.26	7.23	2.03	0.0126	0.0231
chr5	21777000	21777799	800	*	6.25	6.94	4.91	2.03	0.00374	0.00813
chr1	12303600	12305799	2200	*	8.07	8.76	6.73	2.03	0.00292	0.00657
chr3	18844800	18854199	9400	*	9.8	10.48	8.45	2.03	0.000879	0.00242
chr3	7763600	7765199	1600	*	6.91	7.6	5.57	2.03	0.000841	0.00233
chr5	7703000	7707399	4400	*	9.39	10.08	8.05	2.03	0.000102	0.000411
chr1	8800	16999	8200	*	10.59	11.27	9.24	2.03	3.3e-05	0.000161
chr1	11277400	11280199	2800	*	8.82	9.5	7.47	2.03	8.42e-06	5.3e-05
chr3	10829000	10834199	5200	*	9.04	9.72	7.69	2.03	7.75e-06	4.97e-05
chr4	361000	364799	3800	*	7.79	8.47	6.44	2.03	3.97e-06	2.83e-05
chr1	25876200	25885199	9000	*	8.95	9.64	7.61	2.03	1.94e-07	2.19e-06
chr2	2308800	2309799	1000	*	5.95	6.64	4.62	2.02	0.00857	0.0165
chr2	14954800	14962199	7400	*	8.64	9.32	7.3	2.02	0.00246	0.00572
chr5	9200600	9203799	3200	*	7.25	7.93	5.91	2.02	0.00108	0.00288
chr3	23066000	23072199	6200	*	9.7	10.38	8.36	2.02	0.000714	0.00203
chr1	16759000	16762399	3400	*	8.56	9.24	7.22	2.02	0.000495	0.0015
chr4	11417800	11423999	6200	*	9.55	10.23	8.21	2.02	8.41e-05	0.00035
chr3	7294000	7308199	14200	*	11.09	11.77	9.75	2.02	7.97e-05	0.000336
chr1	25443200	25448999	5800	*	9.78	10.46	8.44	2.02	5.46e-05	0.000246
chr1	25165400	25179799	14400	*	10.65	11.33	9.32	2.02	4.38e-05	0.000204
chr1	11334400	11351399	17000	*	11.4	12.08	10.06	2.02	2.93e-05	0.000147
chr2	9861600	9873399	11800	*	10.79	11.47	9.45	2.02	1.39e-05	8.08e-05
chr3	10236000	10241799	5800	*	9.08	9.76	7.74	2.02	1.3e-05	7.71e-05
chr3	18766600	18770399	3800	*	9.12	9.8	7.78	2.02	1.12e-05	6.78e-05
chr1	28342600	28353999	11400	*	10.7	11.38	9.36	2.02	5.61e-06	3.8e-05
chr4	9739200	9744199	5000	*	7.56	8.24	6.22	2.02	1.59e-06	1.3e-05
chr1	24354800	24358999	4200	*	8.94	9.62	7.6	2.02	5.2e-07	5.05e-06
chr4	7400600	7403799	3200	*	8.29	8.97	6.95	2.02	3.84e-08	5.53e-07
chr5	8685800	8690599	4800	*	8.68	9.37	7.34	2.02	1.12e-08	1.9e-07
chr2	11449600	11452599	3000	*	8.32	9	6.99	2.01	0.0127	0.0233
chr1	23048000	23055999	8000	*	9.26	9.94	7.93	2.01	0.00399	0.00858
chr4	7809200	7810799	1600	*	6.4	7.08	5.07	2.01	0.00374	0.00813
chr1	25014400	25017199	2800	*	6.69	7.37	5.36	2.01	0.00303	0.0068
chr5	8913000	8919199	6200	*	8.88	9.56	7.55	2.01	0.000609	0.00179
chr5	17766000	17775599	9600	*	10.33	11.01	9	2.01	0.000409	0.00128
chr3	6315800	6322799	7000	*	8.63	9.31	7.31	2.01	0.000289	0.00097
chr3	19477400	19481399	4000	*	8.37	9.05	7.04	2.01	0.000233	0.000805
chr3	16919400	16927399	8000	*	9.61	10.29	8.28	2.01	5.69e-05	0.000254
chr4	9906000	9908799	2800	*	9.55	10.23	8.22	2.01	3.89e-05	0.000186
chr3	17003000	17005999	3000	*	8.62	9.3	7.29	2.01	2.07e-07	2.32e-06
chr5	16710000	16716999	7000	*	8.81	9.48	7.48	2.01	1.17e-08	1.96e-07
chr3	17959400	17960799	1400	*	6.13	6.81	4.81	2	0.0124	0.0227
chr1	11129200	11131599	2400	*	7.72	8.4	6.39	2	0.00259	0.00596
chr2	16793200	16799399	6200	*	10.09	10.77	8.77	2	0.000563	0.00167
chr5	3612400	3616399	4000	*	7.22	7.9	5.9	2	8.95e-05	0.000369
chr5	950600	962799	12200	*	11.63	12.31	10.31	2	6.41e-05	0.000281
chr2	7846000	7855599	9600	*	10.66	11.34	9.34	2	4.78e-05	0.00022
chr1	13314600	13322399	7800	*	10.28	10.96	8.96	2	3.71e-05	0.000178
chr2	10946000	10951799	5800	*	10.04	10.72	8.72	2	3.44e-05	0.000167
chr4	954200	956599	2400	*	8.55	9.23	7.22	2	3.27e-05	0.000161
chr1	18544800	18547999	3200	*	8.44	9.12	7.11	2	2.75e-05	0.00014
chr2	13052800	13063399	10600	*	10.2	10.88	8.88	2	1.76e-05	9.73e-05
chr1	9838200	9845199	7000	*	8.96	9.63	7.63	2	8.97e-06	5.59e-05
chr2	15088800	15092599	3800	*	8.88	9.56	7.56	2	1.05e-06	9.25e-06
chr2	1991400	1995599	4200	*	8.81	9.49	7.49	2	9.04e-07	8.16e-06
chr2	474800	477799	3000	*	8.01	8.68	6.69	2	6.45e-07	6.11e-06
chr3	17081800	17086999	5200	*	8.39	9.06	7.07	2	1.95e-07	2.2e-06
chr4	14632600	14641799	9200	*	9.67	10.35	8.35	2	7.36e-08	9.45e-07
chr3	4040400	4041799	1400	*	6.14	6.82	4.83	1.99	0.00424	0.00906
chr2	16419800	16423199	3400	*	7.98	8.66	6.67	1.99	0.00249	0.00576
chr1	26154400	26159599	5200	*	9.23	9.9	7.91	1.99	0.00174	0.00427
chr2	1989200	1990599	1400	*	6.8	7.48	5.49	1.99	0.00125	0.00326
chr4	10224400	10227999	3600	*	7.36	8.03	6.05	1.99	0.000642	0.00186
chr2	15932000	15939799	7800	*	9.24	9.91	7.92	1.99	0.000373	0.00119
chr2	982200	988799	6600	*	9.33	10.01	8.02	1.99	0.000323	0.00106
chr1	9082600	9085799	3200	*	8.05	8.72	6.73	1.99	0.000315	0.00104
chr3	7312800	7317799	5000	*	9.78	10.45	8.46	1.99	0.000314	0.00104
chr5	17049000	17063999	15000	*	10.86	11.54	9.55	1.99	5.45e-05	0.000246
chr5	9134800	9140999	6200	*	10.36	11.04	9.05	1.99	2.3e-05	0.000121
chr3	2196200	2200399	4200	*	7.71	8.39	6.4	1.99	1.11e-05	6.72e-05
chr1	11074000	11081199	7200	*	9.97	10.65	8.66	1.99	5.2e-06	3.58e-05
chr1	20343800	20349199	5400	*	8.44	9.12	7.12	1.99	4.87e-06	3.39e-05
chr4	8730600	8740799	10200	*	10.46	11.13	9.15	1.99	6.56e-07	6.18e-06
chr5	2529800	2534999	5200	*	9.1	9.78	7.79	1.99	9.09e-08	1.12e-06
chr4	8581400	8584599	3200	*	6.64	7.31	5.33	1.98	0.025	0.0423
chr5	17332400	17337999	5600	*	8.19	8.87	6.89	1.98	0.0183	0.032
chr3	6259800	6261599	1800	*	6.66	7.33	5.36	1.98	0.0102	0.0192
chr3	900600	905199	4600	*	9.13	9.8	7.82	1.98	0.00845	0.0163
chr3	7464200	7473399	9200	*	9.93	10.6	8.62	1.98	0.00249	0.00576
chr3	16963000	16969399	6400	*	9.51	10.19	8.21	1.98	0.00161	0.00401
chr1	4427000	4431999	5000	*	9.03	9.71	7.73	1.98	0.000458	0.00142
chr3	10719400	10720999	1600	*	6.8	7.48	5.5	1.98	0.0004	0.00126
chr3	22349000	22353599	4600	*	8.4	9.07	7.09	1.98	0.000369	0.00118
chr5	8134200	8141799	7600	*	9.44	10.11	8.13	1.98	0.000131	0.000503
chr5	5625800	5629799	4000	*	8.93	9.61	7.62	1.98	0.000112	0.000443
chr3	17205600	17209199	3600	*	8.23	8.9	6.92	1.98	0.000106	0.000425
chr4	18332600	18335799	3200	*	9.14	9.81	7.83	1.98	6.9e-05	0.000299
chr1	24706800	24710999	4200	*	7.78	8.45	6.47	1.98	4.29e-05	0.000201
chr1	24396800	24415999	19200	*	11.46	12.13	10.15	1.98	1.91e-05	0.000104
chr3	16427400	16434999	7600	*	8.56	9.23	7.25	1.98	1.01e-05	6.2e-05
chr4	8769600	8776799	7200	*	9.77	10.44	8.46	1.98	7.27e-06	4.73e-05
chr1	23310400	23313799	3400	*	7.79	8.47	6.48	1.98	3.32e-06	2.44e-05
chr1	21155200	21158399	3200	*	8.49	9.17	7.19	1.98	4.4e-07	4.37e-06
chr5	21146800	21149599	2800	*	6.4	7.07	5.1	1.97	0.00463	0.00976
chr5	4894800	4897799	3000	*	6.66	7.33	5.36	1.97	0.0032	0.00711
chr2	16143200	16144199	1000	*	6.84	7.51	5.54	1.97	0.00316	0.00705
chr5	19442200	19447599	5400	*	9.1	9.77	7.8	1.97	0.00112	0.00297
chr3	19291800	19298399	6600	*	9.38	10.05	8.08	1.97	0.000957	0.0026
chr2	13100200	13101599	1400	*	7.38	8.06	6.09	1.97	0.0003	0.000999
chr3	17165600	17166799	1200	*	7.5	8.17	6.2	1.97	0.00028	0.000941
chr1	18987800	18999199	11400	*	10.37	11.04	9.07	1.97	0.000153	0.000576
chr5	25013800	25019599	5800	*	9.45	10.12	8.15	1.97	7.37e-05	0.000316
chr5	14941800	14944999	3200	*	8.67	9.34	7.37	1.97	5e-05	0.000228
chr1	29516000	29526199	10200	*	10.01	10.68	8.71	1.97	2.26e-05	0.000119
chr1	4160800	4170799	10000	*	10.41	11.08	9.11	1.97	2.86e-06	2.16e-05
chr1	26709200	26714199	5000	*	8.07	8.74	6.78	1.96	0.0151	0.0271
chr2	17559600	17563199	3600	*	7.77	8.44	6.49	1.96	0.00719	0.0142
chr1	16930600	16931999	1400	*	6.36	7.03	5.07	1.96	0.00452	0.00957
chr1	4587800	4588599	800	*	6.83	7.5	5.54	1.96	0.00279	0.00635
chr2	8784600	8785399	800	*	6.96	7.63	5.67	1.96	0.00229	0.00538
chr3	10269200	10269799	600	*	6.95	7.62	5.66	1.96	0.00218	0.00517
chr4	628600	634199	5600	*	7.29	7.96	6	1.96	0.00128	0.00334
chr2	6241000	6242599	1600	*	8.23	8.9	6.94	1.96	0.00125	0.00326
chr3	15857000	15858599	1600	*	7	7.67	5.71	1.96	0.000994	0.00269
chr2	11126400	11128799	2400	*	6.92	7.59	5.63	1.96	0.000765	0.00215
chr2	18524600	18531599	7000	*	9.49	10.16	8.2	1.96	0.000401	0.00127
chr2	18807600	18811999	4400	*	7.88	8.55	6.59	1.96	0.000117	0.000461
chr5	6040400	6043399	3000	*	7.97	8.64	6.68	1.96	0.000104	0.00042
chr1	4021800	4027999	6200	*	9.49	10.16	8.2	1.96	5.97e-05	0.000265
chr2	14781000	14784199	3200	*	8.15	8.82	6.86	1.96	1.19e-06	1.03e-05
chr2	12720800	12724999	4200	*	8.49	9.16	7.2	1.96	4.25e-07	4.24e-06
chr5	8804200	8807799	3600	*	8.18	8.85	6.89	1.96	2.94e-07	3.12e-06
chr1	8723800	8724599	800	*	7.16	7.83	5.88	1.95	0.0298	0.0491
chr1	9972000	9973999	2000	*	7.84	8.5	6.55	1.95	0.0161	0.0286
chr4	1398000	1400599	2600	*	7.4	8.07	6.12	1.95	0.0133	0.0242
chr4	11238400	11239399	1000	*	6.47	7.14	5.19	1.95	0.0041	0.00878
chr4	5211000	5212199	1200	*	6.46	7.13	5.18	1.95	0.00322	0.00717
chr3	3569400	3572599	3200	*	7.68	8.35	6.4	1.95	0.00216	0.00513
chr4	16515000	16518399	3400	*	7.37	8.04	6.09	1.95	0.00112	0.00298
chr5	9001600	9003399	1800	*	7.46	8.13	6.18	1.95	0.000206	0.000732
chr2	1418000	1419599	1600	*	6.84	7.51	5.56	1.95	0.000197	0.000708
chr3	16535400	16539199	3800	*	8.98	9.65	7.7	1.95	0.000182	0.000663
chr5	9007200	9020399	13200	*	10.38	11.05	9.1	1.95	0.000151	0.00057
chr5	3193000	3197399	4400	*	9.72	10.38	8.44	1.95	9.86e-05	0.000401
chr3	3951200	3961399	10200	*	10.5	11.17	9.22	1.95	5.31e-05	0.00024
chr4	11911600	11919599	8000	*	9.72	10.39	8.44	1.95	1.81e-05	9.98e-05
chr2	6898000	6900799	2800	*	7.96	8.63	6.67	1.95	4.13e-06	2.93e-05
chr5	4102000	4106199	4200	*	6.17	6.84	4.9	1.94	0.0156	0.0278
chr2	14387400	14388599	1200	*	7.12	7.79	5.85	1.94	0.0121	0.0222
chr1	21617600	21622199	4600	*	7.87	8.53	6.59	1.94	0.00587	0.012
chr5	18728200	18730199	2000	*	6.37	7.04	5.1	1.94	0.00565	0.0116
chr3	22701200	22703999	2800	*	7.19	7.86	5.92	1.94	0.00545	0.0112
chr1	12621600	12622799	1200	*	6.66	7.33	5.39	1.94	0.00423	0.00905
chr1	17370400	17371799	1400	*	7.64	8.31	6.37	1.94	0.00412	0.00883
chr3	6620600	6623599	3000	*	8.86	9.52	7.58	1.94	0.00219	0.0052
chr2	9884400	9886199	1800	*	7.12	7.79	5.85	1.94	0.00198	0.00475
chr1	19219800	19225799	6000	*	8.15	8.81	6.87	1.94	0.00103	0.00278
chr2	6501000	6502599	1600	*	6.86	7.53	5.59	1.94	0.000157	0.000588
chr1	21319400	21324599	5200	*	9.54	10.2	8.26	1.94	0.000155	0.000579
chr4	7085800	7088199	2400	*	8.08	8.74	6.8	1.94	0.000108	0.000429
chr2	16816200	16820799	4600	*	9.64	10.31	8.37	1.94	5.24e-05	0.000238
chr4	16238000	16246599	8600	*	9.96	10.63	8.68	1.94	8.62e-06	5.41e-05
chr5	907200	914199	7000	*	10.17	10.84	8.9	1.94	4.32e-06	3.04e-05
chr1	9290400	9295399	5000	*	8.64	9.31	7.37	1.94	2.05e-06	1.62e-05
chr5	7458000	7464599	6600	*	9.8	10.47	8.52	1.94	1.68e-06	1.37e-05
chr1	22985800	22991799	6000	*	9.19	9.86	7.92	1.94	1.06e-06	9.27e-06
chr2	15329200	15332599	3400	*	8.51	9.17	7.24	1.94	7.46e-07	6.94e-06
chr5	9803400	9804999	1600	*	7.61	8.27	6.34	1.93	0.027	0.0452
chr5	20725400	20733599	8200	*	8.56	9.22	7.29	1.93	0.0115	0.0212
chr4	6390600	6396399	5800	*	9.19	9.85	7.92	1.93	0.00338	0.00745
chr1	2905400	2910799	5400	*	9.43	10.1	8.17	1.93	0.00136	0.00349
chr4	12868200	12869799	1600	*	7.15	7.82	5.89	1.93	0.000333	0.00109
chr2	18644200	18650399	6200	*	9.22	9.89	7.96	1.93	0.000275	0.000928
chr1	11864800	11873399	8600	*	9.93	10.6	8.67	1.93	0.000113	0.000449
chr2	11814000	11816199	2200	*	8.22	8.88	6.96	1.93	9.64e-05	0.000393
chr1	17627800	17631999	4200	*	8.3	8.96	7.03	1.93	3.31e-05	0.000162
chr1	26573200	26580399	7200	*	8.87	9.54	7.61	1.93	2.49e-05	0.000129
chr5	19140000	19142599	2600	*	7.67	8.33	6.41	1.93	1.8e-05	9.93e-05
chr5	15388000	15397199	9200	*	9.84	10.5	8.57	1.93	1.35e-05	7.92e-05
chr5	16098600	16102399	3800	*	7.5	8.16	6.24	1.93	1e-05	6.16e-05
chr1	22075400	22081199	5800	*	9.3	9.97	8.03	1.93	9.47e-06	5.85e-05
chr4	8747200	8767799	20600	*	11.2	11.86	9.93	1.93	2.38e-06	1.83e-05
chr4	8598800	8602399	3600	*	8.6	9.26	7.33	1.93	8.49e-08	1.07e-06
chr3	14327200	14333999	6800	*	7.72	8.38	6.46	1.92	0.0166	0.0294
chr2	234800	240399	5600	*	8.77	9.43	7.51	1.92	0.0106	0.0198
chr3	13061200	13063199	2000	*	7.35	8.02	6.09	1.92	0.00683	0.0136
chr3	9485400	9487399	2000	*	8.03	8.69	6.77	1.92	0.00613	0.0124
chr3	21264400	21265999	1600	*	6.3	6.96	5.04	1.92	0.00319	0.0071
chr2	12756000	12758599	2600	*	7.54	8.2	6.28	1.92	0.00231	0.0054
chr5	14694200	14696599	2400	*	8.74	9.4	7.48	1.92	0.00179	0.00436
chr1	20870800	20872399	1600	*	7.18	7.85	5.92	1.92	0.00156	0.00392
chr3	301800	306999	5200	*	7.82	8.48	6.56	1.92	0.000851	0.00236
chr1	22997800	23008599	10800	*	9.16	9.82	7.89	1.92	0.000824	0.00229
chr5	20902200	20909399	7200	*	8.76	9.42	7.5	1.92	0.000749	0.00212
chr2	17467000	17469999	3000	*	7.32	7.98	6.07	1.92	0.000439	0.00136
chr3	4107800	4111799	4000	*	8.75	9.42	7.5	1.92	0.000295	0.000983
chr3	6494400	6500799	6400	*	7.21	7.87	5.95	1.92	0.000274	0.000926
chr5	23922600	23929799	7200	*	9.77	10.43	8.51	1.92	0.000223	0.000782
chr2	10670600	10672599	2000	*	7.57	8.23	6.31	1.92	0.000129	0.000497
chr4	744800	748599	3800	*	9.31	9.97	8.05	1.92	7.93e-05	0.000334
chr5	4227800	4240999	13200	*	11.27	11.93	10.01	1.92	7.79e-05	0.000331
chr5	16243800	16250399	6600	*	7.8	8.46	6.54	1.92	4.38e-05	0.000204
chr3	18727200	18732399	5200	*	8.52	9.19	7.26	1.92	4.23e-05	0.000199
chr2	8698000	8703199	5200	*	8.42	9.08	7.16	1.92	4.22e-05	0.000198
chr5	3221800	3234799	13000	*	11.08	11.74	9.82	1.92	2.49e-05	0.000129
chr5	3274000	3276999	3000	*	8.28	8.94	7.02	1.92	1.56e-05	8.86e-05
chr1	16436400	16441799	5400	*	8.33	8.99	7.08	1.92	1.43e-05	8.28e-05
chr1	18888000	18891799	3800	*	9.28	9.94	8.02	1.92	8.12e-06	5.17e-05
chr4	10121800	10126999	5200	*	8.85	9.51	7.59	1.92	7.39e-06	4.79e-05
chr5	15739000	15741799	2800	*	8.88	9.54	7.63	1.92	6.67e-06	4.43e-05
chr5	18760000	18762199	2200	*	8	8.67	6.74	1.92	4.94e-06	3.43e-05
chr5	17583800	17586799	3000	*	8.13	8.79	6.86	1.92	3.34e-06	2.45e-05
chr1	23370600	23375399	4800	*	8.3	8.96	7.04	1.92	2.12e-06	1.66e-05
chr4	17251800	17257599	5800	*	9.39	10.05	8.13	1.92	1.54e-06	1.27e-05
chr4	12350600	12356999	6400	*	9.63	10.29	8.37	1.92	1.11e-06	9.6e-06
chr3	1982400	1984599	2200	*	6.76	7.42	5.51	1.91	0.00502	0.0104
chr1	24271000	24272599	1600	*	6.96	7.62	5.71	1.91	0.00359	0.00787
chr2	14693600	14701799	8200	*	9.97	10.62	8.72	1.91	0.00108	0.00289
chr2	13648000	13649999	2000	*	7.04	7.7	5.79	1.91	0.000531	0.00159
chr1	11809000	11813999	5000	*	8.92	9.58	7.67	1.91	0.000168	0.000621
chr5	9078600	9087399	8800	*	10.1	10.76	8.85	1.91	0.000138	0.000527
chr3	4607800	4610399	2600	*	9.45	10.11	8.2	1.91	7.41e-05	0.000317
chr2	4019200	4020599	1400	*	7.51	8.17	6.26	1.91	3.35e-05	0.000163
chr1	8314400	8319599	5200	*	9.45	10.11	8.2	1.91	2.26e-05	0.000119
chr4	18519800	18527399	7600	*	9.89	10.55	8.64	1.91	1.71e-05	9.52e-05
chr3	3072600	3079999	7400	*	10.45	11.11	9.19	1.91	1.54e-05	8.79e-05
chr4	7076000	7083999	8000	*	9.63	10.29	8.39	1.91	1.37e-05	8e-05
chr1	19383000	19385599	2600	*	8.13	8.78	6.88	1.91	1.54e-06	1.27e-05
chr2	7856800	7859799	3000	*	8.93	9.59	7.68	1.91	1.33e-06	1.13e-05
chr4	12257200	12260199	3000	*	8.89	9.55	7.64	1.91	1.05e-06	9.24e-06
chr1	8208200	8211999	3800	*	8.97	9.63	7.72	1.91	1.11e-07	1.35e-06
chr5	14047400	14050399	3000	*	7.59	8.25	6.35	1.9	0.00269	0.00614
chr4	17557400	17558999	1600	*	6.94	7.6	5.7	1.9	0.00263	0.00604
chr3	22438000	22442799	4800	*	8.21	8.87	6.97	1.9	0.00177	0.00433
chr1	3906000	3909399	3400	*	8.26	8.91	7.02	1.9	0.000295	0.000983
chr4	16180600	16185999	5400	*	9.66	10.32	8.42	1.9	0.000188	0.000678
chr1	22252200	22260999	8800	*	10.45	11.1	9.2	1.9	8.49e-05	0.000352
chr2	8009600	8014999	5400	*	9.93	10.58	8.69	1.9	8.4e-05	0.00035
chr2	17027800	17032399	4600	*	9.58	10.24	8.34	1.9	7.74e-05	0.000329
chr1	25501800	25505199	3400	*	8.96	9.61	7.72	1.9	7.29e-05	0.000313
chr2	14685200	14692199	7000	*	8.64	9.29	7.39	1.9	7.13e-05	0.000308
chr1	21996600	22003599	7000	*	9.83	10.49	8.59	1.9	4.04e-05	0.000192
chr1	22599600	22602399	2800	*	8.24	8.9	7	1.9	3.88e-05	0.000185
chr5	1790000	1798999	9000	*	8.36	9.02	7.12	1.9	3.14e-05	0.000156
chr1	4699600	4707399	7800	*	10.42	11.08	9.17	1.9	3e-05	0.00015
chr5	15157800	15160599	2800	*	7.82	8.48	6.58	1.9	1.06e-05	6.5e-05
chr1	22723200	22728799	5600	*	9.46	10.12	8.22	1.9	6.93e-06	4.57e-05
chr2	7876200	7878199	2000	*	8.15	8.81	6.91	1.9	5.69e-06	3.85e-05
chr2	1079600	1081599	2000	*	8.51	9.17	7.27	1.9	3.58e-06	2.6e-05
chr3	17521000	17522999	2000	*	8.06	8.72	6.82	1.9	3.32e-06	2.44e-05
chr1	4686400	4692599	6200	*	9.74	10.4	8.5	1.9	9.67e-07	8.61e-06
chr2	13740400	13748999	8600	*	9.1	9.76	7.86	1.9	2.94e-07	3.12e-06
chr2	7473600	7477599	4000	*	5.67	6.33	4.44	1.89	0.0231	0.0393
chr1	12371800	12372799	1000	*	6.13	6.79	4.9	1.89	0.0222	0.0379
chr3	17896400	17899399	3000	*	7.78	8.43	6.54	1.89	0.0125	0.0229
chr2	9088000	9090999	3000	*	8.17	8.82	6.94	1.89	0.00699	0.0139
chr1	4936400	4941399	5000	*	8.12	8.78	6.89	1.89	0.00284	0.00644
chr4	815600	819199	3600	*	8.67	9.32	7.43	1.89	0.00262	0.00601
chr3	21547800	21551799	4000	*	9.29	9.95	8.06	1.89	0.00172	0.00424
chr3	18048800	18055199	6400	*	8.74	9.39	7.51	1.89	0.000746	0.00211
chr5	20133000	20135199	2200	*	7.53	8.18	6.3	1.89	0.00041	0.00129
chr2	16630200	16638999	8800	*	9.63	10.28	8.39	1.89	0.000406	0.00128
chr1	2610200	2613799	3600	*	9.01	9.66	7.77	1.89	0.00038	0.00121
chr5	5258000	5259999	2000	*	7.37	8.02	6.13	1.89	0.000223	0.000782
chr1	8103800	8110799	7000	*	9.36	10.01	8.12	1.89	0.000193	0.000695
chr5	15745800	15748199	2400	*	7.18	7.84	5.95	1.89	0.000178	0.000651
chr2	9017800	9022799	5000	*	9.61	10.26	8.37	1.89	0.000177	0.00065
chr1	24571200	24583599	12400	*	9.58	10.23	8.34	1.89	0.000169	0.000624
chr3	6378600	6391399	12800	*	11.69	12.35	10.45	1.89	4.11e-05	0.000194
chr1	7748800	7753599	4800	*	9.68	10.34	8.44	1.89	2.37e-05	0.000124
chr4	12020000	12027999	8000	*	9.57	10.23	8.34	1.89	2.33e-05	0.000122
chr1	24494600	24506799	12200	*	10.58	11.23	9.34	1.89	1.9e-05	0.000104
chr1	19226800	19231199	4400	*	8.84	9.49	7.6	1.89	6.42e-06	4.28e-05
chr3	20017000	20024199	7200	*	7.77	8.43	6.54	1.89	1.8e-06	1.45e-05
chr3	22344600	22347399	2800	*	7.7	8.35	6.47	1.88	0.0176	0.0309
chr1	11175600	11178399	2800	*	7.42	8.07	6.19	1.88	0.0101	0.0191
chr5	5654200	5655399	1200	*	6.39	7.04	5.16	1.88	0.00555	0.0114
chr1	26006000	26019199	13200	*	9.7	10.36	8.47	1.88	0.00232	0.00542
chr2	18867400	18868399	1000	*	6.58	7.23	5.35	1.88	0.00137	0.00351
chr2	6996800	7004199	7400	*	9.62	10.28	8.4	1.88	0.000747	0.00211
chr3	9936600	9939999	3400	*	8.63	9.29	7.41	1.88	0.000609	0.00179
chr1	29628600	29633399	4800	*	9.53	10.19	8.3	1.88	0.000265	0.000904
chr2	13662200	13666399	4200	*	7.87	8.53	6.65	1.88	0.000101	0.000409
chr3	7767000	7770399	3400	*	8.14	8.79	6.91	1.88	3.46e-05	0.000168
chr1	28566800	28570199	3400	*	9.25	9.9	8.02	1.88	1.47e-07	1.73e-06
chr4	1340600	1345799	5200	*	7.37	8.03	6.15	1.87	0.0172	0.0304
chr5	18065000	18067599	2600	*	6.76	7.41	5.54	1.87	0.0127	0.0233
chr2	17935200	17935999	800	*	6.13	6.78	4.91	1.87	0.00624	0.0126
chr5	7515000	7515799	800	*	6.36	7.01	5.14	1.87	0.00573	0.0117
chr3	5133600	5135799	2200	*	7.81	8.46	6.59	1.87	0.00281	0.00639
chr1	25869800	25873199	3400	*	8.28	8.93	7.06	1.87	0.00141	0.00359
chr2	15082400	15087999	5600	*	9.76	10.41	8.54	1.87	0.00113	0.003
chr5	16579400	16583799	4400	*	9.18	9.83	7.97	1.87	0.000635	0.00184
chr2	13939000	13953999	15000	*	10.63	11.28	9.41	1.87	0.000571	0.00169
chr4	9978800	9979999	1200	*	6.78	7.43	5.56	1.87	0.000486	0.00148
chr1	24315200	24316799	1600	*	7.23	7.88	6.01	1.87	0.000368	0.00118
chr2	15709600	15716599	7000	*	9.48	10.14	8.26	1.87	0.00035	0.00113
chr1	9783000	9794999	12000	*	11.21	11.86	9.99	1.87	0.00022	0.000775
chr3	1102000	1104599	2600	*	7.63	8.28	6.41	1.87	0.000192	0.000694
chr3	1845400	1848199	2800	*	9.33	9.98	8.11	1.87	0.000185	0.000673
chr5	6826600	6831399	4800	*	9.94	10.59	8.72	1.87	0.0001	0.000406
chr3	6157600	6168799	11200	*	10.34	11	9.12	1.87	3.37e-05	0.000164
chr1	19395400	19398999	3600	*	9.24	9.89	8.02	1.87	2.28e-05	0.00012
chr5	17114400	17115399	1000	*	7.61	8.26	6.39	1.87	2.07e-05	0.000111
chr3	20522800	20530799	8000	*	10.12	10.77	8.9	1.87	1.52e-05	8.7e-05
chr5	7342400	7351999	9600	*	11	11.65	9.78	1.87	1.19e-05	7.13e-05
chr4	12525200	12534799	9600	*	8.95	9.6	7.73	1.87	3.5e-06	2.56e-05
chr5	17996200	18006199	10000	*	10.32	10.98	9.11	1.87	1.44e-06	1.21e-05
chr2	6055200	6058599	3400	*	7.52	8.17	6.3	1.86	0.00774	0.0151
chr3	23154400	23156399	2000	*	7.07	7.72	5.86	1.86	0.00491	0.0103
chr3	5626200	5632599	6400	*	8.77	9.42	7.56	1.86	0.00125	0.00325
chr5	14637800	14640399	2600	*	8.84	9.49	7.63	1.86	0.00115	0.00305
chr1	21426400	21427399	1000	*	7.04	7.69	5.83	1.86	0.000777	0.00218
chr4	6200000	6207399	7400	*	9.29	9.94	8.08	1.86	0.000715	0.00204
chr2	16594000	16595999	2000	*	6.98	7.63	5.77	1.86	0.000501	0.00152
chr5	9057400	9060199	2800	*	8.95	9.6	7.74	1.86	0.000393	0.00125
chr4	12977400	12989399	12000	*	10.94	11.58	9.72	1.86	0.000324	0.00106
chr5	15372400	15377199	4800	*	8.93	9.58	7.72	1.86	0.000213	0.000754
chr3	7754200	7762999	8800	*	10.04	10.69	8.83	1.86	0.000172	0.000634
chr3	18512400	18516599	4200	*	9.27	9.92	8.06	1.86	0.000106	0.000425
chr5	21585600	21595599	10000	*	10.37	11.02	9.16	1.86	6.68e-05	0.000292
chr1	18025200	18028999	3800	*	8.86	9.51	7.65	1.86	5.36e-05	0.000242
chr1	16230800	16235799	5000	*	9.64	10.29	8.43	1.86	4.38e-05	0.000204
chr2	5767000	5774599	7600	*	9.94	10.59	8.73	1.86	4.21e-05	0.000198
chr2	17741800	17756999	15200	*	11.01	11.66	9.8	1.86	4.07e-05	0.000193
chr4	17775600	17778599	3000	*	7.7	8.35	6.49	1.86	3.86e-05	0.000185
chr1	3492200	3497799	5600	*	9.2	9.85	7.99	1.86	1.53e-05	8.75e-05
chr1	25680000	25689199	9200	*	10.46	11.11	9.24	1.86	5.23e-06	3.6e-05
chr4	7038200	7039399	1200	*	5.82	6.46	4.62	1.85	0.025	0.0422
chr4	6895600	6897599	2000	*	7.36	8	6.16	1.85	0.00575	0.0117
chr1	17368000	17368799	800	*	7.09	7.74	5.89	1.85	0.00326	0.00722
chr1	29174600	29177199	2600	*	7.27	7.91	6.07	1.85	0.0028	0.00637
chr1	20505000	20508399	3400	*	8.53	9.18	7.33	1.85	0.00108	0.00289
chr4	8079400	8081999	2600	*	8.48	9.13	7.28	1.85	0.000913	0.0025
chr5	19546600	19549199	2600	*	6.8	7.45	5.59	1.85	0.000625	0.00182
chr4	9185800	9188199	2400	*	7.14	7.79	5.94	1.85	0.00062	0.00181
chr5	7025800	7026599	800	*	7.16	7.81	5.96	1.85	0.000405	0.00127
chr1	957200	960599	3400	*	7.48	8.12	6.27	1.85	0.000385	0.00123
chr3	16151000	16154799	3800	*	8.49	9.14	7.29	1.85	0.000361	0.00116
chr3	8300200	8303999	3800	*	8.68	9.33	7.48	1.85	9.85e-05	0.000401
chr5	22065400	22074199	8800	*	10.76	11.41	9.55	1.85	2.88e-05	0.000145
chr4	8640800	8648399	7600	*	9.74	10.39	8.54	1.85	2.73e-05	0.000138
chr1	6787400	6797399	10000	*	9.46	10.1	8.26	1.85	8.69e-06	5.45e-05
chr1	26715400	26719599	4200	*	8.94	9.59	7.74	1.85	8.12e-06	5.17e-05
chr1	21966400	21976399	10000	*	10.41	11.05	9.21	1.85	1.32e-06	1.12e-05
chr2	15121800	15125599	3800	*	5.93	6.57	4.73	1.84	0.0182	0.0318
chr4	8445200	8451999	6800	*	9.01	9.66	7.81	1.84	0.0127	0.0233
chr5	13084400	13084999	600	*	6.97	7.61	5.77	1.84	0.00898	0.0172
chr5	21263000	21266199	3200	*	7.88	8.53	6.69	1.84	0.00756	0.0149
chr4	8744400	8746399	2000	*	8.37	9.02	7.17	1.84	0.00544	0.0112
chr4	7330200	7333799	3600	*	8.91	9.55	7.71	1.84	0.00306	0.00686
chr4	502400	508999	6600	*	7.8	8.45	6.61	1.84	0.0029	0.00654
chr5	24498600	24509799	11200	*	10.79	11.44	9.6	1.84	0.000718	0.00204
chr5	394800	400799	6000	*	10.38	11.02	9.18	1.84	0.000665	0.00192
chr3	7697200	7698799	1600	*	7.12	7.76	5.92	1.84	0.000484	0.00148
chr3	6843600	6849599	6000	*	8.44	9.09	7.24	1.84	0.000414	0.0013
chr2	17907400	17910799	3400	*	9.19	9.84	7.99	1.84	0.000392	0.00124
chr1	7681600	7690199	8600	*	9.15	9.8	7.96	1.84	0.000234	0.000808
chr3	4043000	4048599	5600	*	9.9	10.54	8.7	1.84	0.000145	0.000549
chr5	2829000	2832999	4000	*	9.2	9.84	8	1.84	0.000112	0.000445
chr5	8580200	8582599	2400	*	8	8.64	6.81	1.84	3.59e-05	0.000174
chr3	23176400	23181199	4800	*	8.44	9.09	7.25	1.84	1.82e-05	0.0001
chr3	16683200	16685399	2200	*	7.52	8.17	6.33	1.84	1.61e-05	9.07e-05
chr1	23328600	23340599	12000	*	10.47	11.11	9.27	1.84	1.13e-05	6.84e-05
chr5	4062600	4067199	4600	*	8.89	9.53	7.7	1.84	3.7e-06	2.68e-05
chr5	868400	871199	2800	*	7.17	7.82	5.99	1.83	0.0303	0.0499
chr3	21281800	21286799	5000	*	8.85	9.49	7.66	1.83	0.0266	0.0447
chr2	19007800	19009199	1400	*	6.43	7.07	5.25	1.83	0.00985	0.0187
chr5	8791600	8793999	2400	*	7.94	8.59	6.76	1.83	0.00674	0.0135
chr5	15889800	15891999	2200	*	6.97	7.61	5.78	1.83	0.00312	0.00696
chr1	16816200	16818799	2600	*	7.36	8.01	6.17	1.83	0.00283	0.00642
chr3	16235800	16237999	2200	*	8.14	8.78	6.95	1.83	0.00263	0.00603
chr2	17499400	17508999	9600	*	9.65	10.29	8.46	1.83	0.000872	0.00241
chr2	187800	190799	3000	*	7.8	8.44	6.61	1.83	0.000719	0.00204
chr5	10492200	10495599	3400	*	8.74	9.39	7.56	1.83	0.000468	0.00144
chr2	10031400	10033799	2400	*	7.36	8	6.17	1.83	0.000423	0.00132
chr4	7887800	7889999	2200	*	8.14	8.78	6.95	1.83	0.000399	0.00126
chr2	16306000	16308199	2200	*	7.29	7.93	6.11	1.83	0.000163	0.000606
chr2	17142000	17146199	4200	*	9.55	10.2	8.36	1.83	0.000131	0.000504
chr5	23645200	23646199	1000	*	7.45	8.09	6.26	1.83	6.92e-05	0.000299
chr2	6869400	6876799	7400	*	10.23	10.87	9.04	1.83	6.84e-05	0.000297
chr2	7428200	7438399	10200	*	9.86	10.5	8.67	1.83	3.16e-05	0.000156
chr1	23057600	23071799	14200	*	11.61	12.25	10.42	1.83	1.33e-05	7.85e-05
chr3	5675200	5684999	9800	*	9.78	10.42	8.59	1.83	1.46e-06	1.22e-05
chr4	5454600	5456199	1600	*	7.24	7.89	6.06	1.82	0.0104	0.0196
chr5	2889200	2891999	2800	*	6.39	7.03	5.21	1.82	0.00563	0.0115
chr5	9626800	9627799	1000	*	6.66	7.3	5.47	1.82	0.00209	0.00498
chr1	17592000	17605199	13200	*	10.53	11.17	9.35	1.82	0.000838	0.00233
chr1	6448400	6453799	5400	*	8.41	9.05	7.24	1.82	0.000213	0.000754
chr1	16149800	16157999	8200	*	10.06	10.7	8.88	1.82	0.000174	0.000641
chr4	10794600	10801999	7400	*	9.17	9.81	7.98	1.82	0.000168	0.000623
chr5	22633600	22636799	3200	*	8.21	8.85	7.03	1.82	0.00013	0.000501
chr2	7727600	7729999	2400	*	8.95	9.59	7.77	1.82	0.000121	0.000471
chr3	9173600	9178799	5200	*	8.91	9.55	7.73	1.82	0.000108	0.00043
chr4	10745000	10747799	2800	*	8.02	8.66	6.84	1.82	8.44e-05	0.000351
chr1	9099400	9107799	8400	*	10.59	11.23	9.41	1.82	3.23e-05	0.000159
chr1	3227600	3236399	8800	*	9.71	10.35	8.53	1.82	2.93e-05	0.000147
chr2	7654400	7656599	2200	*	8.14	8.78	6.96	1.82	1.28e-05	7.63e-05
chr3	16486000	16489799	3800	*	8.64	9.28	7.46	1.82	7.84e-06	5.03e-05
chr5	9061600	9067999	6400	*	9	9.64	7.81	1.82	4.02e-07	4.04e-06
chr3	18656400	18661599	5200	*	9.22	9.86	8.04	1.81	0.00394	0.00848
chr3	22921800	22924199	2400	*	8.15	8.79	6.98	1.81	0.0017	0.00419
chr3	11036400	11040999	4600	*	9.41	10.05	8.24	1.81	0.000691	0.00198
chr3	418000	422599	4600	*	8.24	8.88	7.06	1.81	0.000664	0.00191
chr1	27678200	27683799	5600	*	9.39	10.03	8.22	1.81	0.000615	0.0018
chr5	9239800	9242799	3000	*	7.79	8.42	6.61	1.81	0.000483	0.00148
chr1	20480600	20487999	7400	*	9.64	10.28	8.47	1.81	0.00027	0.000916
chr4	9792000	9793199	1200	*	7.48	8.12	6.3	1.81	0.000249	0.000853
chr3	5562000	5564399	2400	*	8.17	8.81	7	1.81	0.000204	0.00073
chr1	10111200	10115999	4800	*	8.6	9.24	7.43	1.81	0.000199	0.000715
chr2	10994800	10995999	1200	*	7.82	8.46	6.65	1.81	0.000169	0.000625
chr4	16708600	16709999	1400	*	8.66	9.29	7.49	1.81	4.07e-05	0.000193
chr5	6163800	6169999	6200	*	9.64	10.28	8.46	1.81	2.41e-05	0.000125
chr3	10609800	10619999	10200	*	9.82	10.45	8.65	1.81	8.25e-07	7.57e-06
chr4	834000	834799	800	*	6.94	7.58	5.77	1.8	0.0215	0.0368
chr3	1383800	1385199	1400	*	6.89	7.52	5.72	1.8	0.00663	0.0133
chr4	10085800	10092999	7200	*	9.42	10.05	8.25	1.8	0.00286	0.00647
chr5	13934600	13942999	8400	*	10.09	10.73	8.93	1.8	0.00259	0.00596
chr3	10309600	10312799	3200	*	8.19	8.83	7.03	1.8	0.00172	0.00424
chr1	13163400	13164799	1400	*	6.93	7.57	5.77	1.8	0.00107	0.00286
chr3	18459000	18467599	8600	*	10.47	11.1	9.3	1.8	0.000678	0.00195
chr1	11242600	11249199	6600	*	7.42	8.06	6.26	1.8	0.000495	0.0015
chr4	5495600	5502999	7400	*	10.36	10.99	9.19	1.8	0.000475	0.00146
chr2	19217000	19227199	10200	*	10.94	11.57	9.77	1.8	0.000235	0.000811
chr2	19684800	19689199	4400	*	8.52	9.15	7.35	1.8	0.000204	0.00073
chr2	730800	732399	1600	*	7.41	8.05	6.24	1.8	0.000123	0.000478
chr1	18763000	18764799	1800	*	8.42	9.06	7.25	1.8	8.75e-05	0.000361
chr3	2576400	2583599	7200	*	7.89	8.53	6.72	1.8	2.96e-05	0.000149
chr4	638600	642399	3800	*	9.7	10.33	8.54	1.8	2.85e-05	0.000144
chr4	6234200	6242999	8800	*	9.94	10.58	8.78	1.8	2.49e-05	0.000129
chr2	14284400	14295999	11600	*	10.38	11.02	9.22	1.8	3.65e-06	2.65e-05
chr5	5616200	5624999	8800	*	10.48	11.12	9.31	1.8	1.82e-06	1.46e-05
chr1	19752400	19754799	2400	*	6.64	7.27	5.48	1.79	0.0115	0.0212
chr3	1829800	1833999	4200	*	8.11	8.74	6.96	1.79	0.00813	0.0158
chr1	23417400	23418199	800	*	6.42	7.05	5.26	1.79	0.00708	0.014
chr2	1851800	1853999	2200	*	7.59	8.22	6.43	1.79	0.00429	0.00914
chr2	12386000	12389199	3200	*	7.64	8.28	6.48	1.79	0.00344	0.00758
chr3	19564200	19566599	2400	*	8.55	9.19	7.4	1.79	0.00171	0.00423
chr1	4650400	4651599	1200	*	6.91	7.55	5.76	1.79	0.00105	0.00282
chr5	23038600	23041599	3000	*	9.53	10.16	8.37	1.79	0.000371	0.00119
chr3	896600	897799	1200	*	6.95	7.58	5.8	1.79	0.000321	0.00106
chr1	21135400	21139599	4200	*	8.09	8.73	6.94	1.79	0.000193	0.000697
chr1	8592000	8601399	9400	*	10.5	11.14	9.35	1.79	0.000156	0.000584
chr3	6216000	6221599	5600	*	7.28	7.91	6.13	1.79	0.000117	0.000462
chr4	18391800	18398399	6600	*	8.2	8.83	7.04	1.79	0.000113	0.000446
chr1	11546000	11548599	2600	*	8.02	8.66	6.86	1.79	0.000105	0.000422
chr3	20584600	20592399	7800	*	9.54	10.18	8.38	1.79	7.53e-05	0.000321
chr5	3695200	3698799	3600	*	8.78	9.41	7.62	1.79	4.22e-05	0.000198
chr2	9617000	9622599	5600	*	9.16	9.8	8.01	1.79	2.89e-05	0.000146
chr5	8507400	8514199	6800	*	9.87	10.5	8.71	1.79	2.38e-05	0.000124
chr1	22836600	22841799	5200	*	8.64	9.27	7.48	1.79	1.23e-05	7.35e-05
chr4	7720600	7730399	9800	*	10	10.64	8.85	1.79	5.77e-06	3.9e-05
chr2	18289800	18292199	2400	*	8	8.64	6.85	1.79	3.26e-06	2.42e-05
chr5	6718200	6727199	9000	*	10.16	10.79	9.01	1.79	1.82e-06	1.46e-05
chr5	7798800	7805999	7200	*	8.45	9.08	7.29	1.79	3.19e-07	3.31e-06
chr4	9975200	9977599	2400	*	7.31	7.95	6.16	1.78	0.0205	0.0354
chr5	9359000	9360999	2000	*	7.62	8.25	6.48	1.78	0.00431	0.00918
chr5	19480400	19483399	3000	*	7.74	8.37	6.59	1.78	0.00194	0.00467
chr1	11988600	11990599	2000	*	8.13	8.76	6.98	1.78	0.0019	0.0046
chr2	16615600	16624999	9400	*	8.34	8.97	7.19	1.78	0.00182	0.00443
chr4	14409600	14417199	7600	*	10.56	11.19	9.41	1.78	0.000478	0.00146
chr2	18085600	18090399	4800	*	9.62	10.25	8.48	1.78	0.000332	0.00109
chr4	13681200	13686999	5800	*	10.03	10.66	8.88	1.78	0.000268	0.000913
chr3	19454400	19463999	9600	*	10.49	11.12	9.34	1.78	0.000213	0.000754
chr1	24909200	24917599	8400	*	9.68	10.31	8.53	1.78	0.000208	0.000738
chr1	922800	930399	7600	*	10.58	11.21	9.43	1.78	0.000206	0.000733
chr3	20419800	20428799	9000	*	9.64	10.27	8.49	1.78	0.000187	0.000678
chr1	26054200	26060599	6400	*	9.32	9.96	8.17	1.78	0.000145	0.000551
chr2	1076800	1077999	1200	*	7.96	8.59	6.82	1.78	0.000143	0.000544
chr4	12668000	12675999	8000	*	9.42	10.05	8.27	1.78	0.000128	0.000495
chr3	158400	162799	4400	*	9.44	10.07	8.3	1.78	6.16e-05	0.000272
chr4	13269600	13277599	8000	*	9.89	10.52	8.74	1.78	2.57e-05	0.000132
chr2	10383400	10391799	8400	*	9.68	10.31	8.53	1.78	2.08e-05	0.000112
chr1	17962600	17965399	2800	*	8.42	9.05	7.27	1.78	1.91e-05	0.000104
chr3	3492400	3499399	7000	*	9.26	9.89	8.11	1.78	1.63e-05	9.17e-05
chr5	15122000	15126399	4400	*	9.41	10.04	8.26	1.78	1.56e-05	8.86e-05
chr1	12325800	12327799	2000	*	8.32	8.96	7.17	1.78	9.3e-06	5.77e-05
chr2	10688400	10694599	6200	*	8.43	9.06	7.28	1.78	3.76e-06	2.7e-05
chr2	12382000	12384399	2400	*	7.4	8.02	6.26	1.77	0.000963	0.00262
chr5	19454400	19462599	8200	*	9.88	10.51	8.74	1.77	0.000515	0.00155
chr5	21786000	21789599	3600	*	9.17	9.8	8.03	1.77	0.000507	0.00153
chr4	6414800	6418799	4000	*	9.67	10.3	8.53	1.77	0.000478	0.00146
chr5	10283400	10287399	4000	*	8.8	9.42	7.66	1.77	0.000397	0.00126
chr3	4729800	4731799	2000	*	8.5	9.13	7.36	1.77	0.000379	0.00121
chr5	7191000	7193999	3000	*	7.28	7.91	6.14	1.77	0.000364	0.00117
chr3	16358200	16363599	5400	*	9.15	9.78	8.01	1.77	0.000147	0.000554
chr4	959800	963199	3400	*	7.83	8.46	6.69	1.77	0.00012	0.000468
chr5	155600	157599	2000	*	9.17	9.8	8.03	1.77	0.000112	0.000445
chr1	21098600	21102599	4000	*	9	9.63	7.86	1.77	7.91e-05	0.000334
chr1	25602800	25609599	6800	*	8.3	8.93	7.15	1.77	2.42e-05	0.000125
chr3	22205400	22209199	3800	*	9.04	9.67	7.9	1.77	1.69e-05	9.45e-05
chr1	11992600	11996599	4000	*	9.11	9.73	7.96	1.77	1.2e-05	7.19e-05
chr3	5868600	5872799	4200	*	9.11	9.74	7.97	1.77	3.92e-06	2.81e-05
chr1	6175000	6183799	8800	*	9.59	10.22	8.45	1.77	2.33e-06	1.8e-05
chr1	5277800	5286999	9200	*	9.47	10.1	8.33	1.77	3.76e-07	3.8e-06
chr3	23026800	23029399	2600	*	8.23	8.86	7.1	1.76	0.0302	0.0498
chr2	2915800	2919199	3400	*	6.29	6.91	5.15	1.76	0.0163	0.0289
chr2	10853000	10855599	2600	*	6.53	7.16	5.4	1.76	0.00829	0.0161
chr3	6938000	6939399	1400	*	7.49	8.11	6.36	1.76	0.00652	0.0131
chr1	4542200	4544599	2400	*	9.23	9.86	8.1	1.76	0.00236	0.0055
chr3	11531400	11533799	2400	*	7.21	7.84	6.08	1.76	0.00231	0.0054
chr4	12994800	13000399	5600	*	8.23	8.86	7.1	1.76	0.00175	0.00429
chr1	27289200	27296999	7800	*	6.82	7.45	5.69	1.76	0.00134	0.00345
chr5	13987600	13988599	1000	*	7.7	8.33	6.57	1.76	0.00118	0.0031
chr1	6779600	6786399	6800	*	8.67	9.29	7.53	1.76	0.00107	0.00286
chr1	20463000	20465399	2400	*	8.38	9.01	7.25	1.76	0.000484	0.00148
chr5	4867400	4870799	3400	*	8.73	9.36	7.6	1.76	0.000337	0.0011
chr4	17367600	17374199	6600	*	10.2	10.83	9.07	1.76	0.000322	0.00106
chr1	24211000	24222999	12000	*	9.2	9.82	8.06	1.76	0.000232	0.000804
chr2	12435000	12448599	13600	*	10.64	11.27	9.51	1.76	0.000227	0.000791
chr1	12988600	12992999	4400	*	8.35	8.98	7.22	1.76	0.000167	0.00062
chr2	16075200	16082199	7000	*	9.92	10.55	8.79	1.76	9.67e-05	0.000394
chr5	18191600	18193199	1600	*	7.7	8.32	6.56	1.76	8.47e-05	0.000352
chr4	9402800	9411399	8600	*	9.15	9.78	8.02	1.76	7.75e-05	0.000329
chr5	2582000	2588199	6200	*	9.99	10.61	8.86	1.76	5.85e-05	0.00026
chr1	30339400	30345199	5800	*	7.86	8.48	6.72	1.76	1.56e-05	8.87e-05
chr2	15767000	15773399	6400	*	9.48	10.11	8.35	1.76	1.29e-05	7.63e-05
chr1	19406200	19415799	9600	*	9.58	10.2	8.45	1.76	2.24e-07	2.44e-06
chr3	7777600	7782999	5400	*	9.84	10.47	8.71	1.76	1.26e-07	1.51e-06
chr2	272600	276599	4000	*	8.75	9.38	7.63	1.75	0.013	0.0238
chr2	17440200	17443199	3000	*	6.56	7.18	5.43	1.75	0.00367	0.00799
chr3	4097200	4106199	9000	*	10.32	10.95	9.19	1.75	0.0022	0.00522
chr4	7164600	7170199	5600	*	9.12	9.75	8	1.75	0.00116	0.00305
chr4	85600	87399	1800	*	8.34	8.96	7.21	1.75	0.00109	0.00291
chr5	2190200	2194799	4600	*	8.54	9.16	7.41	1.75	0.000826	0.0023
chr2	9428000	9432799	4800	*	9.15	9.78	8.02	1.75	0.000512	0.00155
chr4	8273600	8279199	5600	*	8.07	8.7	6.94	1.75	0.000434	0.00135
chr3	8607800	8612199	4400	*	8.21	8.84	7.09	1.75	0.000276	0.000932
chr2	11005400	11017999	12600	*	9.54	10.17	8.42	1.75	0.000227	0.000791
chr1	20366400	20377399	11000	*	9.12	9.74	7.99	1.75	0.000158	0.000588
chr2	12358800	12369399	10600	*	10.51	11.13	9.38	1.75	9.21e-05	0.000378
chr3	10538000	10541999	4000	*	9.69	10.32	8.57	1.75	6.78e-05	0.000295
chr1	27832200	27834199	2000	*	7.74	8.37	6.62	1.75	4.13e-05	0.000195
chr3	8226000	8229799	3800	*	9.2	9.83	8.08	1.75	1.02e-05	6.28e-05
chr5	15601800	15603599	1800	*	6.87	7.5	5.76	1.74	0.0217	0.0371
chr3	18586000	18593599	7600	*	8.83	9.45	7.71	1.74	0.013	0.0238
chr3	16123000	16128799	5800	*	8.25	8.87	7.13	1.74	0.00316	0.00704
chr1	26321400	26322799	1400	*	7.24	7.86	6.12	1.74	0.00283	0.00642
chr4	17174000	17175399	1400	*	6.88	7.51	5.77	1.74	0.00282	0.00641
chr5	18806800	18808199	1400	*	6.6	7.23	5.48	1.74	0.00266	0.00608
chr1	10866000	10872799	6800	*	10.01	10.63	8.89	1.74	0.00157	0.00392
chr3	17353600	17355599	2000	*	7.69	8.31	6.58	1.74	0.00132	0.00341
chr3	15839200	15840399	1200	*	7.29	7.91	6.17	1.74	0.00115	0.00304
chr5	20377600	20398199	20600	*	11.5	12.13	10.38	1.74	0.000255	0.000874
chr1	24761000	24763999	3000	*	8.22	8.84	7.1	1.74	0.000245	0.000844
chr4	6410400	6413399	3000	*	8.92	9.54	7.8	1.74	0.000181	0.00066
chr3	7177400	7181399	4000	*	9.36	9.98	8.24	1.74	0.00017	0.000626
chr5	1827800	1829399	1600	*	7.72	8.34	6.6	1.74	0.000157	0.000586
chr1	11197200	11204399	7200	*	9.8	10.42	8.68	1.74	0.000136	0.000522
chr3	8249000	8253399	4400	*	9.05	9.67	7.93	1.74	0.000118	0.000464
chr2	7301200	7304599	3400	*	8.51	9.13	7.39	1.74	8.23e-05	0.000345
chr3	8796400	8810199	13800	*	10.36	10.98	9.24	1.74	7.26e-05	0.000312
chr1	12071800	12074199	2400	*	8.27	8.9	7.16	1.74	5.01e-05	0.000229
chr4	17800	19799	2000	*	9.04	9.67	7.92	1.74	4.21e-05	0.000198
chr1	4604600	4607199	2600	*	8.48	9.1	7.36	1.74	3.1e-05	0.000154
chr5	5149400	5154799	5400	*	9.02	9.65	7.9	1.74	1.2e-05	7.2e-05
chr5	21366200	21367599	1400	*	6.26	6.88	5.15	1.73	0.0206	0.0355
chr2	723400	725599	2200	*	7.42	8.04	6.31	1.73	0.00789	0.0154
chr4	8716200	8723799	7600	*	9.86	10.48	8.75	1.73	0.0036	0.00787
chr1	22943400	22945399	2000	*	6.48	7.1	5.37	1.73	0.0033	0.00729
chr2	19306600	19308599	2000	*	6.95	7.58	5.84	1.73	0.00312	0.00696
chr1	12301000	12302799	1800	*	7.93	8.54	6.82	1.73	0.00266	0.00608
chr5	12594400	12595999	1600	*	7.15	7.77	6.04	1.73	0.00113	0.003
chr5	24443200	24447399	4200	*	9.52	10.14	8.42	1.73	0.000637	0.00184
chr1	8354200	8374399	20200	*	11.53	12.15	10.42	1.73	0.000624	0.00182
chr5	16329000	16333399	4400	*	9.88	10.5	8.77	1.73	0.000528	0.00158
chr4	10356000	10358599	2600	*	7.96	8.57	6.85	1.73	0.000454	0.00141
chr4	11687400	11703399	16000	*	11.16	11.78	10.05	1.73	0.000391	0.00124
chr5	19913600	19929199	15600	*	10.67	11.29	9.56	1.73	8.67e-05	0.000358
chr5	6975200	6977399	2200	*	8.37	9	7.26	1.73	6.75e-05	0.000294
chr1	19444400	19451599	7200	*	10.06	10.68	8.94	1.73	3.11e-05	0.000155
chr5	14243400	14246399	3000	*	8.24	8.86	7.14	1.73	8.35e-06	5.27e-05
chr3	5505400	5509599	4200	*	8.61	9.23	7.5	1.73	6.54e-07	6.18e-06
chr3	23094000	23099999	6000	*	7.05	7.67	5.95	1.72	0.0182	0.0319
chr1	8871400	8872999	1600	*	7.65	8.26	6.54	1.72	0.0104	0.0195
chr1	26524600	26531599	7000	*	8.66	9.27	7.56	1.72	0.00689	0.0137
chr3	9333800	9338799	5000	*	8.76	9.37	7.66	1.72	0.00268	0.00613
chr1	22513400	22514999	1600	*	7.32	7.93	6.21	1.72	0.00199	0.00477
chr3	4420000	4423999	4000	*	9.47	10.09	8.37	1.72	0.00192	0.00464
chr2	9026400	9027599	1200	*	7.34	7.96	6.24	1.72	0.00192	0.00463
chr1	19400200	19402999	2800	*	9.17	9.79	8.07	1.72	0.00161	0.00401
chr2	6254200	6255199	1000	*	7.56	8.18	6.45	1.72	0.00139	0.00355
chr1	18974400	18980399	6000	*	10.03	10.65	8.93	1.72	0.000791	0.00221
chr1	6484800	6487199	2400	*	8.17	8.79	7.06	1.72	0.000604	0.00177
chr3	9843200	9844999	1800	*	8.38	9	7.27	1.72	0.000528	0.00158
chr1	9756600	9758399	1800	*	7.09	7.71	5.99	1.72	0.000381	0.00122
chr5	15171200	15175599	4400	*	9.85	10.47	8.75	1.72	0.000383	0.00122
chr4	7680000	7682399	2400	*	7.14	7.75	6.03	1.72	0.000336	0.0011
chr1	1920000	1921799	1800	*	7.8	8.42	6.69	1.72	0.000331	0.00109
chr3	1970400	1970999	600	*	7.41	8.02	6.31	1.72	0.000256	0.000877
chr2	9371400	9382399	11000	*	10.83	11.45	9.73	1.72	0.000179	0.000656
chr1	21930000	21935999	6000	*	9.44	10.06	8.34	1.72	0.000131	0.000504
chr2	17070000	17072199	2200	*	7.62	8.24	6.51	1.72	0.000125	0.000486
chr1	3088400	3093399	5000	*	8.84	9.46	7.74	1.72	0.000106	0.000425
chr1	6977400	6985599	8200	*	7.63	8.24	6.53	1.72	9.09e-05	0.000374
chr3	7692200	7695799	3600	*	8.37	8.99	7.27	1.72	2.12e-05	0.000113
chr4	17863600	17872399	8800	*	8.08	8.7	6.97	1.72	1.94e-05	0.000105
chr1	12229800	12239399	9600	*	10.44	11.06	9.34	1.72	1.58e-05	8.96e-05
chr3	20454000	20460399	6400	*	8.68	9.29	7.58	1.72	1.1e-05	6.71e-05
chr1	12223200	12228799	5600	*	9.25	9.87	8.15	1.72	8.72e-06	5.45e-05
chr2	13833000	13844199	11200	*	9.41	10.03	8.31	1.72	5.74e-06	3.89e-05
chr1	25471200	25472799	1600	*	6.52	7.13	5.42	1.71	0.0157	0.028
chr3	22684800	22686799	2000	*	6.93	7.55	5.84	1.71	0.00576	0.0117
chr1	17728400	17731199	2800	*	6.86	7.48	5.77	1.71	0.00532	0.011
chr4	6185000	6187199	2200	*	8.37	8.98	7.27	1.71	0.00468	0.00985
chr3	6291400	6293199	1800	*	7.52	8.13	6.42	1.71	0.00306	0.00685
chr5	6639400	6640799	1400	*	6.81	7.43	5.72	1.71	0.00258	0.00595
chr1	18231000	18233999	3000	*	8.74	9.36	7.65	1.71	0.00221	0.00522
chr5	2446800	2451599	4800	*	8.21	8.83	7.11	1.71	0.00183	0.00446
chr1	24617400	24620799	3400	*	8.59	9.21	7.5	1.71	0.00154	0.00386
chr3	8287800	8292199	4400	*	9.33	9.95	8.24	1.71	0.0012	0.00315
chr2	6957600	6961599	4000	*	8.1	8.72	7	1.71	0.00104	0.00281
chr5	7834800	7840399	5600	*	9.67	10.29	8.58	1.71	0.000996	0.00269
chr4	17847400	17859799	12400	*	10.51	11.13	9.42	1.71	0.000765	0.00215
chr2	17257600	17260399	2800	*	8.58	9.19	7.48	1.71	0.000758	0.00214
chr3	15705600	15709799	4200	*	9.88	10.5	8.78	1.71	0.000437	0.00136
chr1	22521400	22532999	11600	*	10.82	11.43	9.73	1.71	0.000243	0.000834
chr4	8942400	8946999	4600	*	9.64	10.26	8.55	1.71	0.000184	0.000671
chr5	20552800	20564199	11400	*	10.86	11.48	9.77	1.71	0.000171	0.000631
chr5	18507600	18511999	4400	*	9.4	10.01	8.3	1.71	0.00012	0.000468
chr4	377400	378599	1200	*	7.6	8.22	6.51	1.71	0.000111	0.000442
chr1	18048600	18054399	5800	*	9.41	10.02	8.32	1.71	2.17e-05	0.000116
chr1	19279400	19290199	10800	*	9.59	10.2	8.49	1.71	1.53e-05	8.78e-05
chr2	18293400	18297399	4000	*	7.07	7.68	5.98	1.7	0.00327	0.00724
chr1	12763400	12765399	2000	*	8.25	8.86	7.16	1.7	0.00258	0.00593
chr1	12159200	12164599	5400	*	9.08	9.7	7.99	1.7	0.00208	0.00497
chr5	24842400	24847599	5200	*	9.7	10.31	8.61	1.7	0.00184	0.00446
chr3	18594400	18597799	3400	*	8.2	8.81	7.11	1.7	0.00141	0.00359
chr5	20118600	20126399	7800	*	8.59	9.2	7.51	1.7	0.00125	0.00325
chr5	22880800	22883599	2800	*	6.96	7.57	5.87	1.7	0.000743	0.0021
chr5	745200	749399	4200	*	10.03	10.64	8.94	1.7	0.000542	0.00161
chr2	17346800	17349599	2800	*	7.57	8.19	6.49	1.7	0.00039	0.00124
chr5	15772200	15778599	6400	*	8.94	9.55	7.85	1.7	0.000196	0.000704
chr4	89800	94799	5000	*	8.19	8.8	7.1	1.7	0.000186	0.000675
chr1	24429400	24431399	2000	*	7.53	8.15	6.44	1.7	0.000153	0.000575
chr3	21876000	21882199	6200	*	8.43	9.04	7.34	1.7	0.000153	0.000574
chr5	8085000	8112599	27600	*	10.46	11.07	9.38	1.7	4.3e-05	0.000201
chr5	21346200	21354399	8200	*	9.59	10.2	8.5	1.7	1.83e-05	0.0001
chr3	19641400	19643799	2400	*	6.95	7.57	5.87	1.69	0.0255	0.043
chr3	17268000	17269799	1800	*	6.62	7.23	5.54	1.69	0.02	0.0347
chr1	7897200	7902799	5600	*	9	9.61	7.91	1.69	0.00724	0.0143
chr3	17611400	17622999	11600	*	10.3	10.91	9.22	1.69	0.000576	0.0017
chr4	9843000	9847199	4200	*	7.55	8.16	6.47	1.69	0.00051	0.00154
chr4	18360600	18363999	3400	*	8.34	8.95	7.26	1.69	0.000317	0.00105
chr3	16303800	16307599	3800	*	9.32	9.93	8.25	1.69	0.0003	0.000999
chr1	4549200	4560999	11800	*	10.91	11.52	9.83	1.69	0.000269	0.000913
chr1	25991400	25995399	4000	*	9.63	10.24	8.55	1.69	0.000262	0.000892
chr2	19205600	19211999	6400	*	9.84	10.45	8.76	1.69	0.000107	0.000426
chr1	6835600	6850999	15400	*	10.97	11.58	9.89	1.69	7.75e-05	0.000329
chr3	11045000	11049199	4200	*	7.9	8.51	6.82	1.69	2.1e-05	0.000112
chr1	1538800	1543999	5200	*	9.52	10.13	8.44	1.69	1.8e-05	9.93e-05
chr3	17839200	17839799	600	*	6.23	6.84	5.16	1.68	0.0112	0.0208
chr1	6478600	6479999	1400	*	6.35	6.96	5.28	1.68	0.00997	0.0189
chr1	24603600	24604599	1000	*	6.98	7.59	5.91	1.68	0.00987	0.0187
chr2	346600	350999	4400	*	8.52	9.13	7.45	1.68	0.00431	0.00919
chr1	27139000	27144399	5400	*	9.34	9.95	8.27	1.68	0.00145	0.00366
chr5	4024800	4027399	2600	*	7.34	7.94	6.27	1.68	0.00122	0.00318
chr1	7366200	7369399	3200	*	7.89	8.5	6.82	1.68	0.000717	0.00204
chr4	9877200	9888199	11000	*	9.74	10.35	8.67	1.68	0.000631	0.00183
chr4	5811000	5818799	7800	*	9.39	9.99	8.32	1.68	0.000529	0.00158
chr2	10997200	11005399	8200	*	10.45	11.06	9.38	1.68	0.000354	0.00115
chr1	21383800	21386999	3200	*	8.82	9.43	7.75	1.68	0.000327	0.00107
chr4	10730200	10741599	11400	*	10.42	11.03	9.35	1.68	0.000242	0.000834
chr5	9071200	9077399	6200	*	10.42	11.02	9.35	1.68	0.00016	0.000595
chr3	16446400	16448799	2400	*	8.33	8.94	7.26	1.68	8.95e-05	0.000369
chr4	7567400	7570799	3400	*	9	9.61	7.93	1.68	7.3e-05	0.000313
chr3	10388000	10391599	3600	*	9.17	9.77	8.1	1.68	4.73e-05	0.000218
chr3	16673000	16677399	4400	*	8.86	9.47	7.79	1.68	2.42e-05	0.000125
chr1	14169800	14173599	3800	*	9.95	10.56	8.88	1.68	7.11e-06	4.65e-05
chr1	22311200	22313199	2000	*	8.2	8.81	7.14	1.67	0.0192	0.0335
chr4	14934400	14936799	2400	*	7.9	8.5	6.84	1.67	0.00941	0.0179
chr3	21504200	21511199	7000	*	9.92	10.52	8.85	1.67	0.00255	0.00588
chr4	7897400	7900799	3400	*	8.72	9.32	7.66	1.67	0.00237	0.00552
chr5	7725600	7728599	3000	*	9.14	9.75	8.08	1.67	0.00207	0.00494
chr1	854600	859999	5400	*	8.56	9.16	7.49	1.67	0.00149	0.00376
chr3	735000	740199	5200	*	9.13	9.73	8.06	1.67	0.00122	0.00318
chr3	17843800	17845799	2000	*	8.63	9.24	7.57	1.67	0.00088	0.00243
chr1	25531600	25537399	5800	*	9.58	10.19	8.52	1.67	0.000804	0.00224
chr3	19927800	19930599	2800	*	8.39	9	7.32	1.67	0.000467	0.00144
chr5	4477200	4478399	1200	*	7.36	7.96	6.3	1.67	0.000463	0.00143
chr1	8712600	8719199	6600	*	10.83	11.44	9.76	1.67	0.000343	0.00112
chr2	11496400	11497999	1600	*	7.18	7.79	6.12	1.67	0.000289	0.00097
chr2	9419600	9424199	4600	*	9.09	9.69	8.02	1.67	0.000211	0.000747
chr5	22842000	22851999	10000	*	10.32	10.93	9.26	1.67	0.000187	0.000677
chr1	5393000	5395799	2800	*	9.19	9.79	8.13	1.67	8.09e-05	0.000341
chr1	29181000	29183199	2200	*	9.12	9.72	8.05	1.67	4.57e-05	0.000212
chr3	17035000	17044799	9800	*	9.96	10.56	8.89	1.67	8.79e-07	7.98e-06
chr5	1014200	1017199	3000	*	8.87	9.47	7.81	1.66	0.011	0.0206
chr3	7844800	7846199	1400	*	6.65	7.25	5.59	1.66	0.0101	0.0191
chr1	11642200	11644199	2000	*	6.88	7.49	5.83	1.66	0.00855	0.0165
chr3	18290400	18295399	5000	*	9.33	9.94	8.28	1.66	0.00808	0.0157
chr5	9475200	9478599	3400	*	7.63	8.23	6.57	1.66	0.00505	0.0105
chr3	7210400	7213599	3200	*	9.88	10.48	8.82	1.66	0.00284	0.00643
chr2	6418400	6419199	800	*	6.8	7.4	5.74	1.66	0.00218	0.00517
chr3	16983800	16988999	5200	*	9.38	9.99	8.32	1.66	0.00164	0.00408
chr1	24565600	24567199	1600	*	7.32	7.92	6.26	1.66	0.00146	0.0037
chr1	21070400	21072199	1800	*	7.89	8.49	6.84	1.66	0.000643	0.00186
chr5	23140400	23148799	8400	*	10.1	10.7	9.04	1.66	0.000448	0.00139
chr5	19064000	19070999	7000	*	10.13	10.74	9.08	1.66	0.000232	0.000804
chr4	7405000	7411199	6200	*	9.49	10.09	8.43	1.66	0.000115	0.000455
chr5	677000	684999	8000	*	9.59	10.2	8.54	1.66	2.31e-05	0.000121
chr4	14333200	14334999	1800	*	6.05	6.65	5	1.65	0.0248	0.042
chr5	20682600	20684799	2200	*	8.21	8.81	7.16	1.65	0.0236	0.0402
chr3	17559200	17560599	1400	*	7.33	7.93	6.28	1.65	0.00798	0.0156
chr5	8873800	8879399	5600	*	9.63	10.23	8.58	1.65	0.00323	0.00718
chr2	18188200	18191799	3600	*	8.76	9.36	7.71	1.65	0.00285	0.00644
chr5	14292000	14293799	1800	*	7.88	8.48	6.83	1.65	0.00283	0.00641
chr2	7584400	7586799	2400	*	7.25	7.85	6.2	1.65	0.00253	0.00584
chr1	23215600	23219599	4000	*	9.52	10.12	8.47	1.65	0.00217	0.00514
chr4	6813000	6817199	4200	*	9.84	10.44	8.79	1.65	0.00186	0.0045
chr4	17688000	17694399	6400	*	10.11	10.71	9.06	1.65	0.00169	0.00418
chr5	8820000	8825399	5400	*	8.84	9.44	7.79	1.65	0.00168	0.00416
chr1	24723000	24726799	3800	*	8.91	9.51	7.86	1.65	0.00167	0.00415
chr5	1685000	1689599	4600	*	7.93	8.53	6.88	1.65	0.0014	0.00357
chr1	27549400	27552599	3200	*	7.8	8.4	6.75	1.65	0.0014	0.00356
chr1	25586200	25593799	7600	*	9.1	9.7	8.04	1.65	0.00107	0.00287
chr5	25029000	25034999	6000	*	9.62	10.23	8.57	1.65	0.000603	0.00177
chr3	2856000	2856999	1000	*	7.23	7.83	6.17	1.65	0.000593	0.00174
chr4	5854800	5856599	1800	*	7.92	8.52	6.88	1.65	0.000569	0.00168
chr1	22231200	22237799	6600	*	8.97	9.57	7.93	1.65	0.000435	0.00135
chr4	214800	220399	5600	*	8.77	9.37	7.72	1.65	0.00032	0.00105
chr1	9617800	9628999	11200	*	10.7	11.3	9.65	1.65	0.000274	0.000926
chr1	10162200	10173599	11400	*	10.83	11.44	9.79	1.65	0.00024	0.000826
chr3	12355000	12358199	3200	*	9.16	9.76	8.11	1.65	0.000102	0.000413
chr2	9569200	9570199	1000	*	7.52	8.12	6.47	1.65	7.96e-05	0.000335
chr5	8523200	8529399	6200	*	10.02	10.62	8.97	1.65	7.2e-05	0.00031
chr1	11702000	11703799	1800	*	8.39	8.99	7.35	1.65	5.57e-05	0.000249
chr4	1271400	1273399	2000	*	7.79	8.39	6.74	1.65	5.48e-05	0.000247
chr5	3699600	3709199	9600	*	10.18	10.78	9.13	1.65	3.59e-05	0.000174
chr3	18958600	18971799	13200	*	11.21	11.82	10.16	1.65	3.34e-05	0.000163
chr2	11347200	11353599	6400	*	8.82	9.43	7.77	1.65	3.28e-06	2.42e-05
chr3	7795000	7795799	800	*	6.92	7.52	5.88	1.64	0.0282	0.0469
chr2	1382800	1383599	800	*	7.24	7.84	6.19	1.64	0.0256	0.0432
chr1	9191600	9192599	1000	*	6.43	7.03	5.38	1.64	0.018	0.0317
chr5	18223200	18225199	2000	*	7.46	8.06	6.42	1.64	0.0131	0.0238
chr4	80400	83999	3600	*	8.2	8.8	7.16	1.64	0.00891	0.0171
chr2	10195400	10197999	2600	*	8.6	9.2	7.56	1.64	0.00824	0.016
chr2	19600000	19608999	9000	*	9.43	10.03	8.39	1.64	0.00582	0.0119
chr2	224200	226199	2000	*	8.1	8.7	7.06	1.64	0.00527	0.0109
chr2	10581400	10585199	3800	*	8.5	9.1	7.46	1.64	0.00371	0.00807
chr5	6665600	6668599	3000	*	7.46	8.06	6.42	1.64	0.00336	0.00743
chr4	15431000	15441599	10600	*	9.22	9.82	8.18	1.64	0.00324	0.0072
chr1	24652800	24654199	1400	*	7.58	8.18	6.54	1.64	0.00139	0.00355
chr1	25977000	25989399	12400	*	11.41	12.01	10.37	1.64	0.000793	0.00221
chr3	9165800	9170799	5000	*	8.25	8.84	7.2	1.64	0.000793	0.00221
chr1	25405000	25411599	6600	*	9.67	10.27	8.63	1.64	0.000434	0.00135
chr4	72400	76599	4200	*	9.87	10.47	8.83	1.64	0.000269	0.000913
chr3	322600	329199	6600	*	9.17	9.77	8.13	1.64	0.000221	0.000777
chr1	4094600	4096599	2000	*	8.38	8.98	7.34	1.64	0.000124	0.000481
chr1	9903400	9915399	12000	*	10.69	11.29	9.65	1.64	5.5e-05	0.000247
chr5	14717600	14722399	4800	*	7.73	8.32	6.68	1.64	3.32e-05	0.000162
chr5	25338600	25344399	5800	*	8.29	8.89	7.25	1.64	8.78e-06	5.49e-05
chr4	15863600	15868799	5200	*	8.54	9.14	7.51	1.64	3.73e-06	2.69e-05
chr5	72600	74799	2200	*	6.09	6.69	5.06	1.63	0.0242	0.041
chr1	25999200	26001999	2800	*	6.4	7	5.37	1.63	0.00913	0.0175
chr5	15433000	15436599	3600	*	8.29	8.88	7.25	1.63	0.00761	0.0149
chr1	8375200	8377999	2800	*	6.77	7.37	5.74	1.63	0.00716	0.0142
chr4	11585200	11592199	7000	*	8.93	9.53	7.89	1.63	0.00508	0.0106
chr5	15363000	15368599	5600	*	7.79	8.39	6.76	1.63	0.00491	0.0103
chr2	6687200	6689199	2000	*	7.45	8.04	6.41	1.63	0.00397	0.00855
chr1	12311000	12314199	3200	*	7.54	8.13	6.5	1.63	0.00387	0.00836
chr1	1933600	1941399	7800	*	8.91	9.5	7.87	1.63	0.00365	0.00796
chr4	1975000	1976799	1800	*	6.89	7.49	5.86	1.63	0.00364	0.00795
chr3	73000	84799	11800	*	10.26	10.85	9.22	1.63	0.00289	0.00653
chr1	13033800	13036799	3000	*	8.52	9.11	7.49	1.63	0.00202	0.00485
chr2	7530800	7532999	2200	*	8.36	8.96	7.32	1.63	0.00174	0.00428
chr1	11035000	11039799	4800	*	8.34	8.94	7.31	1.63	0.00159	0.00397
chr2	1732000	1734599	2600	*	8.7	9.3	7.67	1.63	0.00142	0.0036
chr3	20765600	20769399	3800	*	9.3	9.9	8.27	1.63	0.00129	0.00334
chr1	25760000	25772399	12400	*	9.74	10.34	8.71	1.63	0.0012	0.00314
chr1	17234400	17240999	6600	*	9.49	10.08	8.46	1.63	0.000897	0.00246
[truncated: 784 more rows]

## Sheet: ChIP-seq H3K9ac
Different H3K27me3 peaks in vel3 mature endosperm compared to Col0; Identified in DESeq2 from two biological replicates
seqnames	start	end	width	strand	Conc	Conc_vel3	Conc_Col0	Fold	p.value	FDR
1	135426	135826	401	*	4.14866	0	5.14866	-5.48364	0.000662921	0.00889986
1	246365	246765	401	*	4.0861	0	5.06468	-3.96672	0.00292205	0.0267801
1	322508	322908	401	*	4.96387	0	5.96387	-7.233	4.47112e-06	0.000278839
1	404055	404455	401	*	6.01535	1.8095	6.97573	-4.50249	3.39124e-05	0.00101888
1	463315	463715	401	*	5.1882	0	6.1882	-7.46011	2.20498e-06	0.000215739
1	474467	474867	401	*	4.62732	0	5.61264	-5.20487	0.000321301	0.00527317
1	490152	490552	401	*	4.92872	0	5.92872	-7.18857	5.32505e-06	0.000311993
1	606062	606462	401	*	4.83079	0.587103	5.7922	-4.11331	0.000417015	0.00632826
1	626759	627159	401	*	6.36518	4.97912	7.05884	-1.60413	0.00528184	0.0409948
1	644053	644453	401	*	5.77382	4.17181	6.51417	-1.71522	0.00643087	0.0474165
1	651256	651656	401	*	5.04282	0	6.04282	-7.28367	4.49762e-06	0.000278839
1	736109	736509	401	*	3.75681	4.75681	0	4.83838	0.00158752	0.0171391
1	755840	756240	401	*	7.19867	5.82215	7.89007	-1.80651	6.57629e-05	0.00160131
1	794935	795335	401	*	5.92964	3.17174	6.81885	-2.85612	0.000383816	0.00600279
1	917580	917980	401	*	5.00963	0	6.00963	-7.25039	4.94661e-06	0.000297235
1	962592	962992	401	*	4.5412	5.5412	0	6.42327	9.21597e-05	0.00201965
1	1047371	1047771	401	*	4.76986	5.68846	1.58164	2.58179	0.00689459	0.0498556
1	1050753	1051153	401	*	5.8745	0	6.8745	-8.26102	3.17736e-08	2.05715e-05
1	1226671	1227071	401	*	6.54971	4.93278	7.29298	-1.80881	0.00270027	0.0255003
1	1290733	1291133	401	*	4.95231	1.32365	5.89278	-3.29471	0.00158946	0.0171391
1	1428936	1429336	401	*	4.44113	0	5.44113	-6.46891	5.97255e-05	0.00150343
1	1501534	1501934	401	*	5.89974	3.85986	6.7127	-2.21936	0.000687079	0.00915819
1	1559262	1559662	401	*	5.77972	3.85994	6.57524	-2.11589	0.000822441	0.0104159
1	1620074	1620474	401	*	3.90891	4.90891	0	5.0728	0.00118312	0.0136886
1	1896666	1897066	401	*	4.16769	0	5.16769	-5.8647	0.000274331	0.00473158
1	1898000	1898400	401	*	4.17176	5.17176	0	5.7067	0.00041618	0.00632826
1	1992301	1992701	401	*	5.4328	0	6.4328	-7.75886	5.23752e-07	0.000100063
1	2067599	2067999	401	*	5.18791	0	6.18791	-7.48834	1.67851e-06	0.000195415
1	2199286	2199686	401	*	4.85624	0	5.85624	-7.08985	7.90551e-06	0.000406234
1	2344036	2344436	401	*	5.50644	2.17165	6.43311	-2.87019	0.00353272	0.0306787
1	2349292	2349692	401	*	5.1476	0	6.13738	-5.99224	5.70008e-05	0.00145949
1	2602817	2603217	401	*	4.12819	0.00214095	5.08627	-3.10604	0.00632513	0.0468009
1	2645600	2646000	401	*	4.99946	0	5.99946	-4.5711	0.00384684	0.0327201
1	2709922	2710322	401	*	4.82199	5.77008	0.999463	3.51685	0.00119019	0.0137072
1	2716049	2716449	401	*	6.08129	4.32382	6.85042	-1.88802	0.00302666	0.0272692
1	2800932	2801332	401	*	5.31131	2.00214	6.23663	-2.84571	0.00363511	0.0313178
1	2816366	2816766	401	*	4.30576	5.30576	0	6.17636	0.000135668	0.00272469
1	2873569	2873969	401	*	5.71999	3.9088	6.49823	-1.95968	0.00206955	0.0207539
1	2946169	2946569	401	*	4.79267	0	5.79267	-7.00844	1.05258e-05	0.000472456
1	3017361	3017761	401	*	3.93268	4.93268	0	5.32363	0.00074331	0.00968253
1	3172007	3172407	401	*	5.39948	2.17207	6.32033	-2.70458	0.00496558	0.0390692
1	3278064	3278464	401	*	4.1069	0	5.1069	-5.72093	0.000367087	0.00579485
1	3281872	3282272	401	*	4.06798	5.06798	0	5.62741	0.000441209	0.00655797
1	3419001	3419401	401	*	5.68538	3.52543	6.5142	-2.2461	0.00128683	0.0145938
1	3442535	3442935	401	*	3.80513	0	4.80513	-4.93058	0.00139901	0.015512
1	3609947	3610347	401	*	6.20328	3.64578	7.07523	-2.99601	4.24292e-06	0.000272534
1	3694779	3695179	401	*	4.06821	5.06821	0	4.60749	0.0027349	0.0257295
1	3847235	3847635	401	*	4.31965	0	5.31965	-6.18693	0.000133526	0.0027109
1	3914735	3915135	401	*	4.30229	0	5.30229	-6.11552	0.000163518	0.00317284
1	3978954	3979354	401	*	5.15834	0	6.15834	-7.40604	3.01345e-06	0.000249259
1	3986733	3987133	401	*	6.11789	4.42826	6.8749	-1.8979	0.00165144	0.0177049
1	4014925	4015325	401	*	4.40806	0.00172536	5.37363	-3.8472	0.00154933	0.0168035
1	4172195	4172595	401	*	5.1772	0	6.1772	-7.28083	8.62484e-06	0.000423202
1	4268540	4268940	401	*	5.94073	0	6.94073	-8.33073	2.14757e-08	1.78733e-05
1	4374611	4375011	401	*	6.70655	5.68844	7.2975	-1.35766	0.00404503	0.0339027
1	4577301	4577701	401	*	7.01029	5.93268	7.62022	-1.47949	0.000569545	0.00796187
1	4593122	4593522	401	*	6.38717	5.06805	7.06453	-1.59161	0.00345679	0.0302307
1	4672597	4672997	401	*	6.25617	4.24976	7.06444	-2.20597	0.000596675	0.00823831
1	4733898	4734298	401	*	4.81856	0	5.8057	-5.5073	0.000175859	0.00334083
1	4776657	4777057	401	*	5.8567	0	6.8567	-8.12963	1.76215e-07	4.68921e-05
1	4788873	4789273	401	*	3.90481	0	4.8805	-3.66557	0.00436198	0.0357512
1	4797504	4797904	401	*	6.20345	4.39422	6.98137	-2.10203	0.000300004	0.00500521
1	4888198	4888598	401	*	4.37387	0	5.37387	-6.07894	0.00020695	0.00377937
1	4963897	4964297	401	*	5.09641	0.00172536	6.07514	-5.23266	4.71516e-05	0.00124714
1	4973303	4973703	401	*	4.39092	0	5.39092	-6.25595	0.000121559	0.00252294
1	5027593	5027993	401	*	5.22751	0.586688	6.1983	-4.68824	0.000129016	0.00263369
1	5104230	5104630	401	*	4.02093	0	5.02093	-5.4275	0.000652997	0.00878245
1	5211654	5212054	401	*	5.17753	0	6.17753	-7.41466	3.11535e-06	0.000249259
1	5287525	5287925	401	*	4.49028	2.00204	5.35562	-2.20603	0.00654706	0.0480612
1	5294681	5295081	401	*	5.6637	0	6.6637	-8.00074	1.76046e-07	4.68921e-05
1	5556419	5556819	401	*	5.88166	3.95622	6.67805	-1.97846	0.00344103	0.0302271
1	5709872	5710272	401	*	5.39935	2.00173	6.32922	-2.98759	0.00269783	0.0255003
1	5954766	5955166	401	*	5.2082	1.32407	6.1585	-3.60548	0.00101647	0.0121908
1	6002769	6003169	401	*	4.71283	0.00214095	5.68502	-4.52345	0.000351943	0.00565747
1	6027236	6027636	401	*	5.53764	1.00173	6.5062	-4.78658	3.83069e-05	0.00109
1	6076014	6076414	401	*	5.07583	0	6.07583	-7.04489	2.40208e-05	0.000802823
1	6297449	6297849	401	*	5.40826	3.64585	6.17824	-1.80046	0.00671833	0.0490767
1	6320649	6321049	401	*	4.61671	5.61671	0	6.69373	3.51e-05	0.00104612
1	6616809	6617209	401	*	4.64159	0	5.64159	-6.76563	2.58287e-05	0.00084012
1	6644443	6644843	401	*	4.85591	0	5.85591	-7.09512	7.59252e-06	0.000397306
1	6847422	6847822	401	*	4.26856	5.26856	0	5.41072	0.000856911	0.0106722
1	6913296	6913696	401	*	5.53736	0.587103	6.51384	-5.32887	7.11132e-06	0.000378475
1	7022690	7023090	401	*	4.97557	1.80908	5.8929	-2.6066	0.00612059	0.045926
1	7128656	7129056	401	*	5.38266	2.90889	6.24658	-2.43014	0.00174546	0.0183433
1	7295393	7295793	401	*	3.75678	4.75678	0	4.81111	0.0016633	0.0177553
1	7382016	7382416	401	*	5.08635	0	6.08635	-7.1464	1.41804e-05	0.00057735
1	7603714	7604114	401	*	6.08092	4.28745	6.8562	-1.8986	0.00339473	0.0298632
1	7619315	7619715	401	*	5.32974	3.32378	6.13795	-1.97093	0.00525731	0.0408469
1	7737935	7738335	401	*	3.35948	4.35948	0	3.71219	0.00689955	0.0498556
1	7859272	7859672	401	*	3.85576	0	4.85576	-5.07289	0.00112709	0.0132669
1	7916446	7916846	401	*	4.55661	5.55661	0	6.53496	6.14394e-05	0.00152595
1	7994576	7994976	401	*	6.40012	5.02436	7.09134	-1.57873	0.00658192	0.0482696
1	8002501	8002901	401	*	5.62055	0.00214095	6.60579	-5.94444	3.66328e-06	0.000257501
1	8071986	8072386	401	*	5.92332	0	6.91736	-6.95057	2.84592e-06	0.000245063
1	8083278	8083678	401	*	4.88123	0	5.88123	-7.04124	1.23319e-05	0.00052664
1	8162196	8162596	401	*	4.13122	5.13122	0	5.82887	0.000287922	0.00486463
1	8262790	8263190	401	*	4.64251	0	5.64251	-6.676	4.08572e-05	0.00112751
1	8549730	8550130	401	*	6.26084	4.83477	6.96381	-1.70483	0.00192623	0.0197419
1	8613770	8614170	401	*	4.73848	0.00214095	5.71116	-3.86665	0.00244609	0.023578
1	8682266	8682666	401	*	5.49068	3.08951	6.34722	-2.35124	0.00211622	0.021052
1	8687816	8688216	401	*	5.71299	0.00172536	6.69915	-5.98548	5.40158e-06	0.000311993
1	8903592	8903992	401	*	5.94104	0	6.94104	-8.28159	4.69354e-08	2.05715e-05
1	9004512	9004912	401	*	3.92856	0	4.92856	-5.27898	0.000808177	0.0103289
1	9046631	9047031	401	*	4.92931	0	5.92931	-7.10743	9.72755e-06	0.000458734
1	9071847	9072247	401	*	5.19822	1.80908	6.12767	-2.92448	0.00330402	0.0292931
1	9394874	9395274	401	*	5.18833	0	6.18833	-7.4297	2.90454e-06	0.000245063
1	9447980	9448380	401	*	5.35592	2.70252	6.23645	-2.54496	0.00189339	0.0195062
1	9528445	9528845	401	*	4.37336	0	5.35583	-4.69443	0.000855332	0.0106722
1	9702513	9702913	401	*	4.04648	5.04648	0	5.01428	0.00145321	0.0159467
1	9720000	9720400	401	*	4.84369	0	5.84369	-7.08046	7.97892e-06	0.000407198
1	9790017	9790417	401	*	3.88457	4.88457	0	5.19445	0.000920097	0.011265
1	9834082	9834482	401	*	4.75324	0	5.75324	-6.93957	1.4047e-05	0.000575077
1	9972718	9973118	401	*	3.61651	4.61651	0	4.04835	0.00484918	0.0384424
1	10387525	10387925	401	*	6.19384	4.72989	6.90533	-1.69966	0.0030082	0.0271629
1	10407354	10407754	401	*	4.28347	0	5.2648	-4.52097	0.00114123	0.013349
1	10611383	10611783	401	*	4.9677	5.9677	0	7.23649	4.52819e-06	0.000278839
1	10825163	10825563	401	*	4.60175	5.5411	0.999463	3.10904	0.00284084	0.0262945
1	10909116	10909516	401	*	6.21311	4.21126	7.02073	-2.07397	0.00229528	0.0223227
1	10928142	10928542	401	*	3.8093	4.8093	0	4.98953	0.00126703	0.0144795
1	10988765	10989165	401	*	5.14797	0	6.14797	-7.43618	2.1545e-06	0.000215739
1	10993702	10994102	401	*	5.68527	2.90892	6.57594	-2.91452	0.000267405	0.00462281
1	11123551	11123951	401	*	5.63509	3.17186	6.49797	-2.73021	9.20935e-05	0.00201965
1	11140573	11140973	401	*	4.92857	2.46135	5.79185	-2.31987	0.00338283	0.0297937
1	11332966	11333366	401	*	6.71662	4.8348	7.50627	-2.26752	3.38565e-05	0.00101888
1	11479667	11480067	401	*	4.92867	0	5.92867	-7.18517	5.46998e-06	0.000312029
1	11659961	11660361	401	*	6.50287	5.0894	7.20295	-1.74624	0.000783867	0.0101103
1	11673227	11673627	401	*	6.0321	4.52553	6.75287	-1.76005	0.00195509	0.0199827
1	11937128	11937528	401	*	5.466	1.58669	6.41613	-3.80455	0.000433243	0.00650826
1	11955944	11956344	401	*	4.26564	0	5.26564	-5.82436	0.000350615	0.00565461
1	12066594	12066994	401	*	4.22799	0	5.22799	-5.322	0.000972574	0.011764
1	12118433	12118833	401	*	5.44122	0	6.44122	-7.75902	5.58232e-07	0.000103985
1	12269360	12269760	401	*	4.1717	5.13112	0	3.26524	0.00467837	0.0375054
1	12356258	12356658	401	*	4.75243	0.586688	5.71167	-3.78176	0.00114049	0.013349
1	12414815	12415215	401	*	3.88458	4.88458	0	5.19668	0.00091609	0.011265
1	12455821	12456221	401	*	6.00469	4.13133	6.79301	-1.87881	0.00593099	0.0446833
1	12503481	12503881	401	*	5.8128	4.13119	6.56834	-1.82118	0.00367866	0.031578
1	12523547	12523947	401	*	4.50972	5.50972	0	6.59684	4.07594e-05	0.00112751
1	12582308	12582708	401	*	4.99822	0	5.99822	-7.26582	4.10054e-06	0.000270654
1	12856450	12856850	401	*	4.47771	5.47771	0	6.51512	5.43639e-05	0.00139914
1	12867088	12867488	401	*	4.28401	0	5.28401	-6.032	0.000204874	0.00375065
1	13003419	13003819	401	*	4.37702	5.37702	0	6.31472	9.61744e-05	0.00209531
1	13119632	13120032	401	*	3.90893	4.90893	0	4.96687	0.00142658	0.0157474
1	13406496	13406896	401	*	5.12097	6.12097	0	7.29862	6.02834e-06	0.000333646
1	13420783	13421183	401	*	4.66015	5.66015	0	6.83729	1.85927e-05	0.000685812
1	13428744	13429144	401	*	4.30575	5.30575	0	6.18529	0.000131581	0.00267872
1	13546715	13547115	401	*	3.39418	4.39418	0	3.72262	0.00689259	0.0498556
1	13857910	13858310	401	*	4.84745	5.84745	0	7.08087	8.24704e-06	0.000415194
1	14035941	14036341	401	*	3.49375	4.49375	0	4.06824	0.00446924	0.0363144
1	14051301	14051701	401	*	4.80928	5.80928	0	7.04542	8.91076e-06	0.000428799
1	16180839	16181239	401	*	4.26867	5.26867	0	6.08507	0.000170574	0.00327564
1	16484286	16484686	401	*	5.97606	2.17165	6.92349	-3.72733	0.00046401	0.00683268
1	16530616	16531016	401	*	4.39422	5.39422	0	6.37465	7.9332e-05	0.00183572
1	16548556	16548956	401	*	5.44967	3.3943	6.26477	-2.15434	0.00152948	0.016661
1	17181528	17181928	401	*	3.3595	4.3595	0	3.70875	0.0069316	0.0498556
1	17326473	17326873	401	*	5.00996	0	6.00996	-7.14242	1.0819e-05	0.000476995
1	17558243	17558643	401	*	4.42498	0	5.40807	-4.64744	0.00103285	0.0123329
1	17590302	17590702	401	*	4.89666	5.88453	0	5.63192	0.000134645	0.00271934
1	17728538	17728938	401	*	4.52546	5.4938	0	4.23907	0.000599271	0.00823831
1	17811732	17812132	401	*	4.40751	0	5.40751	-6.41103	7.00011e-05	0.00167172
1	17989991	17990391	401	*	4.02438	5.02438	0	5.41857	0.000670709	0.00895601
1	18030883	18031283	401	*	5.22759	0.00172536	6.20818	-5.26658	7.2701e-05	0.00171967
1	18042173	18042573	401	*	4.80928	5.80928	0	7.04437	8.97768e-06	0.000428799
1	18047284	18047684	401	*	6.10199	3.08919	7.00973	-2.54815	0.00551468	0.0425802
1	18106842	18107242	401	*	4.50649	0	5.50649	-6.42311	8.46454e-05	0.00190843
1	18150660	18151060	401	*	4.00183	5.00183	0	5.25125	0.000918846	0.011265
1	18279567	18279967	401	*	3.64243	0	4.64243	-4.39046	0.00301122	0.0271629
1	18482419	18482819	401	*	4.44489	5.44489	0	6.48009	5.8053e-05	0.00147694
1	18582035	18582435	401	*	4.77961	0	5.77961	-6.99248	1.10826e-05	0.000485742
1	18591484	18591884	401	*	3.64595	4.64595	0	3.90578	0.00592857	0.0446833
1	18715702	18716102	401	*	4.02055	0	5.02055	-5.54481	0.000502835	0.00723287
1	18726692	18727092	401	*	3.67438	4.67438	0	4.59951	0.0022267	0.021888
1	18757925	18758325	401	*	5.15809	0	6.15809	-7.44853	2.04111e-06	0.000215739
1	18837102	18837502	401	*	4.57185	5.57185	0	6.63131	4.15706e-05	0.00114005
1	18862761	18863161	401	*	4.46134	5.46134	0	6.50466	5.44558e-05	0.00139914
1	18989950	18990350	401	*	4.26875	5.26875	0	6.12109	0.000151827	0.00298486
1	19047941	19048341	401	*	4.35579	0	5.35579	-6.3001	9.60182e-05	0.00209531
1	19107122	19107522	401	*	3.83485	4.83485	0	5.04699	0.00116529	0.0135712
1	19136435	19136835	401	*	5.408	2.58672	6.30215	-2.5605	0.00319865	0.0285769
1	19188547	19188947	401	*	5.86258	3.39414	6.72598	-2.63958	0.000287591	0.00486463
1	19205283	19205683	401	*	4.28721	5.28721	0	5.80328	0.000381495	0.00599688
1	19313761	19314161	401	*	5.94169	4.04628	6.73347	-1.94864	0.00378674	0.0322826
1	19413350	19413750	401	*	4.86852	2.17188	5.75273	-2.70584	0.000822881	0.0104159
1	19567621	19568021	401	*	3.80934	4.80934	0	4.9307	0.00140766	0.0155847
1	19606840	19607240	401	*	4.1105	5.1105	0	5.73479	0.000358061	0.00567641
1	19645252	19645652	401	*	5.11772	1.58669	6.05393	-3.0324	0.00313023	0.0280666
1	19683057	19683457	401	*	5.07532	3.17181	5.86835	-1.90838	0.00540456	0.0417732
1	19766148	19766548	401	*	4.54101	5.52544	0	4.99663	0.0005107	0.00732033
1	20078561	20078961	401	*	4.59785	0	5.59785	-6.73338	2.64957e-05	0.000850946
1	20167719	20168119	401	*	6.36951	4.39411	7.17332	-2.03338	0.00281629	0.0261299
1	20241125	20241525	401	*	3.93002	0	4.93002	-4.30369	0.00389892	0.0330471
1	20273432	20273832	401	*	4.37376	0	5.37376	-6.15138	0.000166195	0.00320807
1	20277561	20277961	401	*	5.79948	0	6.79948	-8.10912	1.4001e-07	4.34673e-05
1	20300629	20301029	401	*	6.26115	4.85998	6.95837	-1.62597	0.00455607	0.0368192
1	20514633	20515033	401	*	5.86931	3.24994	6.74687	-2.75841	0.00031824	0.00525766
1	20629239	20629639	401	*	5.68531	3.95614	6.44946	-1.90253	0.00214042	0.021236
1	20674110	20674510	401	*	4.68516	2.32394	5.53745	-2.19039	0.00486753	0.0385011
1	20716902	20717302	401	*	4.14729	0	5.14729	-5.72394	0.000384753	0.00600279
1	20854342	20854742	401	*	3.72986	4.72986	0	4.76672	0.00175811	0.0184502
1	20864302	20864702	401	*	5.49809	1.80908	6.44105	-3.51727	0.000784292	0.0101103
1	20903161	20903561	401	*	5.48259	2.17174	6.408	-3.43578	0.000200033	0.00368011
1	20937633	20938033	401	*	3.70238	4.70238	0	4.68725	0.00196797	0.0200046
1	20986565	20986965	401	*	5.72006	2.8092	6.62081	-2.99587	0.000362423	0.00573336
1	21030758	21031158	401	*	5.49846	0	6.49846	-7.75101	9.2306e-07	0.000134857
1	21090584	21090984	401	*	3.61649	4.61649	0	3.84159	0.00637871	0.0471505
1	21311084	21311484	401	*	4.77973	1.58669	5.69862	-2.60239	0.00651329	0.0479077
1	21334459	21334859	401	*	3.45782	0	4.45782	-3.93963	0.00525592	0.0408469
1	21467838	21468238	401	*	5.13815	1.00173	6.09654	-4.03124	0.00040746	0.00623405
1	21475126	21475526	401	*	4.44476	5.41126	0	3.97111	0.00117393	0.0136245
1	21529992	21530392	401	*	5.13761	0	6.13761	-7.43218	2.09763e-06	0.000215739
1	21562583	21562983	401	*	5.48231	0	6.48231	-7.76557	7.05107e-07	0.000111782
1	21573836	21574236	401	*	3.5254	4.5254	0	4.01378	0.00489227	0.0386241
1	21616541	21616941	401	*	4.45858	0	5.45858	-5.8832	0.000386528	0.00600279
1	22284308	22284708	401	*	4.21114	5.1105	1.31972	2.50704	0.00489345	0.0386241
1	22639945	22640345	401	*	3.3595	4.3595	0	3.70875	0.0069316	0.0498556
1	22644828	22645228	401	*	4.4415	0.00172536	5.40787	-3.97326	0.00115118	0.0134443
1	22848222	22848622	401	*	4.56852	0	5.55322	-4.95728	0.000592997	0.00822871
1	22860593	22860993	401	*	3.90875	4.90875	0	5.15201	0.00102129	0.0122145
1	23018712	23019112	401	*	5.60613	3.70234	6.39921	-2.03428	0.00180739	0.0188084
1	23048925	23049325	401	*	4.37712	5.37712	0	5.84491	0.000385738	0.00600279
1	23226572	23226972	401	*	5.05387	0	6.05387	-7.25288	6.05353e-06	0.000333646
1	23231123	23231523	401	*	7.53469	6.71618	8.05369	-1.16311	0.00678381	0.0494098
1	23285426	23285826	401	*	4.3239	5.3239	0	6.2273	0.000117951	0.00246868
1	23342464	23342864	401	*	4.37353	0	5.37353	-6.26963	0.000111711	0.00237104
1	23392257	23392657	401	*	5.83172	4.17181	6.58322	-1.84126	0.00256285	0.0244818
1	23407311	23407711	401	*	4.08495	0	5.06352	-3.90012	0.00331087	0.0292984
1	23625174	23625574	401	*	4.04647	5.04647	0	5.07627	0.00130874	0.0147973
1	23648340	23648740	401	*	4.61672	5.61672	0	6.6832	3.69785e-05	0.00107537
1	23716893	23717293	401	*	5.46642	3.00188	6.32943	-2.53706	0.000735685	0.00961683
1	23739934	23740334	401	*	4.55275	0	5.53727	-5.07319	0.000414974	0.00632304
1	23760116	23760516	401	*	6.52638	5.02422	7.2462	-1.7695	0.00162708	0.0175194
1	23881581	23881981	401	*	6.43376	4.85985	7.16851	-1.77868	0.00276799	0.0258225
1	24245373	24245773	401	*	6.02697	4.32389	6.78645	-1.87903	0.00229912	0.0223227
1	24361363	24361763	401	*	5.16919	0	6.16919	-6.82676	7.57899e-05	0.00176472
1	24906650	24907050	401	*	4.73994	0	5.73994	-6.89116	1.79771e-05	0.000669737
1	25036769	25037169	401	*	4.81809	0	5.80523	-5.52217	0.000166022	0.00320807
1	25070624	25071024	401	*	4.67443	5.67443	0	6.78007	2.70513e-05	0.0008577
1	25152409	25152809	401	*	4.34172	5.28736	0.584426	3.10886	0.00381777	0.03251
1	25238673	25239073	401	*	5.36432	0	6.36432	-7.68345	7.36822e-07	0.000114376
1	25252703	25253103	401	*	4.80585	2.00193	5.69867	-2.82168	0.000668937	0.00894838
1	25330977	25331377	401	*	6.11811	4.61668	6.83777	-1.67789	0.00516693	0.0402286
1	25611573	25611973	401	*	3.85988	4.85988	0	5.10144	0.00107588	0.0127042
1	25693759	25694159	401	*	5.16776	0	6.16776	-7.44979	2.14232e-06	0.000215739
1	25785579	25785979	401	*	5.97041	4.04628	6.76659	-2.13744	0.000652062	0.00878245
1	25804562	25804962	401	*	5.08583	2.80926	5.92869	-2.31612	0.00143837	0.0158387
1	25971297	25971697	401	*	6.1639	4.67431	6.88101	-1.72968	0.0025353	0.0243435
1	26097844	26098244	401	*	4.02076	0	5.02076	-5.49951	0.000557735	0.00783237
1	26101872	26102272	401	*	4.57186	5.57186	0	6.6098	4.59914e-05	0.00123594
1	26112867	26113267	401	*	4.80531	0.586688	5.76604	-4.0843	0.000432465	0.00650826
1	26157669	26158069	401	*	3.52556	4.52556	0	4.09999	0.00433688	0.0356198
1	26195189	26195589	401	*	5.81251	3.80924	6.62033	-2.20652	0.000575314	0.00801246
1	26202388	26202788	401	*	4.83487	5.83487	0	7.03918	1.04453e-05	0.000471686
1	26204598	26204998	401	*	4.04293	0	5.04293	-5.49815	0.000573866	0.00800726
1	26296992	26297392	401	*	3.55639	4.55639	0	3.91031	0.00570213	0.043576
1	26342660	26343060	401	*	4.96398	0.00214095	5.94064	-5.05761	7.16585e-05	0.00170584
1	26346089	26346489	401	*	4.68467	0	5.68467	-6.86797	1.67178e-05	0.000635533
1	26350246	26350646	401	*	5.79277	1.58669	6.75315	-4.46404	4.66593e-05	0.00124164
1	26406330	26406730	401	*	4.4114	5.4114	0	6.32602	9.95354e-05	0.00215592
1	26503016	26503416	401	*	5.34781	1.8095	6.28435	-2.88999	0.00492521	0.038821
1	26539930	26540330	401	*	6.69945	5.4449	7.36017	-1.62851	0.000644119	0.00869444
1	27009808	27010208	401	*	6.31182	4.46138	7.09649	-2.15654	0.000204502	0.00375065
1	27132102	27132502	401	*	4.55278	0	5.55278	-6.66151	3.3355e-05	0.00101028
1	27138612	27139012	401	*	4.54101	5.52547	0	5.04712	0.000441833	0.00655797
1	27157827	27158227	401	*	5.20736	1.5869	6.14748	-3.93422	3.67541e-05	0.00107394
1	27204870	27205270	401	*	4.42818	5.42818	0	6.44784	6.38531e-05	0.0015599
1	27236892	27237292	401	*	5.12813	0	6.12813	-7.22284	1.03452e-05	0.000471686
1	27815815	27816215	401	*	4.74005	0	5.74005	-6.85624	2.20149e-05	0.000752446
1	27927586	27927986	401	*	4.47382	0	5.47382	-6.53261	4.91407e-05	0.00128301
1	28114043	28114443	401	*	4.08944	5.08944	0	5.67552	0.000403661	0.0062014
1	28268452	28268852	401	*	5.12762	2.17193	6.0315	-3.09069	0.000234062	0.00415237
1	28313448	28313848	401	*	5.15819	3.17186	5.96358	-2.00982	0.00361341	0.0311976
1	28408101	28408501	401	*	5.3647	1.00214	6.3292	-4.51032	9.1065e-05	0.00200747
1	28590294	28590694	401	*	5.71938	1.32365	6.68469	-4.72213	2.26582e-05	0.000770897
1	28593204	28593604	401	*	5.16817	1.32407	6.11704	-3.68963	0.000638841	0.00865455
1	28631576	28631976	401	*	5.58376	3.58684	6.39067	-2.09756	0.00179493	0.018705
1	28798216	28798616	401	*	4.46141	5.46141	0	6.47386	6.23196e-05	0.00153249
1	28836113	28836513	401	*	6.46676	5.06807	7.1634	-1.65692	0.00295997	0.026896
1	28889213	28889613	401	*	5.51426	0	6.50634	-6.42279	2.06416e-05	0.000724557
1	29145829	29146229	401	*	4.23068	5.23068	0	5.93693	0.000248904	0.00437402
1	29305033	29305433	401	*	5.63536	0	6.63536	-7.86882	6.81682e-07	0.000111782
1	29365068	29365468	401	*	6.39053	4.6458	7.15743	-2.00867	0.00061372	0.00839051
1	29544516	29544916	401	*	4.81878	2.46142	5.67066	-2.28838	0.00264696	0.0251883
1	29567234	29567634	401	*	5.3387	3.24978	6.15832	-2.05929	0.00398067	0.0334763
1	29656673	29657073	401	*	5.36471	0	6.36471	-7.65665	9.89526e-07	0.000139112
1	29671784	29672184	401	*	4.40777	0	5.40777	-6.37133	8.22829e-05	0.00188472
1	29692839	29693239	401	*	4.94102	1.32407	5.881	-3.24182	0.00186937	0.0193186
1	29724098	29724498	401	*	5.68519	3.0018	6.56828	-2.71162	0.00073061	0.00956727
1	29780284	29780684	401	*	5.76623	0	6.76623	-8.14139	6.42683e-08	2.39432e-05
1	29791551	29791951	401	*	4.35943	5.35943	0	6.26282	0.000112013	0.00237104
1	29832518	29832918	401	*	5.3384	0	6.3384	-7.58726	1.67352e-06	0.000195415
1	29863939	29864339	401	*	5.85051	4.46138	6.5449	-1.60532	0.00533063	0.0413304
1	29926617	29927017	401	*	4.52163	0	5.50582	-5.01318	0.000466702	0.00684527
1	29975012	29975412	401	*	3.99898	0	4.99898	-5.02153	0.00138424	0.0154147
1	30019778	30020178	401	*	5.76717	4.24984	6.49022	-1.67885	0.00565735	0.0433672
1	30069455	30069855	401	*	5.0205	0	6.0205	-7.29779	3.53504e-06	0.000254752
1	30205506	30205906	401	*	4.55661	5.55661	0	6.53496	6.14394e-05	0.00152595
1	30309915	30310315	401	*	4.24644	0	5.24644	-5.99533	0.000214442	0.00388761
1	30400994	30401394	401	*	6.00981	1.80944	6.97003	-4.75327	1.28644e-06	0.000168237
2	139309	139709	401	*	4.83235	0	5.83235	-4.3096	0.00498043	0.0391035
2	283613	284013	401	*	4.55322	0	5.55322	-6.53911	5.92506e-05	0.00149653
2	684584	684984	401	*	4.04628	5.04628	0	5.57785	0.000482827	0.00706787
2	767149	767549	401	*	5.29347	2.46127	6.18845	-2.79742	0.000916506	0.011265
2	995470	995870	401	*	4.23077	5.23077	0	6.05286	0.000176204	0.00334083
2	1117502	1117902	401	*	6.69598	5.50968	7.33806	-1.52272	0.00209899	0.0209646
2	1187559	1187959	401	*	3.80924	4.80924	0	4.94665	0.00136839	0.0152862
2	1195041	1195441	401	*	4.60176	5.60176	0	6.62674	4.62793e-05	0.00123594
2	1646919	1647319	401	*	5.49871	3.85994	6.2462	-1.74779	0.00580196	0.0441577
2	1885364	1885764	401	*	4.34184	5.34184	0	6.21978	0.000125703	0.00259873
2	1926373	1926773	401	*	4.68491	0.587103	5.64215	-3.84021	0.000779462	0.0100829
2	2036305	2036705	401	*	4.72989	5.72989	0	6.91996	1.47012e-05	0.000583303
2	2101958	2102358	401	*	4.55647	5.55647	0	6.62757	4.04331e-05	0.00112751
2	2165386	2165786	401	*	3.97932	4.97932	0	5.20072	0.000991516	0.0119158
2	2207703	2208103	401	*	4.28727	5.24986	0	3.7118	0.00181751	0.0188611
2	2329343	2329743	401	*	5.39096	2.00173	6.32042	-2.92553	0.00329277	0.0292425
2	2726288	2726688	401	*	4.4777	5.4777	0	6.52149	5.28338e-05	0.00136689
2	2885216	2885616	401	*	4.0894	5.0894	0	5.72706	0.000354605	0.00566988
2	3088491	3088891	401	*	5.38572	6.38572	0	7.62642	1.58085e-06	0.000193097
2	3120676	3121076	401	*	4.34173	5.34173	0	6.24257	0.000115995	0.00244838
2	3155088	3155488	401	*	3.61658	4.61658	0	4.35666	0.00312913	0.0280666
2	3836242	3836642	401	*	3.55639	4.55639	0	3.91031	0.00570213	0.043576
2	3844280	3844680	401	*	3.9088	4.9088	0	5.24507	0.000851859	0.0106497
2	4011165	4011565	401	*	4.77008	5.75681	0	5.46419	0.000184385	0.00348613
2	4123895	4124295	401	*	3.64573	4.64573	0	4.45372	0.00274768	0.0257521
2	4324405	4324805	401	*	4.44502	5.44502	0	6.00708	0.000281816	0.00482715
2	4347444	4347844	401	*	5.91701	0.00172536	6.90501	-6.36755	1.71927e-07	4.68921e-05
2	5066875	5067275	401	*	3.61665	4.61665	0	4.44159	0.00275182	0.0257585
2	5517756	5518156	401	*	4.44503	5.44503	0	5.91754	0.000352311	0.00565747
2	5705120	5705520	401	*	4.39424	5.39424	0	6.3872	7.54151e-05	0.0017615
2	5865238	5865638	401	*	5.44165	0.587103	6.4165	-5.03314	4.73684e-05	0.00124714
2	5901003	5901403	401	*	4.24972	5.21138	0	3.62755	0.00214508	0.021254
2	5997165	5997565	401	*	4.02023	0.00172536	4.97502	-3.05986	0.00622111	0.0463288
2	6438872	6439272	401	*	4.60193	5.60193	0	6.61315	4.9247e-05	0.00128301
2	6482033	6482433	401	*	4.80507	0.587103	5.76578	-3.98986	0.000629863	0.00856407
2	6881889	6882289	401	*	3.52543	4.52543	0	4.09977	0.00433796	0.0356198
2	6958130	6958530	401	*	4.21149	5.21149	0	5.75725	0.000387437	0.00600279
2	7051506	7051906	401	*	3.67041	0	4.67041	-4.58894	0.00225321	0.0220613
2	7353794	7354194	401	*	4.81908	0	5.81908	-6.79645	3.83276e-05	0.00109
2	7445258	7445658	401	*	5.16765	0	6.16765	-7.42893	2.59507e-06	0.000235803
2	7459202	7459602	401	*	5.0546	0	6.0546	-6.55041	0.000150559	0.00297708
2	7635917	7636317	401	*	4.5254	5.50969	0	5.00328	0.000487371	0.00708346
2	7685088	7685488	401	*	4.02016	0	5.02016	-5.51161	0.000542355	0.00766809
2	7692504	7692904	401	*	6.44605	4.83476	7.18822	-1.88753	0.000877982	0.0108849
2	7840216	7840616	401	*	5.44979	2.17165	6.37345	-2.78986	0.00412317	0.034326
2	7982835	7983235	401	*	3.49371	4.49371	0	3.96758	0.0051438	0.0401324
2	7990630	7991030	401	*	5.99333	4.32392	6.74661	-1.83675	0.00288504	0.0265388
2	8158229	8158629	401	*	4.06302	0	5.06302	-4.81101	0.00202267	0.0203937
2	8196975	8197375	401	*	4.91761	0	5.91761	-7.0179	1.64062e-05	0.000628837
2	8285921	8286321	401	*	3.67437	4.67437	0	4.60512	0.00220679	0.021721
2	8309898	8310298	401	*	5.78671	3.39418	6.64234	-2.54811	0.00038562	0.00600279
2	8369899	8370299	401	*	4.74018	0	5.74018	-6.79885	2.99668e-05	0.000938162
2	8479906	8480306	401	*	3.39026	0	4.39026	-3.78597	0.00630983	0.0467341
2	8515009	8515409	401	*	5.92345	3.08931	6.81857	-3.16096	3.2541e-05	0.00100191
2	8517777	8518177	401	*	5.37362	2.58707	6.26509	-2.51873	0.00349937	0.0304785
2	8714673	8715073	401	*	4.02431	5.02431	0	5.563	0.000486495	0.00708346
2	8802422	8802822	401	*	5.54534	0.586688	6.52195	-5.30206	1.03259e-05	0.000471686
2	9002200	9002600	401	*	7.07074	5.97923	7.68496	-1.43601	0.00268302	0.0254431
2	9065315	9065715	401	*	6.61756	5.21134	7.31596	-1.66665	0.00277251	0.0258225
2	9152303	9152703	401	*	4.40748	0	5.40748	-6.41191	6.97415e-05	0.00167172
2	9193810	9194210	401	*	3.95606	4.95606	0	5.28515	0.000823373	0.0104159
2	9436256	9436656	401	*	3.99855	0.00214095	4.95263	-3.00511	0.0068685	0.0498556
2	9494740	9495140	401	*	5.00978	1.5871	5.94089	-2.95339	0.00322423	0.0287709
2	9657384	9657784	401	*	5.72677	4.13122	6.46584	-1.77886	0.00325007	0.0289641
2	9724521	9724921	401	*	4.06805	5.06805	0	5.65813	0.000409544	0.0062531
2	9830047	9830447	401	*	5.32041	1.80908	6.25572	-3.14813	0.00200095	0.0202569
2	9943089	9943489	401	*	5.18778	0	6.18778	-7.48445	1.74253e-06	0.000197108
2	10032343	10032743	401	*	4.00202	5.00202	0	5.34292	0.000766717	0.00995262
2	10101328	10101728	401	*	4.96779	5.96779	0	7.17313	7.40405e-06	0.000391259
2	10218808	10219208	401	*	4.56858	0.587103	5.52218	-3.46828	0.00203483	0.0204609
2	10402199	10402599	401	*	3.85596	0	4.85596	-5.10991	0.00105139	0.0125143
2	10463542	10463942	401	*	4.23078	5.23078	0	6.03767	0.00018481	0.00348613
2	10524393	10524793	401	*	4.6018	5.6018	0	6.70811	3.11159e-05	0.00096602
2	10710727	10711127	401	*	4.75697	5.75697	0	6.57029	8.47793e-05	0.00190843
2	10723386	10723786	401	*	4.17193	5.17193	0	5.80064	0.000329459	0.00535982
2	10867136	10867536	401	*	3.70239	4.70239	0	4.68317	0.00198121	0.0200856
2	10923709	10924109	401	*	4.11047	5.11047	0	5.77424	0.000323236	0.00529326
2	11148173	11148573	401	*	3.85986	4.85986	0	5.05549	0.00117197	0.013623
2	11152743	11153143	401	*	3.97524	0	4.97524	-5.42748	0.000621059	0.00845979
2	11163189	11163589	401	*	4.64207	0	5.64207	-6.8006	2.12541e-05	0.000735291
2	11200370	11200770	401	*	3.61332	0	4.61332	-4.28885	0.00344531	0.0302271
2	11258687	11259087	401	*	6.11759	3.24981	7.01522	-3.32824	3.47641e-06	0.000254752
2	11273974	11274374	401	*	4.47454	0	5.47454	-6.29423	0.000125908	0.00259873
2	11511635	11512035	401	*	4.7263	1.00214	5.67066	-3.34765	0.00168489	0.0179028
2	11530575	11530975	401	*	5.05385	0	6.05385	-7.25977	5.7444e-06	0.000324254
2	11536685	11537085	401	*	4.1311	5.1311	0	5.49369	0.00064017	0.00865682
2	11776707	11777107	401	*	6.08055	4.35956	6.84325	-1.89523	0.00218734	0.021558
2	11784604	11785004	401	*	4.64573	5.58693	0.999463	3.16877	0.00257188	0.0245366
2	12007019	12007419	401	*	4.35948	5.35948	0	6.32234	8.97273e-05	0.00198976
2	12284834	12285234	401	*	4.64588	5.64588	0	6.68592	3.98051e-05	0.00112344
2	12326923	12327323	401	*	5.73283	2.32365	6.66328	-3.1189	0.00168672	0.0179028
2	12426955	12427355	401	*	4.00182	5.00182	0	5.21516	0.000984142	0.0118463
2	12625306	12625706	401	*	5.05349	0	6.05349	-7.33113	3.19081e-06	0.000250261
2	12637064	12637464	401	*	3.80915	4.80915	0	4.48854	0.00285438	0.0263492
2	12718676	12719076	401	*	4.83479	5.83479	0	7.06622	8.64069e-06	0.000423202
2	12837762	12838162	401	*	3.8844	4.8844	0	4.32913	0.00370321	0.0316792
2	12992904	12993304	401	*	4.35599	0.587103	5.30208	-3.12685	0.00369829	0.0316735
2	13145455	13145855	401	*	5.24662	2.90889	6.09636	-2.35409	0.00150319	0.0164226
2	13162392	13162792	401	*	4.50616	0	5.50616	-6.5549	4.86248e-05	0.00127572
2	13269845	13270245	401	*	5.09682	1.8095	6.02097	-2.69018	0.00582996	0.0442803
2	13293319	13293719	401	*	4.92913	0	5.92913	-7.15779	6.7745e-06	0.000363339
2	13368130	13368530	401	*	4.85637	1.32382	5.79265	-3.69558	0.000135111	0.00272085
2	13426964	13427364	401	*	5.07545	3.08931	5.88081	-1.926	0.00661438	0.0484599
2	13621344	13621744	401	*	4.59783	0	5.59783	-6.73026	2.69478e-05	0.0008577
2	13676554	13676954	401	*	4.84333	0	5.84333	-7.06851	8.68653e-06	0.000423202
2	14057417	14057817	401	*	4.77015	5.77015	0	6.98196	1.16124e-05	0.000503703
2	14308010	14308410	401	*	3.52163	0	4.52163	-4.16363	0.00394463	0.0332823
2	14640180	14640580	401	*	4.23083	5.23083	0	5.93709	0.000248848	0.00437402
2	15195746	15196146	401	*	4.8051	0	5.8051	-7.00118	1.16707e-05	0.000503703
2	15409510	15409910	401	*	4.7123	0	5.7123	-6.91102	1.42575e-05	0.00057735
2	15736678	15737078	401	*	4.32	0	5.32	-6.24111	0.000110379	0.00235654
2	15805417	15805817	401	*	5.869	2.17202	6.81228	-4.00595	3.78779e-05	0.00108969
2	15831874	15832274	401	*	5.29304	0	6.29304	-7.56961	1.48934e-06	0.000188086
2	16089829	16090229	401	*	5.69905	3.17172	6.56816	-2.50577	0.00135252	0.0151669
2	16217300	16217700	401	*	5.12745	0	6.12745	-7.41768	2.25844e-06	0.000215739
2	16238522	16238922	401	*	5.86285	3.9087	6.66354	-1.96684	0.00434073	0.0356198
2	16275725	16276125	401	*	4.72991	5.71626	0	5.2685	0.000327724	0.00534809
2	16287700	16288100	401	*	4.37222	0	5.37222	-5.9525	0.000292269	0.00491579
2	16356311	16356711	401	*	3.88459	4.88459	0	5.19008	0.000928067	0.0113176
2	16399962	16400362	401	*	5.85035	3.58698	6.69169	-2.44652	0.000370397	0.00583473
2	16437708	16438108	401	*	3.72972	4.72972	0	4.30789	0.00355823	0.0308283
2	16444746	16445146	401	*	4.19181	5.19181	0	5.9202	0.000245369	0.00433233
2	16488963	16489363	401	*	5.89338	3.08948	6.78619	-3.13586	3.03976e-05	0.000947668
2	16503453	16503853	401	*	4.04238	0	5.04238	-5.6027	0.00045083	0.00667821
2	16520016	16520416	401	*	4.68848	5.68848	0	6.85169	1.89996e-05	0.000697371
2	16627270	16627670	401	*	5.24602	0	6.24602	-7.55306	1.28701e-06	0.000168237
2	16717299	16717699	401	*	3.55639	4.55639	0	3.91031	0.00570213	0.043576
2	16743246	16743646	401	*	6.2226	3.17207	7.1328	-2.6622	0.00390303	0.0330471
2	16965359	16965759	401	*	5.36513	0	6.36513	-7.52211	3.45585e-06	0.000254752
2	16976638	16977038	401	*	5.85076	4.17189	6.60579	-1.8304	0.00329035	0.0292425
2	17000799	17001199	401	*	4.97891	5.83482	2.58373	2.29618	0.00295356	0.026896
2	17150379	17150779	401	*	6.53002	1.32365	7.51035	-5.8274	2.63964e-08	1.9668e-05
2	17267362	17267762	401	*	5.70605	4.08938	6.44927	-1.80527	0.00280763	0.0260844
2	17317635	17318035	401	*	6.23741	4.42821	7.01533	-2.07022	0.000501022	0.00722072
2	17459164	17459564	401	*	5.1486	3.08936	5.96422	-2.04302	0.00393255	0.0332593
2	17765423	17765823	401	*	6.41232	4.72983	7.16802	-2.06133	8.29671e-05	0.00188472
2	17970417	17970817	401	*	4.91722	0	5.91722	-7.15002	6.77816e-06	0.000363339
2	18018359	18018759	401	*	4.0641	0	5.0641	-5.65875	0.000404687	0.00620437
2	18138355	18138755	401	*	6.12271	0	7.12271	-8.46576	1.83189e-08	1.78733e-05
2	18383796	18384196	401	*	5.70636	3.58681	6.53002	-2.11016	0.00315489	0.0282198
2	18484411	18484811	401	*	5.03148	0	6.03148	-7.31178	3.33198e-06	0.000254752
2	18503215	18503615	401	*	3.52169	0	4.52169	-4.16215	0.00395314	0.0332823
2	18851157	18851557	401	*	3.97484	0	4.97484	-5.30051	0.000810135	0.0103362
2	19005017	19005417	401	*	6.37348	3.70225	7.25554	-2.99291	3.62334e-05	0.00106289
2	19349784	19350184	401	*	6.78657	5.04618	7.55271	-1.84626	0.00408402	0.0341143
2	19378892	19379292	401	*	5.89364	2.46157	6.82521	-3.07777	0.00211194	0.0210375
2	19524775	19525175	401	*	4.4282	5.4282	0	6.45435	6.20973e-05	0.00153208
3	45176	45576	401	*	5.95899	4.46132	6.67784	-1.68502	0.00466201	0.0375054
3	173397	173797	401	*	5.21699	0	6.21699	-7.50195	1.77241e-06	0.000197108
3	317369	317769	401	*	5.40755	2.80932	6.28322	-2.76447	0.000251383	0.00439955
3	359032	359432	401	*	5.53736	0.00172536	6.52172	-5.88064	3.49208e-06	0.000254752
3	453516	453916	401	*	5.56841	0	6.56841	-7.85043	5.1456e-07	0.000100063
3	634770	635170	401	*	6.4334	5.15161	7.10126	-1.54293	0.00482217	0.0383116
3	799680	800080	401	*	4.83113	0	5.83113	-7.06056	8.6901e-06	0.000423202
3	997854	998254	401	*	4.08643	0	5.08643	-5.2629	0.000964867	0.0116898
3	1002037	1002437	401	*	4.9177	2.00183	5.8188	-2.75643	0.00168033	0.0178859
3	1093970	1094370	401	*	4.99796	0	5.99796	-7.26935	3.97459e-06	0.000269224
3	1120497	1120897	401	*	6.28441	4.64578	7.03188	-1.92126	0.000704867	0.00929551
3	1142201	1142601	401	*	3.87998	0	4.87998	-4.89494	0.00157412	0.0170229
3	1156289	1156689	401	*	5.44993	2.00173	6.38228	-2.99656	0.00294396	0.026896
3	1186507	1186907	401	*	4.97526	0	5.97526	-7.24405	4.33944e-06	0.00027401
3	1466725	1467125	401	*	5.30169	0.00214095	6.28326	-5.53996	1.64256e-05	0.000628837
3	1495459	1495859	401	*	4.33677	0	5.33677	-5.4649	0.000817191	0.0103906
3	1533454	1533854	401	*	5.43271	0	6.42432	-6.39088	1.74454e-05	0.000656494
3	1609303	1609703	401	*	5.90553	2.70232	6.82501	-3.67298	4.17342e-06	0.000270654
3	1707094	1707494	401	*	3.93267	4.93267	0	5.32568	0.000740132	0.00965801
3	1791453	1791853	401	*	3.61224	0	4.61224	-4.28703	0.00345261	0.0302296
3	1820987	1821387	401	*	3.99894	0	4.99894	-5.07434	0.00126355	0.014462
3	1871747	1872147	401	*	6.339	4.55664	7.1124	-1.82122	0.00623023	0.0463288
3	1907064	1907464	401	*	6.05385	3.00214	6.96412	-2.62705	0.0044822	0.03638
3	2060741	2061141	401	*	7.17172	6.0353	7.79943	-1.43784	0.00503706	0.0395064
3	2112986	2113386	401	*	5.91175	2.5871	6.83789	-2.9036	0.00306575	0.0275548
3	2327089	2327489	401	*	5.4079	0.00172536	6.39079	-5.64655	1.37587e-05	0.000575077
3	2373135	2373535	401	*	3.52224	0	4.52224	-3.99974	0.00497292	0.0390857
3	2379342	2379742	401	*	6.09147	0	7.08616	-7.09258	2.21309e-06	0.000215739
3	2391174	2391574	401	*	3.39422	4.39422	0	3.79269	0.00627184	0.046499
3	2585291	2585691	401	*	5.52996	2.46123	6.44132	-3.16443	0.0002914	0.00491227
3	2987615	2988015	401	*	5.00989	0	6.00989	-7.17077	8.94359e-06	0.000428799
3	3042018	3042418	401	*	3.42823	4.42823	0	3.8821	0.00562822	0.0432832
3	3298208	3298608	401	*	4.14745	0	5.14745	-5.79564	0.000320561	0.00527317
3	3387349	3387749	401	*	5.08594	0	6.08594	-7.32093	4.16651e-06	0.000270654
3	3515955	3516355	401	*	5.37377	3.08943	6.21753	-2.36681	0.000978462	0.011797
3	3542857	3543257	401	*	3.70231	4.70231	0	4.59893	0.00226907	0.0221294
3	3558963	3559363	401	*	3.75674	4.75674	0	4.68083	0.00206231	0.0207092
3	3632126	3632526	401	*	5.53003	0	6.53003	-7.77682	8.7401e-07	0.000132903
3	3797746	3798146	401	*	3.58263	0	4.58263	-4.26372	0.00351788	0.0305854
3	3866185	3866585	401	*	5.9981	1.58669	6.9638	-4.85693	6.03223e-06	0.000333646
3	3871301	3871701	401	*	6.29821	4.32372	7.10188	-1.93767	0.00584941	0.0443465
3	4194750	4195150	401	*	4.81871	0	5.81871	-6.98217	1.3966e-05	0.000575077
3	4242126	4242526	401	*	5.89363	4.39431	6.61284	-1.68326	0.00480794	0.0382735
3	4424529	4424929	401	*	5.35586	0	6.35586	-7.65894	9.07108e-07	0.000134857
3	4602031	4602431	401	*	6.546	5.3238	7.19803	-1.5014	0.00486453	0.0385011
3	4670984	4671384	401	*	6.04863	4.21134	6.83117	-2.08628	0.000540402	0.00765502
3	4934735	4935135	401	*	5.44139	2.90887	6.311	-2.71539	0.000231004	0.0041079
3	4937434	4937834	401	*	5.09673	2.32374	5.98714	-2.64667	0.00172893	0.0182469
3	4983322	4983722	401	*	5.32078	3.24989	6.13799	-2.10015	0.00268397	0.0254431
3	5434240	5434640	401	*	4.42432	1.00183	5.35542	-3.17715	0.00138158	0.0154104
3	5873097	5873497	401	*	6.38265	4.88464	7.10158	-1.76515	0.00166256	0.0177553
3	5891804	5892204	401	*	6.28421	5.02427	6.94635	-1.56328	0.00277952	0.0258554
3	5972051	5972451	401	*	5.90552	4.46133	6.61261	-1.65053	0.00471661	0.0376672
3	6024843	6025243	401	*	4.89396	0.586688	5.85706	-3.69496	0.00196735	0.0200046
3	6092201	6092601	401	*	5.04312	0	6.03212	-5.71156	0.000143636	0.00287282
3	6417926	6418326	401	*	4.00194	5.00194	0	5.5067	0.000539183	0.00765229
3	6453047	6453447	401	*	3.45712	0	4.45712	-3.91994	0.00539919	0.0417732
3	6513844	6514244	401	*	4.75673	5.75673	0	6.83665	2.62757e-05	0.000847533
3	6546598	6546998	401	*	5.37374	2.00214	6.30231	-2.88093	0.00369021	0.0316407
3	7098991	7099391	401	*	4.63133	5.63133	0	6.76304	2.56257e-05	0.00084012
3	7165100	7165500	401	*	4.19171	5.17189	0	4.31022	0.00163615	0.0175884
3	7250547	7250947	401	*	3.69915	0	4.69915	-4.4671	0.00277005	0.0258225
3	7268264	7268664	401	*	4.49064	1.00173	5.42492	-2.74302	0.00691176	0.0498556
3	7312462	7312862	401	*	4.53774	0.586688	5.49033	-3.47011	0.00189914	0.019518
3	7411779	7412179	401	*	5.24663	3.17179	6.06437	-2.07502	0.00332907	0.0294246
3	7514426	7514826	401	*	4.1313	5.1313	0	5.67391	0.000427772	0.00646517
3	7574607	7575007	401	*	4.57165	5.50969	0.999463	3.02502	0.00348915	0.0304422
3	7703013	7703413	401	*	4.50695	0	5.50695	-5.9659	0.000336649	0.00546486
3	7813847	7814247	401	*	4.35947	5.35947	0	6.31987	9.05891e-05	0.00200291
3	7881548	7881948	401	*	6.07038	4.52545	6.7992	-1.77904	0.00215884	0.0213336
3	7887302	7887702	401	*	5.41612	0.586688	6.39052	-5.13471	1.77928e-05	0.000666201
3	8096929	8097329	401	*	4.47755	5.41132	0.999463	2.85495	0.00492883	0.038821
3	8163922	8164322	401	*	6.26015	1.8095	7.22678	-4.98215	1.55231e-06	0.000192771
3	8530232	8530632	401	*	6.27039	4.88454	6.96401	-1.68589	0.00163822	0.0175884
3	8534145	8534545	401	*	5.02102	2.00193	5.92917	-3.11683	0.000298676	0.00500098
3	8617036	8617436	401	*	4.68845	5.68845	0	6.87541	1.64573e-05	0.000628837
3	8837611	8838011	401	*	6.36077	4.75678	7.10151	-1.9379	0.000321138	0.00527317
3	8910627	8911027	401	*	5.53037	3.32382	6.36496	-2.22134	0.00208233	0.0208261
3	9177719	9178119	401	*	3.88459	4.88459	0	5.19008	0.000928067	0.0113176
3	9182598	9182998	401	*	4.52142	0	5.52142	-6.59742	4.16178e-05	0.00114005
3	9312928	9313328	401	*	5.84425	3.64586	6.67784	-2.36579	0.000514325	0.00735553
3	9359749	9360149	401	*	3.58216	0	4.58216	-3.96393	0.00535225	0.0414549
3	9392014	9392414	401	*	4.99058	5.95615	0.584426	4.44191	0.000168175	0.0032379
3	9435979	9436379	401	*	4.34181	5.34181	0	6.27386	0.000103553	0.00222998
3	9753261	9753661	401	*	6.8849	5.72983	7.51806	-1.49254	0.00236377	0.0228673
3	9809710	9810110	401	*	4.42463	0	5.42463	-6.40815	7.39468e-05	0.0017381
3	9951733	9952133	401	*	4.85641	0.587103	5.81851	-4.16969	0.000357803	0.00567641
3	9972426	9972826	401	*	4.69897	1.32365	5.62772	-2.80123	0.00482301	0.0383116
3	10024971	10025371	401	*	3.88469	4.88469	0	4.91154	0.00154008	0.0167521
3	10120052	10120452	401	*	5.08643	0	6.08643	-7.08874	1.97006e-05	0.00070234
3	10199748	10200148	401	*	4.71288	1.00214	5.65671	-3.24604	0.00230087	0.0223227
3	10224299	10224699	401	*	4.90843	5.78322	2.32	2.51343	0.00172806	0.0182469
3	10245111	10245511	401	*	4.92958	0	5.92958	-6.97845	2.14143e-05	0.000735291
3	10814134	10814534	401	*	3.97932	4.97932	0	5.16482	0.00106029	0.0125599
3	10831976	10832376	401	*	3.39427	4.39427	0	3.80136	0.00619849	0.0462348
3	10921057	10921457	401	*	4.24997	5.24997	0	5.83189	0.000338684	0.00548595
3	11174206	11174606	401	*	3.75686	4.75686	0	4.81123	0.00166305	0.0177553
3	11235554	11235954	401	*	4.92073	5.92073	0	7.12526	8.41252e-06	0.000420683
3	11258715	11259115	401	*	5.83157	1.5871	6.793	-4.42931	7.78643e-05	0.00180737
3	11777231	11777631	401	*	4.04641	5.04641	0	5.46753	0.000618609	0.00844186
3	11931408	11931808	401	*	3.93253	4.93253	0	4.82536	0.001833	0.018969
3	12310797	12311197	401	*	4.83118	1.8092	5.73952	-3.01947	0.000597322	0.00823831
3	12489844	12490244	401	*	5.15163	6.12088	0.584426	4.72308	7.32654e-05	0.00172753
3	12635677	12636077	401	*	4.79626	5.72988	1.32139	3.00483	0.0030416	0.0273707
3	12644588	12644988	401	*	4.08955	5.08955	0	5.10731	0.0012806	0.0145857
3	13025630	13026030	401	*	4.58694	5.58694	0	6.68741	3.30021e-05	0.0010041
3	13055240	13055640	401	*	4.61666	5.61666	0	6.7654	2.40276e-05	0.000802823
3	13108900	13109300	401	*	4.08942	5.06808	0	4.0301	0.00260075	0.0247803
3	14167946	14168346	401	*	3.83481	4.83481	0	5.05872	0.00114013	0.013349
3	14290622	14291022	401	*	4.19183	5.19183	0	5.84093	0.000305034	0.00507323
3	14345949	14346349	401	*	3.8846	4.8846	0	5.18345	0.000940197	0.0114281
3	14541275	14541675	401	*	4.19166	5.19166	0	5.7467	0.000387511	0.00600279
3	14733243	14733643	401	*	4.13117	5.13117	0	5.78004	0.00032802	0.00534809
3	14840505	14840905	401	*	3.8092	4.8092	0	4.80753	0.00173753	0.0182959
3	14879385	14879785	401	*	5.58359	3.24983	6.4329	-2.52	0.00030908	0.00512908
3	15000462	15000862	401	*	4.24992	5.24992	0	6.03618	0.00019207	0.00358675
3	15107137	15107537	401	*	3.83468	4.83468	0	4.54599	0.00265856	0.0252665
3	15162211	15162611	401	*	4.88426	5.77013	2.16753	2.70609	0.000916914	0.011265
3	15307213	15307613	401	*	4.17182	5.17182	0	5.88942	0.000259308	0.00451209
3	15784433	15784833	401	*	3.35947	4.35947	0	3.7087	0.00693201	0.0498556
3	15809778	15810178	401	*	3.70242	4.70242	0	4.63854	0.00213023	0.0211631
3	15902902	15903302	401	*	5.67041	1.5869	6.62722	-4.6742	6.08718e-07	0.000108634
3	15923003	15923403	401	*	4.75676	5.72989	0	4.67891	0.000215938	0.00390522
3	16179108	16179508	401	*	4.26883	5.25	0	4.04605	0.00298722	0.0270447
3	16193870	16194270	401	*	5.32948	0	6.32948	-7.57375	1.80098e-06	0.00019734
3	16233955	16234355	401	*	4.86983	0	5.86983	-4.37033	0.00469	0.0375351
3	16327365	16327765	401	*	3.86005	4.86005	0	4.66327	0.0022597	0.0220958
3	16393705	16394105	401	*	4.44482	5.44482	0	6.42834	7.22745e-05	0.00171502
3	16651795	16652195	401	*	4.64181	0.00172536	5.61258	-4.46548	0.000356534	0.00567641
3	16790772	16791172	401	*	5.7933	3.95606	6.57583	-1.94009	0.00297259	0.0269778
3	17183282	17183682	401	*	5.28369	0	6.28369	-7.58134	1.24304e-06	0.000168237
3	17347654	17348054	401	*	3.5566	4.5566	0	4.15297	0.00408221	0.0341143
3	17352663	17353063	401	*	5.96459	4.32378	6.71248	-1.79034	0.00389598	0.0330471
3	17598456	17598856	401	*	5.3997	1.32365	6.35629	-3.89131	0.000598314	0.00823831
3	17621145	17621545	401	*	3.88112	0	4.88112	-5.10057	0.00109426	0.0129008
3	17770103	17770503	401	*	3.88464	4.88464	0	5.11548	0.00107103	0.012667
3	17790515	17790915	401	*	4.12791	0	5.12791	-5.66028	0.000437885	0.00655156
3	18142000	18142400	401	*	4.77935	0	5.77935	-7.0012	1.04286e-05	0.000471686
3	18183211	18183611	401	*	3.64572	4.64572	0	4.43098	0.00284437	0.0262945
3	18187656	18188056	401	*	4.47773	5.47773	0	6.46995	6.60791e-05	0.0016033
3	18210660	18211060	401	*	3.93262	4.93262	0	5.26714	0.000834266	0.010518
3	18572744	18573144	401	*	5.81249	2.00214	6.76013	-3.72103	0.000489596	0.00708346
3	18743600	18744000	401	*	5.33869	2.46131	6.23702	-2.94195	0.000437592	0.00655156
3	18759335	18759735	401	*	5.17812	0	6.17812	-7.47114	1.8646e-06	0.00020135
3	18979510	18979910	401	*	4.98709	1.32407	5.92899	-3.34669	0.00143911	0.0158387
3	18994116	18994516	401	*	4.65619	0	5.65619	-6.82584	1.93232e-05	0.000697451
3	19274693	19275093	401	*	4.99803	0	5.99803	-7.27253	3.87015e-06	0.000264555
3	19297399	19297799	401	*	3.7025	4.7025	0	4.30292	0.00353697	0.0306798
3	19723625	19724025	401	*	5.66398	4.13123	6.39027	-1.69893	0.00506192	0.039618
3	20045917	20046317	401	*	4.13128	5.13128	0	5.75157	0.0003531	0.00565796
3	20063606	20064006	401	*	5.83141	3.3941	6.69167	-2.4023	0.00177036	0.0185266
3	20105526	20105926	401	*	5.09617	0	6.09617	-7.38392	2.55291e-06	0.000234837
3	20136454	20136854	401	*	6.18368	4.42816	6.95246	-2.05999	0.000300272	0.00500521
3	20288146	20288546	401	*	4.44491	5.44491	0	6.46747	6.1334e-05	0.00152595
3	20321424	20321824	401	*	6.12312	4.55653	6.85639	-1.81992	0.00150643	0.016434
3	20421527	20421927	401	*	4.00198	5.00198	0	5.46161	0.000596465	0.00823831
3	20441886	20442286	401	*	3.8347	4.8347	0	4.66082	0.00223447	0.0219355
3	20513079	20513479	401	*	5.19792	0	6.19792	-7.48971	1.76693e-06	0.000197108
3	20515615	20516015	401	*	5.05347	0	6.05347	-7.33277	3.14459e-06	0.000249259
3	20519744	20520144	401	*	4.30551	5.24986	0.581639	3.04638	0.00429282	0.035538
3	20538575	20538975	401	*	5.40786	2.17165	6.3292	-2.74144	0.00445795	0.0362622
3	20560890	20561290	401	*	6.35212	4.72974	7.09646	-1.73966	0.00572769	0.0437265
3	20570903	20571303	401	*	4.81908	0	5.81908	-6.79645	3.83276e-05	0.00109
3	20639935	20640335	401	*	4.95228	1.5871	5.88052	-2.88126	0.00363574	0.0313178
3	20843153	20843553	401	*	4.65665	0	5.65665	-6.77789	2.54367e-05	0.000838624
3	20919865	20920265	401	*	4.79634	5.78333	0	5.47637	0.000188465	0.00353717
3	21035523	21035923	401	*	4.458	0.00193317	5.42476	-4.26865	0.000440089	0.00655797
3	21099934	21100334	401	*	5.11712	0	6.11712	-7.40535	2.37832e-06	0.000224314
3	21118702	21119102	401	*	3.64585	4.64585	0	4.45391	0.00274705	0.0257521
3	21128219	21128619	401	*	5.79347	4.28734	6.51414	-1.65968	0.00641736	0.0473893
3	21139086	21139486	401	*	5.89937	0.587103	6.8811	-5.79675	6.97242e-07	0.000111782
3	21442612	21443012	401	*	4.62801	1.32374	5.55307	-3.08618	0.00139096	0.0154457
3	21611034	21611434	401	*	4.78316	5.74333	0.584426	3.94673	0.000701275	0.009281
3	21707251	21707651	401	*	5.39932	0	6.39932	-7.68405	9.4258e-07	0.000135061
3	21852260	21852660	401	*	3.42816	4.42816	0	3.88198	0.00562897	0.0432832
3	21859134	21859534	401	*	3.52541	4.52541	0	4.04615	0.00467729	0.0375054
3	21939852	21940252	401	*	5.8188	3.95602	6.60544	-1.9015	0.00474934	0.0378879
3	22461391	22461791	401	*	5.17864	1.80908	6.1071	-2.83181	0.00432413	0.0356198
3	22645602	22646002	401	*	5.91757	3.46131	6.77975	-2.73315	8.09655e-05	0.00186772
3	22763774	22764174	401	*	4.19173	5.19173	0	5.95589	0.000221227	0.00398155
3	23008997	23009397	401	*	3.6745	4.6745	0	4.12054	0.00450278	0.0364676
3	23036371	23036771	401	*	5.8251	3.46136	6.67767	-2.67793	5.16546e-05	0.00134104
3	23060277	23060677	401	*	6.52643	4.85985	7.27918	-1.95616	0.000558178	0.00783237
3	23098008	23098408	401	*	5.42452	0.00172536	6.40761	-5.72081	7.62512e-06	0.000397306
3	23159688	23160088	401	*	5.41618	0	6.41618	-7.72476	6.82469e-07	0.000111782
3	23220697	23221097	401	*	5.57619	0.587103	6.5533	-5.2229	2.69181e-05	0.0008577
3	23310313	23310713	401	*	5.49834	0	6.49834	-7.78518	6.37872e-07	0.00011053
3	23449701	23450101	401	*	6.44179	4.64574	7.21751	-2.12865	0.000150632	0.00297708
4	90045	90445	401	*	5.61245	0	6.61245	-7.93714	2.57448e-07	6.61463e-05
4	193660	194060	401	*	4.81815	1.00173	5.76601	-3.51293	0.00118534	0.013693
4	252739	253139	401	*	5.29249	0	6.29249	-7.59276	1.17303e-06	0.000161856
4	303770	304170	401	*	5.45742	0.00172536	6.44089	-5.76848	6.08991e-06	0.000333646
4	567043	567443	401	*	4.6425	0.586688	5.59846	-3.66097	0.00130637	0.014793
4	648309	648709	401	*	4.23065	5.23065	0	5.84981	0.000314994	0.0052156
4	678790	679190	401	*	5.79943	0	6.79943	-8.12199	1.17536e-07	3.90616e-05
4	705495	705895	401	*	5.1787	1.00214	6.13824	-3.9983	0.000536666	0.0076311
4	842957	843357	401	*	5.65689	3.80933	6.44109	-2.00218	0.00170274	0.0180471
4	872612	873012	401	*	5.0864	1.32365	6.03225	-3.26044	0.00245611	0.023644
4	1042350	1042750	401	*	5.72629	0	6.72629	-8.07078	1.20577e-07	3.90616e-05
4	1059273	1059673	401	*	4.20816	0	5.20816	-5.79919	0.000345831	0.00558956
4	1088197	1088597	401	*	6.25625	3.64583	7.13301	-2.98565	1.55152e-05	0.000611661
4	1128133	1128533	401	*	6.29844	4.97924	6.97583	-1.54524	0.00643378	0.0474165
4	1251561	1251961	401	*	3.90505	0	4.90505	-5.24276	0.000849424	0.0106497
4	1385150	1385550	401	*	4.02119	0	5.02119	-5.25086	0.000932425	0.0113521
4	1991083	1991483	401	*	4.52559	5.52559	0	6.43962	8.37037e-05	0.00189567
4	2287638	2288038	401	*	4.82215	5.82215	0	7.03561	1.01207e-05	0.00047131
4	2375957	2376357	401	*	4.94122	2.46131	5.80575	-2.43157	0.00178006	0.0185949
4	2757320	2757720	401	*	5.17856	0.00214095	6.15848	-5.25844	6.07786e-05	0.00152479
4	2816364	2816764	401	*	4.72649	0	5.72649	-6.83996	2.29964e-05	0.000778845
4	3294593	3294993	401	*	3.67444	4.67444	0	4.47723	0.00269543	0.0255003
4	3408414	3408814	401	*	4.21141	5.21141	0	6.00342	0.000198428	0.00366831
4	3479740	3480140	401	*	4.50597	0	5.50597	-6.58395	4.23965e-05	0.00115713
4	3638912	3639312	401	*	4.11039	5.11039	0	5.67224	0.000418188	0.00633316
4	3898844	3899244	401	*	5.77375	4.00187	6.54536	-1.8644	0.00411585	0.0343034
4	4828670	4829070	401	*	5.92348	3.39406	6.79279	-2.2202	0.00681953	0.0496214
4	4969843	4970243	401	*	4.54107	5.54107	0	6.64133	3.60423e-05	0.00106147
4	5445298	5445698	401	*	3.52546	4.52546	0	4.15333	0.00401891	0.0337217
4	5485087	5485487	401	*	3.88449	4.88449	0	5.01619	0.00128415	0.0145857
4	5511556	5511956	401	*	5.02426	5.96777	1.32139	3.37563	0.00144289	0.0158569
4	5746349	5746749	401	*	5.31156	1.00214	6.27471	-4.30354	0.000223959	0.004021
4	5847490	5847890	401	*	6.83844	5.50969	7.51821	-1.61801	0.00255271	0.0244477
4	5942072	5942472	401	*	4.66011	5.66011	0	6.81897	2.07127e-05	0.000724557
4	6276960	6277360	401	*	5.74004	3.6457	6.56038	-2.20317	0.00124382	0.014302
4	6471539	6471939	401	*	5.12088	6.12088	0	7.417	2.23495e-06	0.000215739
4	6496808	6497208	401	*	4.21136	5.21136	0	6.00338	0.000198439	0.00366831
4	6557253	6557653	401	*	6.10752	4.90882	6.75306	-1.47068	0.00601394	0.0451712
4	6618807	6619207	401	*	5.93509	0.586965	6.91727	-5.93099	5.42918e-08	2.1291e-05
4	6782394	6782794	401	*	4.35942	5.35942	0	6.25093	0.000116866	0.0024598
4	6841404	6841804	401	*	4.02425	5.02425	0	5.51381	0.000544731	0.00768711
4	6958797	6959197	401	*	4.68855	5.68855	0	6.62665	5.82041e-05	0.00147694
4	7332125	7332525	401	*	4.50974	5.50974	0	6.59685	4.07593e-05	0.00112751
4	7453006	7453406	401	*	5.66392	2.32365	6.59088	-2.9417	0.00277049	0.0258225
4	8047873	8048273	401	*	3.85658	0	4.85658	-4.97225	0.00135364	0.0151669
4	8078955	8079355	401	*	5.37356	0	6.36482	-6.24918	3.30164e-05	0.0010041
4	8182322	8182722	401	*	4.70232	5.70232	0	6.85686	1.94085e-05	0.000697451
4	8245963	8246363	401	*	5.06748	5.85988	3.168	1.91344	0.00511228	0.0399283
4	8251494	8251894	401	*	4.69888	0	5.68491	-5.29056	0.00028386	0.00484035
4	8331196	8331596	401	*	4.66009	5.66009	0	6.78755	2.47396e-05	0.000819266
4	8376410	8376810	401	*	6.34349	4.70228	7.09145	-1.74697	0.00591945	0.0446833
4	8575293	8575693	401	*	5.67078	0.586688	6.64935	-5.5104	3.07024e-06	0.000249259
4	8578917	8579317	401	*	5.75992	3.24981	6.62739	-2.7941	6.91444e-05	0.0016673
4	8823737	8824137	401	*	5.27443	0.586688	6.24616	-4.90522	4.26656e-05	0.00116022
4	9045212	9045612	401	*	5.68448	0	6.68448	-8.04651	1.13807e-07	3.90616e-05
4	9177606	9178006	401	*	6.81939	5.6601	7.45377	-1.46405	0.00429737	0.035538
4	9561487	9561887	401	*	3.95272	0	4.95272	-5.2707	0.00084159	0.0105764
4	9588973	9589373	401	*	4.83064	0	5.83064	-7.03574	1.03213e-05	0.000471686
4	9672345	9672745	401	*	4.08949	5.08949	0	5.53507	0.000559908	0.00784188
4	9697182	9697582	401	*	5.21798	2.58679	6.09658	-2.54058	0.00176606	0.0185076
4	9715313	9715713	401	*	4.55263	0	5.55263	-6.6665	3.24938e-05	0.00100191
4	9768242	9768642	401	*	5.97033	4.46138	6.6916	-1.76386	0.00189538	0.0195062
4	9878238	9878638	401	*	4.23092	5.23092	0	5.33492	0.000955254	0.0115922
4	9928812	9929212	401	*	5.40792	1.80908	6.34712	-3.29547	0.00145919	0.0159889
4	9949041	9949441	401	*	3.3595	4.3595	0	3.70875	0.0069316	0.0498556
4	9965840	9966240	401	*	6.62123	5.17194	7.32945	-1.66366	0.00419454	0.0348423
4	10122247	10122647	401	*	4.55632	5.49368	0.999463	2.82004	0.00618665	0.0462348
4	10125113	10125513	401	*	4.85995	5.85995	0	7.09152	8.09439e-06	0.000410281
4	10157977	10158377	401	*	4.62778	1.32365	5.55284	-2.69091	0.00599096	0.045044
4	10320807	10321207	401	*	4.95249	0	5.95249	-7.20312	5.36495e-06	0.000311993
4	10448211	10448611	401	*	5.43264	0	6.43264	-7.76105	5.09799e-07	0.000100063
4	10458910	10459310	401	*	5.85006	0	6.85006	-8.22028	4.63417e-08	2.05715e-05
4	10493283	10493683	401	*	6.4582	4.88462	7.19288	-1.92383	0.000259789	0.00451209
4	10636420	10636820	401	*	4.17192	5.17192	0	5.8522	0.000287386	0.00486463
4	10653736	10654136	401	*	3.7569	4.7569	0	4.71012	0.00196727	0.0200046
4	10666104	10666504	401	*	3.78318	4.78318	0	4.59123	0.0024125	0.0232844
4	10734670	10735070	401	*	3.49381	4.49381	0	4.07872	0.0044034	0.0359756
4	11321159	11321559	401	*	3.52556	4.52556	0	4.09999	0.00433688	0.0356198
4	11450419	11450819	401	*	5.62754	0	6.62754	-7.98049	1.66389e-07	4.68921e-05
4	11747227	11747627	401	*	3.39423	4.39423	0	3.8013	0.00619897	0.0462348
4	11816907	11817307	401	*	4.60187	5.60187	0	6.74358	2.57474e-05	0.00084012
4	12012831	12013231	401	*	4.42472	0	5.42472	-6.37947	8.29549e-05	0.00188472
4	12080051	12080451	401	*	5.92359	4.17189	6.69171	-1.98584	0.000920736	0.011265
4	12431323	12431723	401	*	4.69897	0	5.69897	-6.81558	2.39263e-05	0.000802823
4	12451404	12451804	401	*	4.26527	0	5.26527	-6.0464	0.000189939	0.00355586
4	12539814	12540214	401	*	5.0641	0	6.0641	-7.34798	2.92202e-06	0.000245063
4	12587008	12587408	401	*	4.90556	0	5.90556	-7.03837	1.38417e-05	0.000575077
4	12879581	12879981	401	*	3.3595	4.3595	0	3.70875	0.0069316	0.0498556
4	12904272	12904672	401	*	3.72976	4.72976	0	4.5831	0.00236622	0.0228673
4	13048364	13048764	401	*	5.09595	0	6.09595	-7.37823	2.68563e-06	0.000238222
4	13088029	13088429	401	*	4.9871	0	5.9871	-7.22274	5.48595e-06	0.000312029
4	13261505	13261905	401	*	5.52955	0	6.52955	-7.86946	2.99797e-07	7.20577e-05
4	13571026	13571426	401	*	5.8871	0	6.8871	-8.25416	4.06334e-08	2.05715e-05
4	13701093	13701493	401	*	5.1281	1.80908	6.05395	-2.71263	0.00574848	0.0437954
4	13772158	13772558	401	*	4.11054	5.11054	0	5.60608	0.000488905	0.00708346
4	13821137	13821537	401	*	6.43389	4.88463	7.1636	-1.72298	0.00436634	0.0357512
4	14064167	14064567	401	*	6.32075	4.5564	7.09107	-1.88497	0.00325365	0.0289641
4	14072104	14072504	401	*	4.52175	0	5.52175	-6.60955	3.92732e-05	0.00111264
4	14151356	14151756	401	*	3.7833	4.7833	0	4.91532	0.0014169	0.0156636
4	14251258	14251658	401	*	5.6204	2.80923	6.51378	-3.11177	4.62773e-05	0.00123594
4	14404304	14404704	401	*	4.60164	5.54111	0.996677	3.10835	0.00285739	0.0263492
4	14465538	14465938	401	*	5.75367	2.80911	6.65679	-2.73971	0.00203218	0.0204609
4	14491679	14492079	401	*	4.62792	0	5.62792	-6.69299	3.60329e-05	0.00106147
4	14534848	14535248	401	*	5.53809	3.46135	6.35608	-2.14485	0.00190374	0.0195382
4	14602578	14602978	401	*	4.45826	0	5.45826	-6.24478	0.000143815	0.00287282
4	14672833	14673233	401	*	6.30713	4.64569	7.05892	-1.8497	0.00235269	0.0227957
4	14682496	14682896	401	*	4.35956	5.35956	0	6.22379	0.000128501	0.00263278
4	14804041	14804441	401	*	5.20785	3.00191	6.04236	-2.275	0.0013316	0.0150103
4	14848726	14849126	401	*	6.55748	5.2498	7.23197	-1.58102	0.00359663	0.0311248
4	15039124	15039524	401	*	5.61336	3.32376	6.45772	-2.32993	0.0013861	0.0154147
4	15121025	15121425	401	*	5.21742	0	6.21742	-7.51173	1.61452e-06	0.000194029
4	15188789	15189189	401	*	5.44931	0	6.44931	-7.7806	4.61345e-07	9.54855e-05
4	15260534	15260934	401	*	4.95238	0	5.95238	-7.21529	4.86191e-06	0.000294521
4	15276957	15277357	401	*	6.65357	5.08927	7.38637	-1.69251	0.00648807	0.0477694
4	15339143	15339543	401	*	5.46627	0.00214095	6.44983	-5.67577	1.60507e-05	0.000626146
4	15367234	15367634	401	*	4.78036	2.46138	5.62803	-2.13381	0.0058096	0.0441707
4	15450544	15450944	401	*	4.18868	0	5.18868	-5.6408	0.000492821	0.00711629
4	15619121	15619521	401	*	3.92856	0	4.92856	-5.27898	0.000808177	0.0103289
4	15670606	15671006	401	*	5.81282	4.3595	6.52195	-1.62338	0.00675026	0.0492135
4	15676361	15676761	401	*	4.76703	0.00172536	5.74025	-4.46199	0.000510881	0.00732033
4	15729570	15729970	401	*	5.87489	0	6.87489	-8.23823	4.56778e-08	2.05715e-05
4	15849951	15850351	401	*	6.10735	4.42815	6.86244	-1.94402	0.000788227	0.0101435
4	16062193	16062593	401	*	4.92086	5.89685	0	4.76027	0.000261593	0.00453286
4	16090047	16090447	401	*	5.82521	3.52552	6.67071	-2.57117	0.000110079	0.00235654
4	16161003	16161403	401	*	5.78635	3.80938	6.59039	-2.08746	0.00173849	0.0182959
4	16192883	16193283	401	*	4.44055	0	5.44055	-6.38208	8.52205e-05	0.00191258
4	16288466	16288866	401	*	6.95323	5.83478	7.57561	-1.48146	0.001548	0.0168035
4	16336631	16337031	401	*	5.98731	3.95604	6.79908	-2.21975	0.000633603	0.00859923
4	16350739	16351139	401	*	5.71285	3.17193	6.58325	-2.76353	0.000146656	0.00291396
4	16402212	16402612	401	*	5.36497	1.32407	6.32047	-3.93937	0.000432523	0.00650826
4	16460955	16461355	401	*	5.90542	2.32365	6.84388	-3.43907	0.000756193	0.00983315
4	16500460	16500860	401	*	4.7673	1.00183	5.71326	-3.41522	0.00147408	0.0161283
4	16576126	16576526	401	*	4.52215	0	5.52215	-6.50746	6.25785e-05	0.00153379
4	16855913	16856313	401	*	4.99885	0	5.99885	-7.06159	1.70342e-05	0.000644272
4	16873402	16873802	401	*	3.48946	0	4.48946	-3.9788	0.00504709	0.0395435
4	16981187	16981587	401	*	5.19843	3.17179	6.00955	-2.00651	0.00444886	0.0362278
4	16988390	16988790	401	*	5.01	0	6.01	-7.1213	1.23901e-05	0.00052664
4	17013563	17013963	401	*	3.72969	4.72969	0	4.0895	0.0048011	0.0382599
4	17029104	17029504	401	*	3.88454	4.88454	0	5.16334	0.000977603	0.011797
4	17097583	17097983	401	*	5.31139	3.32378	6.11696	-1.98551	0.00437982	0.0358222
4	17426787	17427187	401	*	5.2652	2.70223	6.13765	-2.41153	0.00286089	0.0263492
4	17436707	17437107	401	*	6.83531	5.57176	7.49841	-1.56337	0.00290142	0.0266238
4	17440471	17440871	401	*	5.67092	3.46127	6.50588	-2.30547	0.0010358	0.0123484
4	17477219	17477619	401	*	5.78687	4.13126	6.53756	-1.79969	0.00388713	0.0330251
4	17869654	17870054	401	*	4.26875	5.26875	0	6.12109	0.000151827	0.00298486
4	17967223	17967623	401	*	6.13315	3.70232	6.99276	-2.78493	2.42896e-05	0.000807955
4	18079548	18079948	401	*	6.39513	2.58669	7.34271	-3.97863	0.00011198	0.00237104
4	18138726	18139126	401	*	5.59091	0	6.59091	-7.90096	3.37774e-07	7.62653e-05
4	18152781	18153181	401	*	4.95227	0	5.95227	-7.21932	4.70181e-06	0.000287157
4	18209391	18209791	401	*	5.07527	0	6.07527	-7.31568	4.10963e-06	0.000270654
4	18257332	18257732	401	*	4.67151	2.00199	5.55343	-2.34492	0.00556782	0.042946
4	18365445	18365845	401	*	4.80923	5.74346	1.32139	2.98182	0.00337586	0.0297788
4	18417160	18417560	401	*	4.56838	1.00214	5.50616	-3.00068	0.0037166	0.0317573
4	18486058	18486458	401	*	4.75293	0	5.75293	-6.96733	1.16952e-05	0.000503703
4	18513922	18514322	401	*	6.21311	4.28746	7.00952	-2.02657	0.00224648	0.0220244
4	18571693	18572093	401	*	4.12811	0	5.12811	-5.51684	0.000605155	0.00830388
5	161678	162078	401	*	5.64951	0	6.6423	-6.62537	9.45713e-06	0.000448822
5	201584	201984	401	*	3.9285	0	4.90459	-3.67991	0.00433523	0.0356198
5	565404	565804	401	*	6.55346	5.08939	7.26498	-1.85085	0.000174749	0.0033386
5	589597	589997	401	*	5.25614	0.587103	6.2275	-4.7037	0.000134671	0.00271934
5	628821	629221	401	*	5.85674	2.80908	6.76675	-2.51394	0.00668346	0.0489179
5	826628	827028	401	*	4.74051	0	5.74051	-6.54365	8.95614e-05	0.00198976
5	833647	834047	401	*	6.32053	3.956	7.17318	-2.56315	0.000252955	0.00441398
5	842765	843165	401	*	5.92309	3.17184	6.81177	-3.19575	4.30912e-06	0.00027401
5	979341	979741	401	*	6.88488	5.70241	7.52588	-1.52195	0.00200376	0.0202578
5	981805	982205	401	*	4.88114	0	5.88114	-7.07213	1.00381e-05	0.000470401
5	995002	995402	401	*	4.5057	0	5.5057	-6.57708	4.37758e-05	0.00118608
5	1000048	1000448	401	*	3.72983	4.72983	0	4.75872	0.00178188	0.0185949
5	1056611	1057011	401	*	6.53031	4.58696	7.32939	-2.24099	0.000173567	0.00332454
5	1127705	1128105	401	*	4.59926	0	5.59926	-5.6556	0.000709457	0.00932825
5	1168803	1169203	401	*	4.76688	0	5.76688	-6.843	2.59331e-05	0.00084012
5	1247932	1248332	401	*	3.7298	4.7298	0	4.70975	0.00193267	0.0197807
5	1409567	1409967	401	*	4.37346	0	5.37346	-6.29259	0.000102736	0.00221881
5	1715876	1716276	401	*	4.7388	0	5.7388	-6.73879	4.00518e-05	0.00112614
5	1843509	1843909	401	*	5.20794	0	6.20794	-7.45834	2.52139e-06	0.000234836
5	1858725	1859125	401	*	4.92917	1.32407	5.86864	-3.23904	0.00183178	0.018969
5	1931202	1931602	401	*	4.39019	0	5.39019	-6.36282	8.15958e-05	0.00187645
5	1938640	1939040	401	*	5.33848	3.32382	6.14792	-2.08881	0.00216795	0.0213953
5	2016183	2016583	401	*	5.08529	0	6.08529	-7.35469	3.11479e-06	0.000249259
5	2080284	2080684	401	*	4.5718	5.5718	0	6.70129	2.92086e-05	0.000918285
5	2116152	2116552	401	*	3.52558	4.52558	0	4.04643	0.0046758	0.0375054
5	2280685	2281085	401	*	5.02035	0	6.02035	-7.29673	3.56459e-06	0.000254752
5	2555334	2555734	401	*	4.68488	0	5.68488	-6.83594	2.02697e-05	0.000719189
5	2748091	2748491	401	*	4.8932	0	5.8932	-7.11456	7.85796e-06	0.000406234
5	2812875	2813275	401	*	4.26502	0	5.26502	-6.11436	0.000152974	0.00299686
5	2834126	2834526	401	*	4.06814	5.06814	0	5.3601	0.000789974	0.0101484
5	2945021	2945421	401	*	4.66014	5.66014	0	6.83839	1.84697e-05	0.000684667
5	3077716	3078116	401	*	4.06798	5.06798	0	5.62741	0.000441209	0.00655797
5	3348124	3348524	401	*	4.06802	5.06802	0	5.67491	0.000392868	0.00607315
5	3464462	3464862	401	*	4.96441	3.08943	5.75298	-1.86653	0.00653236	0.0480006
5	3472761	3473161	401	*	5.74668	2.46157	6.67071	-2.90805	0.00273443	0.0257295
5	3483604	3484004	401	*	5.03184	1.5871	5.96402	-3.01825	0.00270847	0.0255453
5	3487366	3487766	401	*	3.80567	0	4.80567	-4.94491	0.00136447	0.0152653
5	3532215	3532615	401	*	5.43359	3.39418	6.24649	-2.0069	0.00468125	0.0375054
5	3571542	3571942	401	*	3.9088	4.9088	0	5.24507	0.000851859	0.0106497
5	3803713	3804113	401	*	4.22713	0	5.22713	-6.01708	0.000194318	0.00361064
5	3871770	3872170	401	*	5.09701	0	6.09701	-7.09902	1.9284e-05	0.000697451
5	3955778	3956178	401	*	3.83103	0	4.83103	-5.04322	0.0011657	0.0135712
5	4303976	4304376	401	*	5.3114	1.5871	6.25576	-3.48257	0.00101768	0.0121908
5	4366047	4366447	401	*	4.7665	0	5.7665	-6.96525	1.25659e-05	0.000528976
5	4387835	4388235	401	*	4.06797	5.06797	0	5.61364	0.000455944	0.00674055
5	4448228	4448628	401	*	5.107	0	6.107	-7.34657	3.7706e-06	0.000262568
5	4473798	4474198	401	*	5.51369	0	6.51369	-7.8522	3.25768e-07	7.58529e-05
5	4552615	4553015	401	*	4.65635	0	5.65635	-6.82758	1.91354e-05	0.000697451
5	4572184	4572584	401	*	4.48955	0	5.48955	-6.50425	5.82767e-05	0.00147694
5	4605070	4605470	401	*	5.28381	2.46119	6.17807	-2.58222	0.00289723	0.026618
5	4808564	4808964	401	*	4.41122	5.41122	0	6.19841	0.000154276	0.00300919
5	4929116	4929516	401	*	4.5223	0	5.5223	-6.42884	8.5825e-05	0.00191852
5	4980592	4980992	401	*	4.77996	0	5.77996	-6.90279	1.94698e-05	0.000697451
5	5017922	5018322	401	*	5.49832	0	6.49832	-7.78881	6.1235e-07	0.000108634
5	5250804	5251204	401	*	4.50647	1.00173	5.44148	-2.82339	0.00564895	0.0433474
5	5331247	5331647	401	*	5.408	3.64578	6.17795	-1.871	0.00367105	0.031549
5	5337999	5338399	401	*	5.49829	2.00214	6.4329	-3.17734	0.00172075	0.018212
5	5360206	5360606	401	*	4.99803	0	5.99803	-7.27253	3.87015e-06	0.000264555
5	5509395	5509795	401	*	4.8813	0	5.8813	-7.01324	1.47176e-05	0.000583303
5	5568496	5568896	401	*	6.4543	5.24979	7.10146	-1.46666	0.00672805	0.0490996
5	5615819	5616219	401	*	5.04268	0	6.04268	-7.31051	3.58999e-06	0.000254752
5	5742533	5742933	401	*	3.70241	4.70241	0	4.65437	0.00207648	0.0207955
5	5771914	5772314	401	*	6.37414	5.04635	7.05367	-1.61755	0.0025434	0.0243898
5	5800011	5800411	401	*	4.75391	0	5.74046	-5.02548	0.0006649	0.00891038
5	5899334	5899734	401	*	6.36055	4.90878	7.06934	-1.74956	0.00125557	0.0143927
5	5946247	5946647	401	*	3.83477	4.83477	0	4.99375	0.00128412	0.0145857
5	6035560	6035960	401	*	5.81852	2.32365	6.75307	-3.295	0.0010575	0.0125468
5	6109005	6109405	401	*	6.03786	4.61658	6.73973	-1.61732	0.00585057	0.0443465
5	6153393	6153793	401	*	5.99908	3.85978	6.82528	-2.03354	0.00574455	0.0437954
5	6329628	6330028	401	*	6.32984	4.95617	7.02056	-1.68002	0.00155432	0.0168331
5	6453268	6453668	401	*	5.62065	2.17207	6.55302	-3.10214	0.002013	0.0203237
5	6488300	6488700	401	*	5.49	1.8095	6.43261	-3.49724	0.000830748	0.0104914
5	6576051	6576451	401	*	5.94748	4.24988	6.70596	-1.83666	0.00347846	0.0303845
5	6637585	6637985	401	*	3.52547	4.52547	0	4.16514	0.00395113	0.0332823
5	6639798	6640198	401	*	4.37695	5.37695	0	6.3438	8.60002e-05	0.00191852
5	6645949	6646349	401	*	6.9935	5.83486	7.62769	-1.5273	0.00112992	0.0132793
5	6743366	6743766	401	*	4.59851	0	5.59851	-6.62955	4.4775e-05	0.00120876
5	6787981	6788381	401	*	4.84408	0	5.84408	-6.99289	1.44408e-05	0.000581613
5	6816777	6817177	401	*	5.12767	0	6.12767	-7.38938	2.9272e-06	0.000245063
5	6985477	6985877	401	*	6.13251	2.5871	7.06936	-3.48369	0.000526781	0.00751925
5	7032792	7033192	401	*	5.13126	6.13126	0	7.4049	2.66119e-06	0.000238222
5	7133152	7133552	401	*	4.40807	0	5.40807	-6.24954	0.000128618	0.00263278
5	7405384	7405784	401	*	4.84457	0	5.84457	-6.66947	6.98845e-05	0.00167172
5	7587943	7588343	401	*	4.18746	0	5.18746	-5.86319	0.000283886	0.00484035
5	7758263	7758663	401	*	5.34743	2.00214	6.27465	-2.83628	0.00405712	0.0339659
5	7785993	7786393	401	*	6.59489	3.08931	7.52994	-4.16591	4.98539e-08	2.06368e-05
5	7850000	7850400	401	*	5.23728	1.00214	6.19845	-4.03885	0.000549094	0.00773403
5	7867745	7868145	401	*	4.69895	1.80932	5.59817	-2.85367	0.00085796	0.0106722
5	7899733	7900133	401	*	5.49846	2.9087	6.37336	-2.57175	0.00118071	0.0136819
5	7935410	7935810	401	*	5.17839	0	6.17839	-7.42527	2.85361e-06	0.000245063
5	7946417	7946817	401	*	4.96407	0	5.96407	-7.21871	5.03e-06	0.000299828
5	7996972	7997372	401	*	5.33848	2.17207	6.25581	-2.60002	0.00625505	0.0464207
5	8089733	8090133	401	*	4.39426	5.39426	0	6.39091	7.42846e-05	0.00174055
5	8448141	8448541	401	*	4.22821	0	5.22821	-4.5926	0.00298709	0.0270447
5	8489459	8489859	401	*	6.04325	4.42828	6.78614	-1.78441	0.00350148	0.0304785
5	8864942	8865342	401	*	4.50968	5.50968	0	6.56553	4.72841e-05	0.00124714
5	9050982	9051382	401	*	4.2073	0	5.2073	-5.9767	0.000212142	0.00385529
5	9119465	9119865	401	*	5.9233	1.58669	6.88715	-4.67576	2.10321e-05	0.000732292
5	9189526	9189926	401	*	5.0207	0	6.0207	-7.27827	4.17732e-06	0.000270654
5	9478141	9478541	401	*	3.70236	4.70236	0	4.68312	0.00198134	0.0200856
5	9597706	9598106	401	*	3.46128	4.46128	0	3.85756	0.00589848	0.0445736
5	9694507	9694907	401	*	3.48983	0	4.48983	-4.0693	0.00444621	0.0362278
5	9752940	9753340	401	*	4.44495	5.44495	0	6.39405	8.29183e-05	0.00188472
5	9771233	9771633	401	*	4.39155	0	5.39155	-5.56884	0.000702763	0.00928419
5	9864514	9864914	401	*	6.33897	5.04635	7.00962	-1.57037	0.00360669	0.0311757
5	10038556	10038956	401	*	6.54582	3.5871	7.44992	-2.49923	0.00588445	0.044558
5	10064110	10064510	401	*	4.21143	5.21143	0	5.98165	0.000211893	0.00385529
5	10082286	10082686	401	*	4.82206	5.77016	0.999463	3.5169	0.00119025	0.0137072
5	10279574	10279974	401	*	4.54113	5.54113	0	6.63228	3.77133e-05	0.00108916
5	10501948	10502348	401	*	4.23074	5.23074	0	6.05283	0.000176211	0.00334083
5	10612337	10612737	401	*	4.2687	5.2687	0	6.13168	0.000146566	0.00291396
5	11370765	11371165	401	*	3.39426	4.39426	0	3.80648	0.00615543	0.0461338
5	11633113	11633513	401	*	4.10661	0	5.08549	-4.13078	0.00215387	0.0213127
5	12670451	12670851	401	*	3.42469	0	4.42469	-3.83676	0.00597013	0.0449328
5	13237136	13237536	401	*	4.1312	5.1312	0	5.82207	0.000293298	0.00492199
5	13381592	13381992	401	*	3.46128	4.46128	0	3.85756	0.00589848	0.0445736
5	13434784	13435184	401	*	3.58696	4.58696	0	4.28027	0.00344827	0.0302271
5	13517920	13518320	401	*	3.90873	4.90873	0	5.04021	0.00125442	0.0143927
5	13697876	13698276	401	*	3.49374	4.49374	0	4.03863	0.00465974	0.0375054
5	13761986	13762386	401	*	5.03155	0	6.03155	-7.31094	3.35762e-06	0.000254752
5	13822888	13823288	401	*	4.68835	5.64578	0.584426	3.87452	0.000698253	0.00925744
5	13953197	13953597	401	*	4.32397	5.32397	0	6.02361	0.000225527	0.00403943
5	14128015	14128415	401	*	5.98204	4.35942	6.72642	-1.75268	0.00507314	0.0396642
5	14825468	14825868	401	*	3.75275	0	4.75275	-4.80669	0.00166614	0.0177603
5	14834543	14834943	401	*	5.18838	3.24994	5.98672	-1.92248	0.00563998	0.0433232
5	14924811	14925211	401	*	4.11037	5.11037	0	5.60586	0.000489055	0.00708346
5	15180066	15180466	401	*	3.70244	4.70244	0	4.59914	0.00226851	0.0221294
5	15191743	15192143	401	*	3.52542	4.52542	0	4.07465	0.00449441	0.0364395
5	15400573	15400973	401	*	5.90571	3.46125	6.7667	-2.52458	0.000715438	0.00938509
5	16281351	16281751	401	*	4.26531	0	5.26531	-6.03126	0.000198899	0.00366831
5	16339958	16340358	401	*	5.79311	4.13127	6.54497	-1.83636	0.002747	0.0257521
5	16718000	16718400	401	*	5.92378	2.80908	6.838	-2.54228	0.0068817	0.0498556
5	16733816	16734216	401	*	5.89922	0	6.89922	-8.26806	3.7241e-08	2.05715e-05
5	16841819	16842219	401	*	6.09149	4.21147	6.88086	-2.08317	0.000862965	0.0107166
5	16881660	16882060	401	*	3.80927	4.80927	0	4.98585	0.00127547	0.0145537
5	17014904	17015304	401	*	5.31138	2.17174	6.22711	-3.25726	0.000234881	0.00415701
5	17182045	17182445	401	*	5.52944	0	6.52944	-7.87213	2.89561e-07	7.19172e-05
5	17264166	17264566	401	*	4.17192	5.17192	0	5.8522	0.000287386	0.00486463
5	17469552	17469952	401	*	4.91745	0	5.91745	-7.08724	1.0597e-05	0.000472805
5	17676911	17677311	401	*	6.51088	5.35946	7.14298	-1.46752	0.00364475	0.0313591
5	17692859	17693259	401	*	4.7926	1.32365	5.72594	-3.00894	0.00295696	0.026896
5	17700110	17700510	401	*	3.70252	4.70252	0	4.18211	0.00418857	0.0348315
5	17886733	17887133	401	*	4.41141	5.41141	0	6.27917	0.000117818	0.00246868
5	17935451	17935851	401	*	4.10589	0	5.10589	-5.50488	0.000606276	0.00830398
5	18065189	18065589	401	*	4.55637	5.50974	0.581639	3.59222	0.00135006	0.0151669
5	18304915	18305315	401	*	4.93265	5.93265	0	7.19545	5.24906e-06	0.000310403
5	18370628	18371028	401	*	3.52212	0	4.52212	-4.06014	0.00457187	0.0368668
5	18386485	18386885	401	*	5.40775	0.586688	6.382	-5.10686	2.13984e-05	0.000735291
5	18460261	18460661	401	*	4.30578	5.30578	0	6.12783	0.000159339	0.00309983
5	18628981	18629381	401	*	4.04642	5.04642	0	5.41343	0.000693727	0.0092182
5	18669996	18670396	401	*	4.64245	1.32407	5.56826	-2.68651	0.00622517	0.0463288
5	18725434	18725834	401	*	4.99852	1.80908	5.9172	-2.61756	0.00616066	0.0461338
5	19005588	19005988	401	*	6.55735	5.19172	7.24614	-1.70759	0.00081166	0.0103379
5	19046490	19046890	401	*	4.55317	1.00173	5.4903	-2.94777	0.00424628	0.0351936
5	19126357	19126757	401	*	5.72011	3.90889	6.49836	-1.86876	0.0048498	0.0384424
5	19170758	19171158	401	*	5.13765	0	6.13765	-7.43195	2.10269e-06	0.000215739
5	19313017	19313417	401	*	5.84344	0.00172536	6.8308	-6.27181	3.67599e-07	8.05582e-05
5	19455876	19456276	401	*	4.26532	1.32382	5.16823	-2.60333	0.00373974	0.0319185
5	19476402	19476802	401	*	4.66006	5.66006	0	6.71745	3.56371e-05	0.0010579
5	19772430	19772830	401	*	4.6984	0	5.6984	-6.88722	1.56674e-05	0.00061441
5	19965074	19965474	401	*	4.30557	5.24992	0.581639	2.97908	0.00515649	0.0401893
5	20037747	20038147	401	*	4.72998	5.72998	0	6.63708	6.16698e-05	0.00152658
5	20080420	20080820	401	*	5.85687	3.64571	6.69202	-2.32831	0.000841741	0.0105764
5	20282172	20282572	401	*	5.90539	3.4614	6.76633	-2.78934	2.81065e-05	0.000887378
5	20350030	20350430	401	*	4.23067	5.23067	0	5.89689	0.000278002	0.00477279
5	20460820	20461220	401	*	4.63121	5.63121	0	6.69153	3.70915e-05	0.00107537
5	20474451	20474851	401	*	5.5534	3.08936	6.41636	-2.58913	0.000459325	0.00677709
5	20552251	20552651	401	*	5.21778	3.24983	6.0205	-2.02095	0.00300711	0.0271629
5	20689278	20689678	401	*	4.64195	0	5.64195	-6.80738	2.04237e-05	0.000721217
5	20700692	20701092	401	*	5.20796	1.00173	6.16834	-4.19291	0.000251538	0.00439955
5	20875898	20876298	401	*	4.75334	0.587103	5.71259	-3.96501	0.00059305	0.00822871
5	20921362	20921762	401	*	5.02091	0	6.02091	-7.22774	6.24113e-06	0.000339435
5	21208576	21208976	401	*	4.002	5.002	0	5.39112	0.000694056	0.0092182
5	21211709	21212109	401	*	4.06385	0	5.04208	-3.97389	0.00281955	0.0261299
5	21317226	21317626	401	*	7.01307	5.68846	7.69181	-1.72962	0.000193097	0.00359692
5	21331113	21331513	401	*	5.86306	4.5255	6.54502	-1.56003	0.00619685	0.0462348
5	21354579	21354979	401	*	4.78325	5.78325	0	6.98	1.24398e-05	0.00052664
5	21394026	21394426	401	*	4.08941	5.08941	0	5.72464	0.000356816	0.00567641
5	21401228	21401628	401	*	4.83146	1.00173	5.77981	-3.49472	0.001313	0.014823
5	21515316	21515716	401	*	4.04284	0	5.04284	-5.53518	0.000528065	0.00752316
5	21848122	21848522	401	*	5.64964	2.17179	6.5834	-3.8975	1.07692e-05	0.000476995
5	21958320	21958720	401	*	5.69244	3.70226	6.49839	-1.93664	0.00625397	0.0464207
5	22077486	22077886	401	*	4.28744	5.28744	0	5.93082	0.000275867	0.00474707
5	22301341	22301741	401	*	6.67513	5.71617	7.24615	-1.29386	0.00561641	0.043276
5	22525866	22526266	401	*	5.0205	0	6.0205	-7.29779	3.53504e-06	0.000254752
5	22714456	22714856	401	*	5.65719	3.75678	6.44974	-1.98088	0.0029443	0.026896
5	22757095	22757495	401	*	4.44477	5.44477	0	6.27535	0.000127608	0.00262653
5	23181570	23181970	401	*	4.54102	5.52545	0	5.01519	0.000484473	0.00707805
5	23207531	23207931	401	*	5.39065	1.32407	6.34694	-4.09181	0.000229224	0.00408811
5	23230086	23230486	401	*	4.52218	0	5.52218	-6.49378	6.62753e-05	0.0016033
5	23384906	23385306	401	*	6.21776	4.46124	6.98672	-1.85821	0.00400227	0.03362
5	23439508	23439908	401	*	6.37401	4.0021	7.22746	-2.25946	0.00337715	0.0297788
5	23590478	23590878	401	*	3.75688	4.75688	0	4.75916	0.00181506	0.0188611
5	23615569	23615969	401	*	4.32382	5.26877	0.584426	3.0334	0.00456917	0.0368668
5	23626292	23626692	401	*	4.42372	0	5.42372	-6.27614	0.00012113	0.00252106
5	23697496	23697896	401	*	3.8302	0	4.8302	-4.73908	0.00196534	0.0200046
5	23879420	23879820	401	*	6.13852	4.80933	6.8184	-1.58115	0.00441736	0.0360501
5	23952249	23952649	401	*	5.03155	0	6.03155	-7.31094	3.35762e-06	0.000254752
5	23961587	23961987	401	*	6.2035	4.32374	6.99283	-1.92954	0.00410323	0.0342365
5	23971094	23971494	401	*	4.26538	0	5.26538	-5.99713	0.000220112	0.00397107
5	24140132	24140532	401	*	5.56081	0.586688	6.53768	-5.285	1.39966e-05	0.000575077
5	24147186	24147586	401	*	5.19862	2.80932	6.05391	-2.34361	0.00210892	0.0210356
5	24269726	24270126	401	*	3.72981	4.72981	0	4.72658	0.00187983	0.0193998
5	24338321	24338721	401	*	3.92824	0	4.92824	-5.14114	0.0010569	0.0125468
5	24356884	24357284	401	*	4.55275	0	5.55275	-6.66386	3.29511e-05	0.0010041
5	24404627	24405027	401	*	6.20855	3.90866	7.05408	-2.09645	0.00670688	0.0490412
5	24535777	24536177	401	*	3.9327	4.9327	0	5.30501	0.000772524	0.0100106
5	24590052	24590452	401	*	5.91174	4.46135	6.62021	-1.68343	0.00330633	0.0292931
5	24685631	24686031	401	*	5.36495	3.39436	6.16805	-1.91098	0.00690593	0.0498556
5	24689851	24690251	401	*	4.30563	5.30563	0	6.07802	0.000186268	0.00350475
5	24727365	24727765	401	*	4.02419	5.02419	0	5.26458	0.000913907	0.011265
5	24880346	24880746	401	*	3.64586	4.64586	0	4.4055	0.00295604	0.026896
5	25019467	25019867	401	*	6.12812	4.42822	6.88701	-1.99207	0.00046539	0.00683949
5	25132203	25132603	401	*	5.33845	3.08938	6.17812	-2.362	0.000800335	0.0102639
5	25162339	25162739	401	*	3.92924	0	4.92924	-5.21544	0.000917795	0.011265
5	25292420	25292820	401	*	5.09652	1.58669	6.03176	-3.11069	0.00228312	0.0222373
5	25402687	25403087	401	*	4.06414	0	5.06414	-5.66048	0.000402984	0.0062014
5	25487902	25488302	401	*	4.33811	0	5.33811	-6.26185	0.000106449	0.00228575
5	25544974	25545374	401	*	4.35542	0	5.35542	-6.2943	9.80634e-05	0.00213023
5	25571210	25571610	401	*	5.86284	2.70217	6.77984	-2.70922	0.00423953	0.0351768
5	25692933	25693333	401	*	5.23652	0	6.23652	-7.54194	1.3526e-06	0.000173763
5	25767644	25768044	401	*	3.80925	4.80925	0	4.96019	0.00133576	0.0150344
5	25778193	25778593	401	*	6.54198	4.78332	7.31131	-2.10945	0.000118538	0.00247402
5	25944991	25945391	401	*	5.56832	0	6.56832	-7.87209	3.9921e-07	8.4986e-05
5	26031590	26031990	401	*	6.46237	4.28731	7.29309	-2.56265	1.62857e-05	0.000628837
5	26045292	26045692	401	*	6.05971	4.67434	6.75322	-1.62704	0.00394013	0.0332823
5	26168689	26169089	401	*	3.48971	0	4.48971	-4.0523	0.00455436	0.0368192
5	26195671	26196071	401	*	3.58309	0	4.58309	-4.33874	0.0031486	0.0281974
5	26203613	26204013	401	*	5.50647	1.32407	6.46619	-4.19119	0.000229342	0.00408811
5	26486991	26487391	401	*	3.55642	4.55642	0	4.05185	0.00470433	0.0376094
5	26640250	26640650	401	*	5.08611	2.58676	5.95254	-2.29575	0.00431509	0.0356198
5	26653601	26654001	401	*	3.99855	0	4.99855	-5.37671	0.000709853	0.00932825
5	26673046	26673446	401	*	5.49011	0	6.48205	-6.45649	1.45815e-05	0.000583303
5	26799698	26800098	401	*	4.64143	0	5.64143	-6.71171	3.42246e-05	0.00102413
Mt	348	748	401	*	8.41981	9.41981	0	10.7686	3.90053e-15	1.45314e-11
Mt	6265	6665	401	*	7.85232	8.85232	0	5.21825	0.00251881	0.0242163
Mt	14372	14772	401	*	8.00064	9.00064	0	10.2361	1.98064e-12	3.68944e-09
Mt	27088	27488	401	*	5.17207	6.17207	0	4.83625	0.00295726	0.026896
Mt	31635	32035	401	*	8.21986	9.21986	0	10.5791	1.42285e-14	3.5339e-11
Mt	34862	35262	401	*	7.87088	8.87088	0	10.0884	7.12385e-12	1.0616e-08
Mt	192594	192994	401	*	5.9619	6.9619	0	8.34773	2.1589e-08	1.78733e-05
Mt	364442	364842	401	*	6.27818	7.27818	0	8.52077	4.05264e-08	2.05715e-05
Pt	10564	10964	401	*	11.6988	12.2313	10.8455	1.26634	0.000402719	0.0062014
Pt	21106	21506	401	*	11.0536	11.7658	9.5865	2.06405	2.87223e-11	3.56683e-08
Pt	33613	34013	401	*	11.9894	12.4403	11.3299	1.06111	4.02601e-05	0.00112751
Pt	40978	41378	401	*	11.8309	12.1852	11.3602	0.786947	0.00256047	0.0244818
Pt	55943	56343	401	*	10.0271	11.0271	0	12.2327	3.77225e-19	2.8107e-15
Pt	63952	64352	401	*	11.0317	11.4748	10.3887	1.0321	0.000153242	0.00299686

## Sheet: ChIP-seq VEL3
Genomic regions bound by VEL3-GFP, normalized to input; Two biological replicates were independently called in MACS2, then merged
chr1	10373	10628
chr1	29376	29406
chr1	93698	94124
chr1	133185	133588
chr1	134438	134706
chr1	242477	242972
chr1	272547	273693
chr1	276687	277761
chr1	350962	351486
chr1	420789	421272
chr1	458249	458273
chr1	526439	527270
chr1	543352	543529
chr1	579046	579749
chr1	585982	586213
chr1	605047	606035
chr1	611332	611906
chr1	613494	614112
chr1	631247	631925
chr1	636743	637805
chr1	660091	660393
chr1	665587	665745
chr1	675212	675996
chr1	678207	679544
chr1	681676	681902
chr1	713882	714619
chr1	778881	779463
chr1	800322	802207
chr1	805537	806317
chr1	820456	820971
chr1	833856	834966
chr1	837469	837916
chr1	857520	858650
chr1	862204	862851
chr1	885793	887264
chr1	914479	915357
chr1	940112	942688
chr1	945651	947293
chr1	949723	951030
chr1	964805	965010
chr1	1002252	1002816
chr1	1016101	1017040
chr1	1037540	1039220
chr1	1041679	1042006
chr1	1047182	1047432
chr1	1062033	1063008
chr1	1177214	1177754
chr1	1212005	1213365
chr1	1253582	1254335
chr1	1255554	1256770
chr1	1263503	1264018
chr1	1266023	1268121
chr1	1269550	1270669
chr1	1271553	1272274
chr1	1283801	1284546
chr1	1317965	1318935
chr1	1329091	1330605
chr1	1351628	1352598
chr1	1353687	1354021
chr1	1376670	1376881
chr1	1381563	1382667
chr1	1393487	1393685
chr1	1404089	1404337
chr1	1414578	1414888
chr1	1429025	1429297
chr1	1513404	1514516
chr1	1580618	1581816
chr1	1585706	1585919
chr1	1602136	1602656
chr1	1621116	1621442
chr1	1628547	1628746
chr1	1631191	1631433
chr1	1640045	1640727
chr1	1649207	1649489
chr1	1654612	1655617
chr1	1677646	1678274
chr1	1710855	1711096
chr1	1712138	1712541
chr1	1723774	1723895
chr1	1734653	1735879
chr1	1742175	1742524
chr1	1751547	1752550
chr1	1770799	1771061
chr1	1776119	1777814
chr1	1794087	1794415
chr1	1804771	1806716
chr1	1811854	1812720
chr1	1859277	1859474
chr1	1869972	1871490
chr1	1912620	1914534
chr1	1917531	1917878
chr1	1927315	1929866
chr1	1936505	1937085
chr1	1939508	1940447
chr1	1979782	1980836
chr1	1982205	1983776
chr1	1987071	1988506
chr1	1994681	1994885
chr1	2016573	2018046
chr1	2019171	2019670
chr1	2038059	2038994
chr1	2059310	2059823
chr1	2061724	2062353
chr1	2078467	2079613
chr1	2080958	2081250
chr1	2097461	2099022
chr1	2131293	2131895
chr1	2137468	2138715
chr1	2185655	2185942
chr1	2230397	2230576
chr1	2231378	2232267
chr1	2252488	2253060
chr1	2272537	2273290
chr1	2323134	2323358
chr1	2325080	2326009
chr1	2327880	2328115
chr1	2329776	2330605
chr1	2341814	2342741
chr1	2360984	2362316
chr1	2414939	2415135
chr1	2450765	2454123
chr1	2503462	2504820
chr1	2526175	2526499
chr1	2528161	2529417
chr1	2539207	2539411
chr1	2553190	2554855
chr1	2556613	2557348
chr1	2558265	2558725
chr1	2571807	2572117
chr1	2593063	2593260
chr1	2595288	2597139
chr1	2599440	2600234
chr1	2601369	2602326
chr1	2603984	2605366
chr1	2624036	2624279
chr1	2631172	2632047
chr1	2633152	2633837
chr1	2648073	2648291
chr1	2653574	2654019
chr1	2658914	2659454
chr1	2669686	2670119
chr1	2731450	2731834
chr1	2732776	2733149
chr1	2780170	2782024
chr1	2783812	2785342
chr1	2786228	2788071
chr1	2813875	2814085
chr1	2822928	2823159
chr1	2833524	2833729
chr1	2843110	2845026
chr1	2893874	2894244
chr1	2895907	2895913
chr1	2901739	2902238
chr1	2906835	2908761
chr1	2930657	2930954
chr1	2935707	2936192
chr1	2957245	2958194
chr1	2958985	2960403
chr1	3025309	3027410
chr1	3036673	3037271
chr1	3039271	3039513
chr1	3045590	3045743
chr1	3049756	3050757
chr1	3067740	3068072
chr1	3090146	3090812
chr1	3126318	3126748
chr1	3128219	3128354
chr1	3142062	3146998
chr1	3169103	3169489
chr1	3177765	3178354
chr1	3182765	3183072
chr1	3210407	3211583
chr1	3214683	3216978
chr1	3220243	3220955
chr1	3228357	3229333
chr1	3267347	3267662
chr1	3281138	3281453
chr1	3385524	3386074
chr1	3389831	3390147
chr1	3391109	3391308
chr1	3404204	3405167
chr1	3449875	3450108
chr1	3455740	3457256
chr1	3459114	3459537
chr1	3463992	3464606
chr1	3467203	3467473
chr1	3510665	3510964
chr1	3618935	3619366
chr1	3624450	3625002
chr1	3631423	3633422
chr1	3635495	3636087
chr1	3642711	3643530
chr1	3648928	3651171
chr1	3653587	3654520
chr1	3662071	3662246
chr1	3670569	3670886
chr1	3673029	3673444
chr1	3687821	3689479
chr1	3690490	3690725
chr1	3691604	3691829
chr1	3695183	3697921
chr1	3707718	3708239
chr1	3711580	3712154
chr1	3726106	3726681
chr1	3734559	3738274
chr1	3742135	3742617
chr1	3795800	3796009
chr1	3798563	3799144
chr1	3813167	3813366
chr1	3815680	3817154
chr1	3828159	3829284
chr1	3843373	3845349
chr1	3855004	3856173
chr1	3875738	3875980
chr1	3889965	3890224
chr1	3906250	3906843
chr1	3908171	3908673
chr1	3923478	3923739
chr1	3974086	3974520
chr1	3983821	3984690
chr1	3991353	3991974
chr1	4022352	4022505
chr1	4023657	4024960
chr1	4032086	4032908
chr1	4036650	4036942
chr1	4047170	4047637
chr1	4066032	4066264
chr1	4146883	4147073
chr1	4261669	4261893
chr1	4286858	4287432
chr1	4309176	4310080
chr1	4320227	4320683
chr1	4324578	4325321
chr1	4342430	4342970
chr1	4470348	4470601
chr1	4476427	4476905
chr1	4507685	4508038
chr1	4602466	4602830
chr1	4623726	4624544
chr1	4628688	4628933
chr1	4634339	4635158
chr1	4670314	4672086
chr1	4702480	4703185
chr1	4738129	4739038
chr1	4793117	4793783
chr1	4823190	4825330
chr1	4830434	4831639
chr1	4833712	4834650
chr1	4870125	4870396
chr1	4875040	4875291
chr1	4960722	4960961
chr1	4979001	4979777
chr1	5009543	5010734
chr1	5086956	5087634
chr1	5096484	5096764
chr1	5117626	5118442
chr1	5133155	5133177
chr1	5159842	5160069
chr1	5162044	5163875
chr1	5180868	5181119
chr1	5213858	5215053
chr1	5217563	5218001
chr1	5231792	5233368
chr1	5234914	5235319
chr1	5258139	5260516
chr1	5272833	5273079
chr1	5300152	5300571
chr1	5310810	5312018
chr1	5320890	5321270
chr1	5330463	5330683
chr1	5334743	5336318
chr1	5371340	5371868
chr1	5373882	5375428
chr1	5379792	5380021
chr1	5382598	5382944
chr1	5393975	5394953
chr1	5427022	5427261
chr1	5453278	5453671
chr1	5482749	5483310
chr1	5484383	5484494
chr1	5492915	5493424
chr1	5513010	5513392
chr1	5519003	5519955
chr1	5522595	5523519
chr1	5526209	5526846
chr1	5527893	5528260
chr1	5532950	5536165
chr1	5549664	5553860
chr1	5561062	5561269
chr1	5565247	5566485
chr1	5571379	5572834
chr1	5580015	5580085
chr1	5582889	5584883
chr1	5586396	5586891
chr1	5599859	5600477
chr1	5616102	5616285
chr1	5655079	5655516
chr1	5656415	5657115
chr1	5662463	5663387
chr1	5710885	5711148
chr1	5720627	5721130
chr1	5725337	5725634
chr1	5728826	5729638
chr1	5736733	5737258
chr1	5740149	5740630
chr1	5741831	5742197
chr1	5746490	5748664
chr1	5750613	5750834
chr1	5754136	5754819
chr1	5780062	5780064
chr1	5790739	5791238
chr1	5792034	5792736
chr1	5793937	5795282
chr1	5801846	5802939
chr1	5808688	5809989
chr1	5813766	5814879
chr1	5816185	5816622
chr1	5820945	5822135
chr1	5904242	5905821
chr1	5906630	5908576
chr1	5989669	5990181
chr1	5991106	5992507
chr1	5999876	6000142
chr1	6001411	6001630
chr1	6010036	6011123
chr1	6011915	6012200
chr1	6022455	6022570
chr1	6030540	6031993
chr1	6043686	6043949
chr1	6045278	6045625
chr1	6054196	6054945
chr1	6055991	6056338
chr1	6077138	6077782
chr1	6083637	6084316
chr1	6109372	6110326
chr1	6112402	6112838
chr1	6128184	6129047
chr1	6130188	6131339
chr1	6132650	6133064
chr1	6144772	6145158
chr1	6159567	6159801
chr1	6160836	6162330
chr1	6258103	6259067
chr1	6279397	6279848
chr1	6284308	6286328
chr1	6289304	6290332
chr1	6302192	6302578
chr1	6321008	6322294
chr1	6323467	6323698
chr1	6336960	6337594
chr1	6338875	6339326
chr1	6340739	6341057
chr1	6365005	6365434
[truncated: 7,683 more rows]

## Sheet: VEL3 targets up
Genes marked by VEL3 that are upregulated in vel3-1 mutant
[truncated: 265 more rows]
