# Supplementary material for: A VEL3 histone deacetylase complex establishes a maternal epigenetic state controlling progeny seed dormancy
Source: Nat Commun. 2023 Apr 19;14:2220. doi: 10.1038/s41467-023-37805-1 (PMC10113200; doi:10.1038/s41467-023-37805-1)
Supplement: Supplementary file 7 — Supplementary Dataset 4 [file 41467_2023_37805_MOESM7_ESM.xlsx]

## Sheet: IP-MS
Supplementary Data 4 Summary of IP-MS results (see method)
Identified Proteins	Molecular Weight	VEL3-GFP	VEL3-GFP	35S-GFP	35S-GFP	BFDR	FoldChange
AT2G18870.1| Symbols: VEL3 | vernalization5/VIN3-like | chr2:8167471-8168668 FORWARD LENGTH=239	27 kDa	9	3	0	0	0	60
AT5G58230.1| Symbols: MSI1, MEE70, ATMSI1 | Transducin/WD40 repeat-like superfamily protein | chr5:23556112-23557994 FORWARD LENGTH=424	48 kDa	1	1	1	0	0.38	2
AT5G03740.1| Symbols: HD2C, HDT3 | histone deacetylase 2C | chr5:981994-983961 FORWARD LENGTH=294	32 kDa	2	2	0	0	0	20
AT4G38130.1| Symbols: HD1, ATHD1, HDA1, RPD3A, HDA19, ATHDA19 | histone deacetylase 1 | chr4:17896493-17899057 REVERSE LENGTH=501	56 kDa	2	2	0	0	0	20
AT2G45640.1| Symbols: SAP18, ATSAP18 | SIN3 associated polypeptide P18 | chr2:18799881-18801323 REVERSE LENGTH=152	17 kDa	1	2	0	0	0.26	15
AT1G16610.1 (+1)| Symbols: SR45, RNPS1 | arginine/serine-rich 45 | chr1:5675925-5678686 REVERSE LENGTH=414	45 kDa	2	1	0	0	0.26	15
AT1G01370.1 (+1)| Symbols: HTR12, CENH3 | Histone superfamily protein | chr1:143773-145400 FORWARD LENGTH=178	20 kDa	2	0	0	0	0.26	10
AT5G65770.1 (+2)| Symbols: LINC4 | little nuclei4 | chr5:26311587-26315610 FORWARD LENGTH=1010	117 kDa	8	6	0	0	0	70
AT1G68790.1| Symbols: LINC3 | little nuclei3 | chr1:25834932-25839157 REVERSE LENGTH=1085	127 kDa	3	0	0	0	0.14	15
AT2G46020.1 (+1)| Symbols: CHR2, ATBRM, BRM, CHA2 | transcription regulatory protein SNF2, putative | chr2:18923304-18931769 FORWARD LENGTH=2192	245 kDa	1	2	0	0	0.26	15
AT2G25170.1| Symbols: PKL, GYM, CHD3, CHR6, SSL2 | chromatin remodeling factor CHD3 (PICKLE) | chr2:10714411-10723763 FORWARD LENGTH=1384	158 kDa	1	0	0	0	0.38	5
AT4G15180.1| Symbols: SDG2, ATXR3 | SET domain protein 2 | chr4:8651999-8662178 FORWARD LENGTH=2335	267 kDa	1	0	0	0	0.38	5
AT3G42790.1| Symbols: AL3 | alfin-like 3 | chr3:14878128-14879618 REVERSE LENGTH=250	28 kDa	2	0	0	0	0.26	10
AT2G02470.2| Symbols: AL6 | alfin-like 6 | chr2:652837-654621 FORWARD LENGTH=247	28 kDa	2	1	0	0	0.26	15
AT2G18790.1| Symbols: PHYB, HY3, OOP1 | phytochrome B | chr2:8140079-8144151 FORWARD LENGTH=1172	129 kDa	1	2	0	0	0.26	15
AT2G39810.1| Symbols: HOS1 | ubiquitin-protein ligases | chr2:16612941-16617802 FORWARD LENGTH=927	105 kDa	3	2	0	0	0	25
AT4G29730.1| Symbols: NFC5, MSI5 | nucleosome/chromatin assembly factor group C5 | chr4:14559255-14562522 REVERSE LENGTH=487	54 kDa	2	1	0	1	0.38	3
AT2G06210.1| Symbols: ELF8, VIP6 | binding | chr2:2429108-2436588 REVERSE LENGTH=1091	124 kDa	1	1	0	0	0.38	10
AT1G31280.1| Symbols: AGO2 | Argonaute family protein | chr1:11181777-11185112 FORWARD LENGTH=1014	113 kDa	0	1	0	0	0.38	5
AT2G03150.1| Symbols: emb1579 | ATP/GTP-binding protein family | chr2:952313-959004 FORWARD LENGTH=1340	151 kDa	1	0	0	0	0.38	5
AT1G71220.1 (+1)| Symbols: EBS1, UGGT, PSL2 | UDP-glucose:glycoprotein glucosyltransferases;transferases, transferring hexosyl groups;transferases, transferring glycosyl groups | chr1:26841664-26851730 FORWARD LENGTH=1613	182 kDa	2	13	0	0	0	75
AT3G28830.1| Symbols: | Protein of unknown function (DUF1216) | chr3:10831233-10833020 FORWARD LENGTH=539	56 kDa	0	11	0	0	0	55
AT3G07850.1| Symbols: | Pectin lyase-like superfamily protein | chr3:2505813-2507438 REVERSE LENGTH=444	46 kDa	1	10	0	0	0.01	55
AT5G20280.1| Symbols: ATSPS1F, SPS1F | sucrose phosphate synthase 1F | chr5:6844994-6849997 REVERSE LENGTH=1043	117 kDa	1	9	0	0	0.01	50
AT1G10760.1| Symbols: SEX1, SOP1, SOP, GWD1, GWD | Pyruvate phosphate dikinase, PEP/pyruvate binding domain | chr1:3581210-3590043 REVERSE LENGTH=1399	157 kDa	1	8	0	0	0.02	45
AT3G48560.1| Symbols: CSR1, ALS, AHAS, TZP5, IMR1 | chlorsulfuron/imidazolinone resistant 1 | chr3:18001530-18003542 REVERSE LENGTH=670	73 kDa	1	8	0	0	0.02	45
AT3G12390.1| Symbols: | Nascent polypeptide-associated complex (NAC), alpha subunit family protein | chr3:3942344-3943595 FORWARD LENGTH=203	22 kDa	3	8	0	0	0	55
AT4G37870.1| Symbols: PCK1, PEPCK | phosphoenolpyruvate carboxykinase 1 | chr4:17802974-17806332 REVERSE LENGTH=671	73 kDa	3	8	0	0	0	55
AT1G69940.1| Symbols: ATPPME1, PPME1 | Pectin lyase-like superfamily protein | chr1:26343549-26344971 REVERSE LENGTH=361	39 kDa	0	7	0	0	0.03	35
AT3G13390.1| Symbols: sks11 | SKU5 similar 11 | chr3:4351401-4353289 REVERSE LENGTH=554	62 kDa	0	7	0	0	0.03	35
AT1G53500.1| Symbols: MUM4, RHM2, ATRHM2, ATMUM4 | NAD-dependent epimerase/dehydratase family protein | chr1:19967157-19969239 REVERSE LENGTH=667	75 kDa	0	7	0	0	0.03	35
AT1G78300.1| Symbols: GRF2, 14-3-3OMEGA, GF14 OMEGA | general regulatory factor 2 | chr1:29461883-29463052 FORWARD LENGTH=259	29 kDa	4	7	0	0	0	55
AT2G07560.1| Symbols: AHA6, HA6 | H(+)-ATPase 6 | chr2:3170394-3173952 REVERSE LENGTH=949	105 kDa	0	6	0	0	0.04	30
AT1G48610.1| Symbols: | AT hook motif-containing protein | chr1:17971027-17972798 REVERSE LENGTH=212	22 kDa	4	6	0	0	0	50
AT1G09770.1| Symbols: ATCDC5, CDC5, ATMYBCDC5 | cell division cycle 5 | chr1:3162002-3165122 FORWARD LENGTH=844	96 kDa	12	6	0	0	0	90
AT3G27530.1| Symbols: GC6, MAG4 | golgin candidate 6 | chr3:10193778-10199659 REVERSE LENGTH=914	102 kDa	0	5	0	0	0.06	25
AT3G28790.1| Symbols: | Protein of unknown function (DUF1216) | chr3:10813577-10815588 REVERSE LENGTH=608	63 kDa	0	5	0	0	0.06	25
AT2G35040.1 (+1)| Symbols: | AICARFT/IMPCHase bienzyme family protein | chr2:14765347-14768269 REVERSE LENGTH=596	65 kDa	0	5	0	0	0.06	25
AT2G04842.1| Symbols: EMB2761 | threonyl-tRNA synthetase, putative / threonine--tRNA ligase, putative | chr2:1698466-1701271 REVERSE LENGTH=650	75 kDa	0	5	0	0	0.06	25
AT1G52730.1 (+1)| Symbols: | Transducin/WD40 repeat-like superfamily protein | chr1:19642866-19644978 FORWARD LENGTH=343	38 kDa	1	5	0	0	0.06	30
AT5G27380.1| Symbols: GSH2, GSHB | glutathione synthetase 2 | chr5:9668211-9670912 REVERSE LENGTH=539	60 kDa	1	5	0	0	0.06	30
AT4G02570.1 (+3)| Symbols: ATCUL1, CUL1, AXR6 | cullin 1 | chr4:1129315-1133435 FORWARD LENGTH=738	86 kDa	2	5	0	0	0	35
AT2G15430.1| Symbols: RBP36A, RPB35.5A, NRPB3, NRPD3, NRPE3A | DNA-directed RNA polymerase family protein | chr2:6733661-6735482 FORWARD LENGTH=319	35 kDa	3	5	0	0	0	40
AT4G15020.1 (+1)| Symbols: | hAT transposon superfamily | chr4:8575806-8578372 FORWARD LENGTH=768	87 kDa	4	5	0	0	0	45
AT5G41770.1| Symbols: | crooked neck protein, putative / cell cycle protein, putative | chr5:16718021-16720936 FORWARD LENGTH=705	85 kDa	5	5	0	0	0	50
AT2G33730.1| Symbols: | P-loop containing nucleoside triphosphate hydrolases superfamily protein | chr2:14265679-14267880 REVERSE LENGTH=733	85 kDa	5	5	0	0	0	50
AT4G03430.1| Symbols: STA1, EMB2770 | pre-mRNA splicing factor-related | chr4:1517411-1520500 REVERSE LENGTH=1029	116 kDa	6	5	0	0	0	55
AT4G37640.1| Symbols: ACA2 | calcium ATPase 2 | chr4:17683225-17686808 REVERSE LENGTH=1014	110 kDa	0	4	0	0	0.09	20
AT3G01780.1| Symbols: TPLATE | ARM repeat superfamily protein | chr3:279171-283399 FORWARD LENGTH=1176	131 kDa	0	4	0	0	0.09	20
AT5G10470.2| Symbols: KAC1 | kinesin like protein for actin based chloroplast movement 1 | chr5:3290121-3297248 REVERSE LENGTH=1274	141 kDa	0	4	0	0	0.09	20
AT3G27925.1| Symbols: DEGP1, Deg1 | DegP protease 1 | chr3:10366659-10368864 REVERSE LENGTH=439	47 kDa	0	4	0	0	0.09	20
AT3G28980.1| Symbols: | Protein of unknown function (DUF1216) | chr3:10993403-10994925 REVERSE LENGTH=445	49 kDa	0	4	0	0	0.09	20
AT5G60160.1| Symbols: | Zn-dependent exopeptidases superfamily protein | chr5:24223887-24226783 REVERSE LENGTH=477	52 kDa	0	4	0	0	0.09	20
AT4G26870.1| Symbols: | Class II aminoacyl-tRNA and biotin synthetases superfamily protein | chr4:13505381-13507619 FORWARD LENGTH=532	60 kDa	0	4	0	0	0.09	20
AT4G24800.1 (+2)| Symbols: | MA3 domain-containing protein | chr4:12782463-12784902 FORWARD LENGTH=702	77 kDa	0	4	0	0	0.09	20
AT5G03650.1| Symbols: SBE2.2 | starch branching enzyme 2.2 | chr5:931924-937470 FORWARD LENGTH=805	93 kDa	0	4	0	0	0.09	20
AT2G05120.1| Symbols: | Nucleoporin, Nup133/Nup155-like | chr2:1842069-1846858 REVERSE LENGTH=1285	145 kDa	1	4	0	0	0.09	25
AT2G17930.1| Symbols: | Phosphatidylinositol 3- and 4-kinase family protein with FAT domain | chr2:7784455-7802230 REVERSE LENGTH=3858	436 kDa	1	4	0	0	0.09	25
AT3G18490.1| Symbols: | Eukaryotic aspartyl protease family protein | chr3:6349090-6350592 REVERSE LENGTH=500	53 kDa	1	4	0	0	0.09	25
AT5G38830.1| Symbols: | Cysteinyl-tRNA synthetase, class Ia family protein | chr5:15545764-15548094 REVERSE LENGTH=511	58 kDa	1	4	0	0	0.09	25
AT1G18070.1 (+2)| Symbols: | Translation elongation factor EF1A/initiation factor IF2gamma family protein | chr1:6214236-6218211 REVERSE LENGTH=532	59 kDa	1	4	0	0	0.09	25
AT5G54430.1| Symbols: ATPHOS32, PHOS32 | Adenine nucleotide alpha hydrolases-like superfamily protein | chr5:22097563-22099693 REVERSE LENGTH=242	26 kDa	2	4	0	0	0	30
AT1G49240.1| Symbols: ACT8 | actin 8 | chr1:18216539-18217947 FORWARD LENGTH=377	42 kDa	2	4	0	0	0	30
AT1G70710.1| Symbols: ATGH9B1, CEL1, GH9B1 | glycosyl hydrolase 9B1 | chr1:26659356-26662962 REVERSE LENGTH=492	55 kDa	2	4	0	0	0	30
AT1G67680.1| Symbols: | SRP72 RNA-binding domain | chr1:25365962-25368464 REVERSE LENGTH=664	73 kDa	2	4	0	0	0	30
AT2G24050.1| Symbols: eIFiso4G2 | MIF4G domain-containing protein / MA3 domain-containing protein | chr2:10225500-10228456 REVERSE LENGTH=747	83 kDa	2	4	0	0	0	30
AT5G10160.1| Symbols: | Thioesterase superfamily protein | chr5:3185819-3187159 FORWARD LENGTH=219	24 kDa	3	4	0	0	0	35
AT1G24260.1| Symbols: SEP3, AGL9 | K-box region and MADS-box transcription factor family protein | chr1:8593790-8595862 REVERSE LENGTH=250	29 kDa	3	4	0	0	0	35
AT4G25210.1| Symbols: | DNA-binding storekeeper protein-related transcriptional regulator | chr4:12918446-12919552 FORWARD LENGTH=368	40 kDa	3	4	0	0	0	35
AT1G61010.1 (+2)| Symbols: CPSF73-I | cleavage and polyadenylation specificity factor 73-I | chr1:22474954-22477660 REVERSE LENGTH=693	77 kDa	3	4	0	0	0	35
AT1G80930.1| Symbols: | MIF4G domain-containing protein / MA3 domain-containing protein | chr1:30405774-30409499 REVERSE LENGTH=900	104 kDa	5	4	0	0	0	45
AT4G08350.1| Symbols: GTA02, GTA2 | global transcription factor group A2 | chr4:5286351-5292072 FORWARD LENGTH=1041	115 kDa	6	4	0	0	0	50
AT4G17330.1| Symbols: ATG2484-1, G2484-1 | G2484-1 protein | chr4:9689263-9697172 REVERSE LENGTH=2037	218 kDa	7	4	0	0	0	55
AT5G15400.1| Symbols: | U-box domain-containing protein | chr5:4997764-5002907 REVERSE LENGTH=1038	118 kDa	0	3	0	0	0.14	15
AT5G16300.1 (+1)| Symbols: | Vps51/Vps67 family (components of vesicular transport) protein | chr5:5338119-5342186 FORWARD LENGTH=1068	119 kDa	0	3	0	0	0.14	15
AT1G65010.1| Symbols: | Plant protein of unknown function (DUF827) | chr1:24149543-24154024 FORWARD LENGTH=1345	153 kDa	0	3	0	0	0.14	15
AT2G26780.1| Symbols: | ARM repeat superfamily protein | chr2:11410125-11423598 FORWARD LENGTH=1826	201 kDa	0	3	0	0	0.14	15
AT4G16340.1| Symbols: SPK1 | guanyl-nucleotide exchange factors;GTPase binding;GTP binding | chr4:9228773-9241060 REVERSE LENGTH=1830	207 kDa	0	3	0	0	0.14	15
AT3G05930.1| Symbols: GLP8 | germin-like protein 8 | chr3:1770377-1771183 FORWARD LENGTH=219	23 kDa	0	3	0	0	0.14	15
AT5G16240.1| Symbols: | Plant stearoyl-acyl-carrier-protein desaturase family protein | chr5:5306981-5309639 FORWARD LENGTH=394	45 kDa	0	3	0	0	0.14	15
AT5G42970.1| Symbols: COP8, FUS4, EMB134, COP14, CSN4, FUS8, ATS4 | Proteasome component (PCI) domain protein | chr5:17237470-17240649 REVERSE LENGTH=397	45 kDa	0	3	0	0	0.14	15
AT3G56940.1| Symbols: CRD1, CHL27, ACSF | dicarboxylate diiron protein, putative (Crd1) | chr3:21076594-21078269 FORWARD LENGTH=409	48 kDa	0	3	0	0	0.14	15
AT1G43190.1 (+2)| Symbols: PTB3 | polypyrimidine tract-binding protein 3 | chr1:16275432-16278185 REVERSE LENGTH=432	48 kDa	0	3	0	0	0.14	15
AT1G03890.1| Symbols: | RmlC-like cupins superfamily protein | chr1:989250-990908 FORWARD LENGTH=451	50 kDa	0	3	0	0	0.14	15
AT1G35580.3| Symbols: CINV1 | cytosolic invertase 1 | chr1:13123183-13124808 REVERSE LENGTH=460	52 kDa	0	3	0	0	0.14	15
AT2G41680.1| Symbols: NTRC | NADPH-dependent thioredoxin reductase C | chr2:17376349-17379028 REVERSE LENGTH=529	58 kDa	0	3	0	0	0.14	15
AT1G13320.1 (+1)| Symbols: PP2AA3 | protein phosphatase 2A subunit A3 | chr1:4563692-4567348 REVERSE LENGTH=587	66 kDa	0	3	0	0	0.14	15
AT3G19420.1| Symbols: ATPEN2, PEN2 | PTEN 2 | chr3:6731824-6735354 FORWARD LENGTH=611	66 kDa	0	3	0	0	0.14	15
AT5G13110.1| Symbols: G6PD2 | glucose-6-phosphate dehydrogenase 2 | chr5:4158952-4161640 FORWARD LENGTH=596	67 kDa	0	3	0	0	0.14	15
AT3G58560.1| Symbols: | DNAse I-like superfamily protein | chr3:21650880-21653896 REVERSE LENGTH=602	67 kDa	0	3	0	0	0.14	15
AT3G57180.1| Symbols: BPG2 | P-loop containing nucleoside triphosphate hydrolases superfamily protein | chr3:21163663-21166006 REVERSE LENGTH=660	73 kDa	0	3	0	0	0.14	15
AT2G34970.1| Symbols: | Trimeric LpxA-like enzyme | chr2:14746340-14748532 FORWARD LENGTH=730	82 kDa	0	3	0	0	0.14	15
AT1G07110.1| Symbols: F2KP, ATF2KP, FKFBP | fructose-2,6-bisphosphatase | chr1:2178363-2183980 REVERSE LENGTH=744	83 kDa	0	3	0	0	0.14	15
AT2G17790.1| Symbols: VPS35A, ZIP3 | VPS35 homolog A | chr2:7733685-7739344 FORWARD LENGTH=787	89 kDa	0	3	0	0	0.14	15
AT4G02030.2| Symbols: | Vps51/Vps67 family (components of vesicular transport) protein | chr4:892262-897175 FORWARD LENGTH=805	91 kDa	0	3	0	0	0.14	15
AT5G16715.1| Symbols: EMB2247 | ATP binding;valine-tRNA ligases;aminoacyl-tRNA ligases;nucleotide binding;ATP binding;aminoacyl-tRNA ligases | chr5:5485353-5493229 FORWARD LENGTH=974	111 kDa	1	3	0	0	0.14	20
AT3G10380.1| Symbols: SEC8, ATSEC8 | subunit of exocyst complex 8 | chr3:3219922-3228356 REVERSE LENGTH=1053	117 kDa	1	3	0	0	0.14	20
AT4G29410.1 (+1)| Symbols: | Ribosomal L28e protein family | chr4:14468439-14469964 REVERSE LENGTH=143	16 kDa	1	3	0	0	0.14	20
AT2G26910.1| Symbols: PDR4, ATPDR4 | pleiotropic drug resistance 4 | chr2:11481623-11487874 FORWARD LENGTH=1420	161 kDa	1	3	0	0	0.14	20
AT1G33410.1 (+1)| Symbols: SAR1, NUP160, ATNUP160 | SUPPRESSOR OF AUXIN RESISTANCE1 | chr1:12109769-12118828 REVERSE LENGTH=1504	169 kDa	1	3	0	0	0.14	20
AT3G16780.1| Symbols: | Ribosomal protein L19e family protein | chr3:5708982-5710249 FORWARD LENGTH=209	24 kDa	1	3	0	0	0.14	20
AT1G44835.1| Symbols: | YbaK/aminoacyl-tRNA synthetase-associated domain | chr1:16939909-16942337 FORWARD LENGTH=307	34 kDa	1	3	0	0	0.14	20
AT3G17820.1| Symbols: ATGSKB6, GLN1.3, GLN1;3 | glutamine synthetase 1.3 | chr3:6097503-6099408 FORWARD LENGTH=354	39 kDa	1	3	0	0	0.14	20
AT1G69250.1| Symbols: | Nuclear transport factor 2 (NTF2) family protein with RNA binding (RRM-RBD-RNP motifs) domain | chr1:26033163-26035301 FORWARD LENGTH=427	47 kDa	1	3	0	0	0.14	20
AT2G01720.1| Symbols: | Ribophorin I | chr2:317193-320016 REVERSE LENGTH=464	52 kDa	1	3	0	0	0.14	20
AT2G29560.1| Symbols: ENOC | cytosolic enolase | chr2:12646635-12649694 FORWARD LENGTH=475	52 kDa	1	3	0	0	0.14	20
AT5G16290.1 (+1)| Symbols: VAT1 | VALINE-TOLERANT 1 | chr5:5333874-5337387 FORWARD LENGTH=477	52 kDa	1	3	0	0	0.14	20
AT5G44070.1| Symbols: CAD1, ARA8, ATPCS1, PCS1 | phytochelatin synthase 1 (PCS1) | chr5:17734876-17737672 FORWARD LENGTH=485	54 kDa	1	3	0	0	0.14	20
AT5G40870.1| Symbols: ATUK/UPRT1, UKL1, UK/UPRT1 | uridine kinase/uracil phosphoribosyltransferase 1 | chr5:16375021-16378384 FORWARD LENGTH=486	54 kDa	1	3	0	0	0.14	20
AT5G26780.1| Symbols: SHM2 | serine hydroxymethyltransferase 2 | chr5:9418299-9421725 FORWARD LENGTH=517	57 kDa	1	3	0	0	0.14	20
AT4G39510.1| Symbols: CYP96A12 | cytochrome P450, family 96, subfamily A, polypeptide 12 | chr4:18368945-18370471 REVERSE LENGTH=508	58 kDa	1	3	0	0	0.14	20
AT5G16070.1| Symbols: | TCP-1/cpn60 chaperonin family protein | chr5:5247549-5251050 REVERSE LENGTH=535	59 kDa	1	3	0	0	0.14	20
AT3G27300.1 (+2)| Symbols: G6PD5 | glucose-6-phosphate dehydrogenase 5 | chr3:10083318-10086288 REVERSE LENGTH=516	59 kDa	1	3	0	0	0.14	20
AT2G22480.1| Symbols: PFK5 | phosphofructokinase 5 | chr2:9545670-9548414 FORWARD LENGTH=537	59 kDa	1	3	0	0	0.14	20
AT3G43980.1 (+2)| Symbols: | Ribosomal protein S14p/S29e family protein | chr3:15778555-15779235 REVERSE LENGTH=56	6 kDa	1	3	0	0	0.14	20
AT3G16950.2| Symbols: LPD1, ptlpd1 | lipoamide dehydrogenase 1 | chr3:5786508-5790383 REVERSE LENGTH=623	67 kDa	1	3	0	0	0.14	20
AT4G24520.1 (+1)| Symbols: ATR1, AR1 | P450 reductase 1 | chr4:12663065-12667066 REVERSE LENGTH=692	77 kDa	1	3	0	0	0.14	20
AT2G40730.1| Symbols: | Protein kinase family protein with ARM repeat domain | chr2:16990083-16996072 REVERSE LENGTH=798	86 kDa	1	3	0	0	0.14	20
AT1G15130.1| Symbols: | Endosomal targeting BRO1-like domain-containing protein | chr1:5206217-5209848 REVERSE LENGTH=846	95 kDa	1	3	0	0	0.14	20
AT1G79990.3 (+1)| Symbols: | structural molecules | chr1:30085910-30091949 FORWARD LENGTH=920	104 kDa	2	3	0	0	0	25
AT5G49810.1| Symbols: MMT | methionine S-methyltransferase | chr5:20239418-20246046 FORWARD LENGTH=1071	119 kDa	2	3	0	0	0	25
AT3G48110.1| Symbols: EDD1, EDD | glycine-tRNA ligases | chr3:17763111-17770964 FORWARD LENGTH=1067	120 kDa	2	3	0	0	0	25
AT2G07360.1 (+1)| Symbols: | SH3 domain-containing protein | chr2:3047623-3057099 REVERSE LENGTH=1196	130 kDa	2	3	0	0	0	25
AT1G79850.1| Symbols: RPS17, CS17, PRPS17 | ribosomal protein S17 | chr1:30041473-30041922 REVERSE LENGTH=149	16 kDa	2	3	0	0	0	25
AT1G02140.1| Symbols: MEE63, MAGO, HAP1 | mago nashi family protein | chr1:403467-404401 REVERSE LENGTH=150	17 kDa	2	3	0	0	0	25
AT4G23690.1| Symbols: | Disease resistance-responsive (dirigent-like protein) family protein | chr4:12339152-12339715 REVERSE LENGTH=187	21 kDa	2	3	0	0	0	25
AT3G07160.1| Symbols: ATGSL10, gsl10, CALS9 | glucan synthase-like 10 | chr3:2265142-2279383 REVERSE LENGTH=1890	217 kDa	2	3	0	0	0	25
AT5G37720.1| Symbols: ALY4 | ALWAYS EARLY 4 | chr5:14981805-14983978 REVERSE LENGTH=288	30 kDa	2	3	0	0	0	25
AT4G21960.1| Symbols: PRXR1 | Peroxidase superfamily protein | chr4:11646613-11648312 REVERSE LENGTH=330	37 kDa	2	3	0	0	0	25
AT5G15610.2| Symbols: | Proteasome component (PCI) domain protein | chr5:5079579-5081929 FORWARD LENGTH=413	46 kDa	2	3	0	0	0	25
AT5G06140.1| Symbols: SNX1, ATSNX1 | sorting nexin 1 | chr5:1856212-1858752 REVERSE LENGTH=402	47 kDa	2	3	0	0	0	25
AT5G15270.1 (+1)| Symbols: | RNA-binding KH domain-containing protein | chr5:4958738-4960947 FORWARD LENGTH=548	60 kDa	2	3	0	0	0	25
AT2G16940.1 (+2)| Symbols: | Splicing factor, CC1-like | chr2:7342869-7347052 REVERSE LENGTH=561	63 kDa	2	3	0	0	0	25
AT3G60190.1| Symbols: ADL4, ADLP2, EDR3, DRP1E, ADL1E, DL1E | DYNAMIN-like 1E | chr3:22244367-22247651 REVERSE LENGTH=624	70 kDa	2	3	0	0	0	25
AT2G07690.1 (+1)| Symbols: MCM5 | Minichromosome maintenance (MCM2/3/5) family protein | chr2:3523379-3527388 REVERSE LENGTH=727	81 kDa	2	3	0	0	0	25
AT4G39200.1 (+1)| Symbols: | Ribosomal protein S25 family protein | chr4:18257464-18258464 FORWARD LENGTH=108	12 kDa	3	3	0	0	0	30
AT5G14250.1| Symbols: COP13, CSN3, FUS11 | Proteasome component (PCI) domain protein | chr5:4597970-4600561 FORWARD LENGTH=429	48 kDa	3	3	0	0	0	30
AT3G06720.1 (+1)| Symbols: AT-IMP, ATKAP ALPHA, AIMP ALPHA, IMPA-1, IMPA1 | importin alpha isoform 1 | chr3:2120559-2123555 FORWARD LENGTH=532	59 kDa	3	3	0	0	0	30
AT5G49720.1| Symbols: ATGH9A1, TSD1, DEC, KOR, RSW2, IRX2, KOR1, GH9A1 | glycosyl hydrolase 9A1 | chr5:20197765-20200168 REVERSE LENGTH=621	69 kDa	3	3	0	0	0	30
AT4G39690.1| Symbols: | FUNCTIONS IN: molecular_function unknown; INVOLVED IN: biological_process unknown; LOCATED IN: mitochondrion; EXPRESSED IN: 26 plant structures; EXPRESSED DURING: 14 growth stages; CONTAINS InterPro DOMAIN/s: Mitochondrial inner membrane protein Mitofilin (InterPro:IPR019133); Has 30201 Blast hits to 17322 proteins in 780 species: Archae - 12; Bacteria - 1396; Metazoa - 17…	71 kDa	3	3	0	0	0	30
AT3G44600.1| Symbols: CYP71 | cyclophilin71 | chr3:16165368-16169201 REVERSE LENGTH=631	71 kDa	3	3	0	0	0	30
AT3G22220.1 (+1)| Symbols: | hAT transposon superfamily | chr3:7839808-7842358 REVERSE LENGTH=761	86 kDa	3	3	0	0	0	30
AT1G33170.1| Symbols: | S-adenosyl-L-methionine-dependent methyltransferases superfamily protein | chr1:12027262-12030397 FORWARD LENGTH=639	73 kDa	4	3	0	0	0	35
AT1G14650.1 (+1)| Symbols: | SWAP (Suppressor-of-White-APricot)/surp domain-containing protein / ubiquitin family protein | chr1:5028077-5030520 FORWARD LENGTH=785	88 kDa	4	3	0	0	0	35
AT3G26560.1| Symbols: | ATP-dependent RNA helicase, putative | chr3:9750122-9753719 REVERSE LENGTH=1168	134 kDa	5	3	0	0	0	40
AT5G57350.1 (+1)| Symbols: AHA3, ATAHA3, HA3 | H(+)-ATPase 3 | chr5:23231208-23236381 REVERSE LENGTH=949	104 kDa	0	2	0	0	0.26	10
AT1G80660.1| Symbols: AHA9, HA9 | H(+)-ATPase 9 | chr1:30316227-30319948 REVERSE LENGTH=954	105 kDa	0	2	0	0	0.26	10
AT1G44900.1 (+1)| Symbols: MCM2, ATMCM2 | minichromosome maintenance (MCM2/3/5) family protein | chr1:16970291-16974457 FORWARD LENGTH=936	106 kDa	0	2	0	0	0.26	10
AT5G65750.1| Symbols: | 2-oxoglutarate dehydrogenase, E1 component | chr5:26304212-26307947 FORWARD LENGTH=1025	116 kDa	0	2	0	0	0.26	10
AT2G31660.1| Symbols: SAD2, URM9 | ARM repeat superfamily protein | chr2:13464519-13471353 FORWARD LENGTH=1040	119 kDa	0	2	0	0	0.26	10
AT5G15230.1| Symbols: GASA4 | GAST1 protein homolog 4 | chr5:4945017-4946025 FORWARD LENGTH=106	12 kDa	0	2	0	0	0.26	10
AT3G01310.1 (+1)| Symbols: | Phosphoglycerate mutase-like family protein | chr3:94343-101603 REVERSE LENGTH=1056	120 kDa	0	2	0	0	0.26	10
AT5G06970.1| Symbols: | Protein of unknown function (DUF810) | chr5:2158431-2166004 REVERSE LENGTH=1101	125 kDa	0	2	0	0	0.26	10
AT1G70070.1| Symbols: EMB25, PDE317, ISE2 | DEAD/DEAH box helicase, putative | chr1:26390016-26394148 REVERSE LENGTH=1171	132 kDa	0	2	0	0	0.26	10
AT3G60740.1| Symbols: TTN1, EMB133, TFC D, CHO | ARM repeat superfamily protein | chr3:22447385-22453325 REVERSE LENGTH=1254	140 kDa	0	2	0	0	0.26	10
AT3G62010.1 (+1)| Symbols: | unknown protein; LOCATED IN: cellular_component unknown; EXPRESSED IN: 23 plant structures; EXPRESSED DURING: 15 growth stages; Has 553 Blast hits to 216 proteins in 93 species: Archae - 0; Bacteria - 124; Metazoa - 193; Fungi - 58; Plants - 108; Viruses - 0; Other Eukaryotes - 70 (source: NCBI BLink). | chr3:22964945-22971149 FORWARD LENGTH=1254	142 kDa	0	2	0	0	0.26	10
AT5G18410.2| Symbols: PIR, KLK, PIR121, SRA1, PIRP | transcription activators | chr5:6097456-6104783 REVERSE LENGTH=1282	145 kDa	0	2	0	0	0.26	10
AT4G27170.1| Symbols: SESA4, AT2S4 | seed storage albumin 4 | chr4:13613637-13614137 FORWARD LENGTH=166	19 kDa	0	2	0	0	0.26	10
AT3G27660.1| Symbols: OLEO4, OLE3 | oleosin 4 | chr3:10243851-10244821 FORWARD LENGTH=191	20 kDa	0	2	0	0	0.26	10
AT5G58410.1| Symbols: | HEAT/U-box domain-containing protein | chr5:23609663-23617343 FORWARD LENGTH=1873	209 kDa	0	2	0	0	0.26	10
AT5G54750.2| Symbols: | Transport protein particle (TRAPP) component | chr5:22242080-22243477 FORWARD LENGTH=199	22 kDa	0	2	0	0	0.26	10
AT5G11900.1| Symbols: | Translation initiation factor SUI1 family protein | chr5:3834154-3836023 FORWARD LENGTH=198	22 kDa	0	2	0	0	0.26	10
AT5G55940.1| Symbols: emb2731 | Uncharacterised protein family (UPF0172) | chr5:22656256-22657894 REVERSE LENGTH=208	23 kDa	0	2	0	0	0.26	10
AT5G11770.1| Symbols: | NADH-ubiquinone oxidoreductase 20 kDa subunit, mitochondrial | chr5:3791148-3792929 REVERSE LENGTH=218	24 kDa	0	2	0	0	0.26	10
AT5G02740.1| Symbols: | Ribosomal protein S24e family protein | chr5:616517-618267 FORWARD LENGTH=228	25 kDa	0	2	0	0	0.26	10
AT4G01480.1| Symbols: AtPPa5, PPa5 | pyrophosphorylase 5 | chr4:626539-627758 FORWARD LENGTH=216	25 kDa	0	2	0	0	0.26	10
AT5G23140.1| Symbols: CLPP2, NCLPP7 | nuclear-encoded CLP protease P7 | chr5:7783811-7784826 FORWARD LENGTH=241	26 kDa	0	2	0	0	0.26	10
AT2G31670.1| Symbols: | Stress responsive alpha-beta barrel domain protein | chr2:13472699-13473490 REVERSE LENGTH=263	29 kDa	0	2	0	0	0.26	10
AT3G45970.1| Symbols: ATEXLA1, EXPL1, ATEXPL1, ATHEXP BETA 2.1, EXLA1 | expansin-like A1 | chr3:16896238-16897189 FORWARD LENGTH=265	29 kDa	0	2	0	0	0.26	10
AT1G26480.1| Symbols: GRF12, GF14 IOTA | general regulatory factor 12 | chr1:9156573-9157845 REVERSE LENGTH=268	31 kDa	0	2	0	0	0.26	10
AT1G65270.1 (+2)| Symbols: | unknown protein; FUNCTIONS IN: molecular_function unknown; INVOLVED IN: biological_process unknown; LOCATED IN: endoplasmic reticulum, plasma membrane; EXPRESSED IN: 24 plant structures; EXPRESSED DURING: 13 growth stages; Has 149 Blast hits to 149 proteins in 49 species: Archae - 0; Bacteria - 0; Metazoa - 98; Fungi - 0; Plants - 47; Viruses - 0; Other Eukaryotes - 4…	33 kDa	0	2	0	0	0.26	10
AT2G22780.1| Symbols: PMDH1 | peroxisomal NAD-malate dehydrogenase 1 | chr2:9689995-9691923 REVERSE LENGTH=354	37 kDa	0	2	0	0	0.26	10
AT1G75910.1| Symbols: EXL4 | extracellular lipase 4 | chr1:28501511-28503096 FORWARD LENGTH=343	38 kDa	0	2	0	0	0.26	10
AT1G06890.1 (+2)| Symbols: | nodulin MtN21 /EamA-like transporter family protein | chr1:2111728-2114038 REVERSE LENGTH=357	39 kDa	0	2	0	0	0.26	10
AT3G62910.1| Symbols: APG3 | Peptide chain release factor 1 | chr3:23257661-23260386 REVERSE LENGTH=422	48 kDa	0	2	0	0	0.26	10
AT5G20070.1| Symbols: ATNUDT19, ATNUDX19, NUDX19 | nudix hydrolase homolog 19 | chr5:6779893-6782308 FORWARD LENGTH=438	48 kDa	0	2	0	0	0.26	10
AT1G60780.1| Symbols: HAP13 | Clathrin adaptor complexes medium subunit family protein | chr1:22369289-22371885 REVERSE LENGTH=428	49 kDa	0	2	0	0	0.26	10
AT3G59990.1 (+3)| Symbols: MAP2B | methionine aminopeptidase 2B | chr3:22155921-22158551 REVERSE LENGTH=439	49 kDa	0	2	0	0	0.26	10
AT4G17100.1| Symbols: | CONTAINS InterPro DOMAIN/s: Endoribonuclease XendoU (InterPro:IPR018998); Has 943 Blast hits to 770 proteins in 162 species: Archae - 0; Bacteria - 61; Metazoa - 472; Fungi - 40; Plants - 78; Viruses - 35; Other Eukaryotes - 257 (source: NCBI BLink). | chr4:9610164-9612513 REVERSE LENGTH=434	49 kDa	0	2	0	0	0.26	10
AT3G52750.1| Symbols: FTSZ2-2 | Tubulin/FtsZ family protein | chr3:19549841-19552435 REVERSE LENGTH=473	50 kDa	0	2	0	0	0.26	10
AT4G29220.1| Symbols: PFK1 | phosphofructokinase 1 | chr4:14403621-14406071 REVERSE LENGTH=473	52 kDa	0	2	0	0	0.26	10
AT4G31430.1 (+1)| Symbols: | unknown protein; LOCATED IN: plasma membrane; EXPRESSED IN: 25 plant structures; EXPRESSED DURING: 15 growth stages; Has 30201 Blast hits to 17322 proteins in 780 species: Archae - 12; Bacteria - 1396; Metazoa - 17338; Fungi - 3422; Plants - 5037; Viruses - 0; Other Eukaryotes - 2996 (source: NCBI BLink). | chr4:15248510-15251945 FORWARD LENGTH=485	52 kDa	0	2	0	0	0.26	10
AT4G10790.1| Symbols: | UBX domain-containing protein | chr4:6640752-6643035 REVERSE LENGTH=480	53 kDa	0	2	0	0	0.26	10
AT1G43710.1| Symbols: emb1075 | Pyridoxal phosphate (PLP)-dependent transferases superfamily protein | chr1:16486534-16488298 REVERSE LENGTH=482	54 kDa	0	2	0	0	0.26	10
AT2G30880.1| Symbols: | Pleckstrin homology (PH) domain-containing protein | chr2:13142926-13145718 REVERSE LENGTH=504	56 kDa	0	2	0	0	0.26	10
AT3G02260.1| Symbols: BIG, DOC1, TIR3, UMB1, ASA1, LPR1, CRM1 | auxin transport protein (BIG) | chr3:431152-448489 REVERSE LENGTH=5098	568 kDa	0	2	0	0	0.26	10
AT4G02290.1| Symbols: AtGH9B13, GH9B13 | glycosyl hydrolase 9B13 | chr4:1002654-1005125 REVERSE LENGTH=516	57 kDa	0	2	0	0	0.26	10
AT5G04420.1 (+2)| Symbols: | Galactose oxidase/kelch repeat superfamily protein | chr5:1246867-1249455 REVERSE LENGTH=514	57 kDa	0	2	0	0	0.26	10
AT4G20830.1 (+1)| Symbols: | FAD-binding Berberine family protein | chr4:11155486-11157577 FORWARD LENGTH=570	64 kDa	0	2	0	0	0.26	10
AT1G74690.1| Symbols: IQD31 | IQ-domain 31 | chr1:28061498-28063924 REVERSE LENGTH=587	65 kDa	0	2	0	0	0.26	10
AT5G19580.1| Symbols: | glyoxal oxidase-related protein | chr5:6607595-6609517 REVERSE LENGTH=594	65 kDa	0	2	0	0	0.26	10
AT1G31800.1| Symbols: CYP97A3, LUT5 | cytochrome P450, family 97, subfamily A, polypeptide 3 | chr1:11396440-11399470 FORWARD LENGTH=595	67 kDa	0	2	0	0	0.26	10
AT3G18890.1| Symbols: | NAD(P)-binding Rossmann-fold superfamily protein | chr3:6511169-6514729 FORWARD LENGTH=641	68 kDa	0	2	0	0	0.26	10
AT1G67290.1| Symbols: | glyoxal oxidase-related protein | chr1:25191168-25193160 REVERSE LENGTH=615	68 kDa	0	2	0	0	0.26	10
AT3G52850.1| Symbols: VSR1, BP-80, ATELP, BP80, BP80B, ATELP1, ATVSR1, GFS1, VSR1;1, BP80-1;1 | vacuolar sorting receptor homolog 1 | chr3:19587999-19591690 FORWARD LENGTH=623	69 kDa	0	2	0	0	0.26	10
AT2G17980.1| Symbols: ATSLY1 | Sec1/munc18-like (SM) proteins superfamily | chr2:7824352-7826404 FORWARD LENGTH=627	69 kDa	0	2	0	0	0.26	10
AT5G48960.1| Symbols: | HAD-superfamily hydrolase, subfamily IG, 5'-nucleotidase | chr5:19849645-19853382 FORWARD LENGTH=642	73 kDa	0	2	0	0	0.26	10
AT3G14790.1| Symbols: RHM3, ATRHM3 | rhamnose biosynthesis 3 | chr3:4964791-4966875 FORWARD LENGTH=664	75 kDa	0	2	0	0	0.26	10
AT4G33760.1| Symbols: | tRNA synthetase class II (D, K and N) family protein | chr4:16189285-16193260 REVERSE LENGTH=664	75 kDa	0	2	0	0	0.26	10
AT1G64550.1| Symbols: ATGCN3, GCN3 | general control non-repressible 3 | chr1:23968850-23973369 FORWARD LENGTH=715	80 kDa	0	2	0	0	0.26	10
AT1G03090.2| Symbols: MCCA | methylcrotonyl-CoA carboxylase alpha chain, mitochondrial / 3-methylcrotonyl-CoA carboxylase 1 (MCCA) | chr1:739715-743819 FORWARD LENGTH=734	80 kDa	0	2	0	0	0.26	10
AT1G02640.1| Symbols: BXL2, ATBXL2 | beta-xylosidase 2 | chr1:564293-567580 FORWARD LENGTH=768	83 kDa	0	2	0	0	0.26	10
AT1G71820.1| Symbols: SEC6 | SEC6 | chr1:27010022-27016745 FORWARD LENGTH=752	86 kDa	0	2	0	0	0.26	10
AT5G35430.1| Symbols: | Tetratricopeptide repeat (TPR)-like superfamily protein | chr5:13662077-13665735 FORWARD LENGTH=786	87 kDa	0	2	0	0	0.26	10
AT3G23660.2| Symbols: | Sec23/Sec24 protein transport family protein | chr3:8513666-8517729 REVERSE LENGTH=791	87 kDa	0	2	0	0	0.26	10
AT3G45190.1| Symbols: | SIT4 phosphatase-associated family protein | chr3:16541994-16548161 REVERSE LENGTH=789	88 kDa	0	2	0	0	0.26	10
AT3G43190.1| Symbols: SUS4, ATSUS4 | sucrose synthase 4 | chr3:15179204-15182577 REVERSE LENGTH=808	93 kDa	0	2	0	0	0.26	10
AT5G42220.1| Symbols: | Ubiquitin-like superfamily protein | chr5:16872962-16877455 FORWARD LENGTH=879	93 kDa	0	2	0	0	0.26	10
AT5G44635.1| Symbols: MCM6 | minichromosome maintenance (MCM2/3/5) family protein | chr5:18006431-18010542 REVERSE LENGTH=831	93 kDa	0	2	0	0	0.26	10
AT5G11490.1 (+1)| Symbols: | adaptin family protein | chr5:3671964-3676144 FORWARD LENGTH=841	93 kDa	0	2	0	0	0.26	10
AT1G42550.1| Symbols: PMI1 | plastid movement impaired1 | chr1:15977131-15979734 FORWARD LENGTH=843	94 kDa	0	2	0	0	0.26	10
AT3G53180.1| Symbols: | glutamate-ammonia ligases;catalytics;glutamate-ammonia ligases | chr3:19707068-19711188 FORWARD LENGTH=852	94 kDa	0	2	0	0	0.26	10
AT1G47550.1 (+1)| Symbols: SEC3A | exocyst complex component sec3A | chr1:17457171-17463896 FORWARD LENGTH=887	100 kDa	1	2	0	0	0.26	15
AT1G32490.1 (+1)| Symbols: EMB2733, ESP3 | RNA helicase family protein | chr1:11742356-11749286 REVERSE LENGTH=1044	119 kDa	1	2	0	0	0.26	15
AT2G17380.1 (+1)| Symbols: AP19 | associated protein 19 | chr2:7553122-7554887 FORWARD LENGTH=161	19 kDa	1	2	0	0	0.26	15
AT4G10480.1 (+1)| Symbols: | Nascent polypeptide-associated complex (NAC), alpha subunit family protein | chr4:6478089-6479079 REVERSE LENGTH=212	23 kDa	1	2	0	0	0.26	15
AT1G67700.1 (+2)| Symbols: | unknown protein; FUNCTIONS IN: molecular_function unknown; INVOLVED IN: biological_process unknown; LOCATED IN: chloroplast, chloroplast envelope; EXPRESSED IN: 22 plant structures; EXPRESSED DURING: 13 growth stages; Has 49 Blast hits to 49 proteins in 20 species: Archae - 0; Bacteria - 0; Metazoa - 0; Fungi - 0; Plants - 44; Viruses - 0; Other Eukaryotes - 5 (source…	26 kDa	1	2	0	0	0.26	15
AT5G66510.1 (+1)| Symbols: GAMMA CA3 | gamma carbonic anhydrase 3 | chr5:26550016-26551496 REVERSE LENGTH=258	28 kDa	1	2	0	0	0.26	15
AT2G47580.1| Symbols: U1A | spliceosomal protein U1A | chr2:19517229-19518686 FORWARD LENGTH=250	28 kDa	1	2	0	0	0.26	15
ATCG00740.1| Symbols: RPOA | RNA polymerase subunit alpha | chrC:77901-78890 REVERSE LENGTH=329	38 kDa	1	2	0	0	0.26	15
AT2G42910.1| Symbols: | Phosphoribosyltransferase family protein | chr2:17856396-17858394 FORWARD LENGTH=337	38 kDa	1	2	0	0	0.26	15
AT1G61790.1| Symbols: | Oligosaccharyltransferase complex/magnesium transporter family protein | chr1:22814390-22815430 FORWARD LENGTH=346	39 kDa	1	2	0	0	0.26	15
AT2G18510.1| Symbols: emb2444 | RNA-binding (RRM/RBD/RNP motifs) family protein | chr2:8031554-8033517 REVERSE LENGTH=363	40 kDa	1	2	0	0	0.26	15
AT1G13270.1| Symbols: MAP1C, MAP1B | methionine aminopeptidase 1B | chr1:4544999-4547155 FORWARD LENGTH=369	40 kDa	1	2	0	0	0.26	15
AT5G40490.1| Symbols: | RNA-binding (RRM/RBD/RNP motifs) family protein | chr5:16225483-16227423 FORWARD LENGTH=423	42 kDa	1	2	0	0	0.26	15
AT2G34560.1| Symbols: | P-loop containing nucleoside triphosphate hydrolases superfamily protein | chr2:14560266-14562695 FORWARD LENGTH=384	43 kDa	1	2	0	0	0.26	15
AT4G35250.1| Symbols: | NAD(P)-binding Rossmann-fold superfamily protein | chr4:16771401-16773269 REVERSE LENGTH=395	44 kDa	1	2	0	0	0.26	15
AT1G17470.1 (+1)| Symbols: ATDRG1, ATDRG, DRG1 | developmentally regulated G-protein 1 | chr1:6003442-6006155 FORWARD LENGTH=399	45 kDa	1	2	0	0	0.26	15
AT5G51590.1| Symbols: | AT hook motif DNA-binding family protein | chr5:20956863-20958929 REVERSE LENGTH=419	45 kDa	1	2	0	0	0.26	15
AT2G27820.1| Symbols: PD1, ADT3 | prephenate dehydratase 1 | chr2:11856808-11858082 FORWARD LENGTH=424	46 kDa	1	2	0	0	0.26	15
AT5G54810.1| Symbols: TSB1, TRPB, TRP2, ATTSB1 | tryptophan synthase beta-subunit 1 | chr5:22264805-22266738 REVERSE LENGTH=470	51 kDa	1	2	0	0	0.26	15
AT2G26990.1| Symbols: FUS12, ATCSN2, COP12, CSN2 | proteasome family protein | chr2:11519684-11522412 REVERSE LENGTH=439	51 kDa	1	2	0	0	0.26	15
AT3G06850.1 (+1)| Symbols: BCE2, LTA1, DIN3 | 2-oxoacid dehydrogenases acyltransferase family protein | chr3:2158212-2160465 REVERSE LENGTH=483	53 kDa	1	2	0	0	0.26	15
AT5G37300.1| Symbols: WSD1 | O-acyltransferase (WSD1-like) family protein | chr5:14767514-14770058 FORWARD LENGTH=481	54 kDa	1	2	0	0	0.26	15
AT3G24530.1| Symbols: | AAA-type ATPase family protein / ankyrin repeat family protein | chr3:8945678-8947786 REVERSE LENGTH=481	54 kDa	1	2	0	0	0.26	15
AT1G73180.1| Symbols: | Eukaryotic translation initiation factor eIF2A family protein | chr1:27518335-27521432 FORWARD LENGTH=513	56 kDa	1	2	0	0	0.26	15
AT5G10270.1| Symbols: CDKC;1 | cyclin-dependent kinase C;1 | chr5:3221715-3224674 REVERSE LENGTH=505	57 kDa	1	2	0	0	0.26	15
AT5G40760.1| Symbols: G6PD6 | glucose-6-phosphate dehydrogenase 6 | chr5:16311284-16314556 FORWARD LENGTH=515	59 kDa	1	2	0	0	0.26	15
AT5G22740.1| Symbols: ATCSLA02, CSLA02, ATCSLA2, CSLA2 | cellulose synthase-like A02 | chr5:7555379-7559866 REVERSE LENGTH=534	62 kDa	1	2	0	0	0.26	15
AT3G22330.1| Symbols: PMH2, ATRH53 | putative mitochondrial RNA helicase 2 | chr3:7892641-7895145 FORWARD LENGTH=616	65 kDa	1	2	0	0	0.26	15
AT5G57460.1| Symbols: | unknown protein; FUNCTIONS IN: molecular_function unknown; INVOLVED IN: biological_process unknown; LOCATED IN: plasma membrane, chloroplast; EXPRESSED IN: 23 plant structures; EXPRESSED DURING: 13 growth stages; Has 166 Blast hits to 166 proteins in 41 species: Archae - 0; Bacteria - 0; Metazoa - 112; Fungi - 4; Plants - 36; Viruses - 0; Other Eukaryotes - 14 (source: NCB…	71 kDa	1	2	0	0	0.26	15
AT5G53620.1 (+2)| Symbols: | unknown protein; INVOLVED IN: biological_process unknown; EXPRESSED IN: 23 plant structures; EXPRESSED DURING: 13 growth stages; Has 28929 Blast hits to 19542 proteins in 1425 species: Archae - 211; Bacteria - 3079; Metazoa - 14558; Fungi - 2157; Plants - 966; Viruses - 80; Other Eukaryotes - 7878 (source: NCBI BLink). | chr5:21781217-21785061 FORWARD LENGTH=682	76 kDa	1	2	0	0	0.26	15
AT3G51050.1| Symbols: | FG-GAP repeat-containing protein | chr3:18954023-18957698 FORWARD LENGTH=698	78 kDa	1	2	0	0	0.26	15
AT4G32910.1| Symbols: | CONTAINS InterPro DOMAIN/s: Nuclear pore complex protein, Nucleoporin Nup85-like (InterPro:IPR011502); Has 30201 Blast hits to 17322 proteins in 780 species: Archae - 12; Bacteria - 1396; Metazoa - 17338; Fungi - 3422; Plants - 5037; Viruses - 0; Other Eukaryotes - 2996 (source: NCBI BLink). | chr4:15881364-15885210 FORWARD LENGTH=716	81 kDa	1	2	0	0	0.26	15
AT1G06230.1 (+2)| Symbols: GTE4 | global transcription factor group E4 | chr1:1907626-1910183 FORWARD LENGTH=766	84 kDa	1	2	0	0	0.26	15
AT4G02350.1| Symbols: SEC15B | exocyst complex component sec15B | chr4:1038157-1040571 FORWARD LENGTH=787	88 kDa	1	2	0	0	0.26	15
AT5G47930.1| Symbols: | Zinc-binding ribosomal protein family protein | chr5:19406423-19407329 REVERSE LENGTH=84	9 kDa	1	2	0	0	0.26	15
AT1G79930.1| Symbols: HSP91 | heat shock protein 91 | chr1:30063781-30067067 REVERSE LENGTH=831	92 kDa	1	2	0	0	0.26	15
AT2G06990.1| Symbols: HEN2 | RNA helicase, ATP-dependent, SK12/DOB1 protein | chr2:2895135-2900909 FORWARD LENGTH=995	112 kDa	2	2	0	0	0	20
AT5G40340.1| Symbols: | Tudor/PWWP/MBT superfamily protein | chr5:16131654-16134680 REVERSE LENGTH=1008	114 kDa	2	2	0	0	0	20
AT3G06010.1| Symbols: ATCHR12 | Homeotic gene regulator | chr3:1802435-1807284 REVERSE LENGTH=1102	127 kDa	2	2	0	0	0	20
AT2G18040.1| Symbols: PIN1AT | peptidylprolyl cis/trans isomerase, NIMA-interacting 1 | chr2:7842346-7843537 FORWARD LENGTH=119	13 kDa	2	2	0	0	0	20
AT2G32060.1 (+2)| Symbols: | Ribosomal protein L7Ae/L30e/S12e/Gadd45 family protein | chr2:13639228-13640104 REVERSE LENGTH=144	15 kDa	2	2	0	0	0	20
AT1G20696.2 (+2)| Symbols: HMGB3, NFD3, NFD03 | high mobility group B3 | chr1:7179825-7181193 FORWARD LENGTH=147	17 kDa	2	2	0	0	0	20
AT1G51510.1| Symbols: Y14 | RNA-binding (RRM/RBD/RNP motifs) family protein | chr1:19103072-19104753 REVERSE LENGTH=202	22 kDa	2	2	0	0	0	20
AT4G35785.3| Symbols: | RNA-binding (RRM/RBD/RNP motifs) family protein | chr4:16953708-16955127 REVERSE LENGTH=207	24 kDa	2	2	0	0	0	20
AT2G45740.1 (+2)| Symbols: PEX11D | peroxin 11D | chr2:18839865-18841102 FORWARD LENGTH=236	26 kDa	2	2	0	0	0	20
AT5G65430.2| Symbols: GRF8, GF14 KAPPA | general regulatory factor 8 | chr5:26148546-26150255 REVERSE LENGTH=246	28 kDa	2	2	0	0	0	20
AT3G18790.1| Symbols: | FUNCTIONS IN: molecular_function unknown; INVOLVED IN: biological_process unknown; LOCATED IN: chloroplast; EXPRESSED IN: 22 plant structures; EXPRESSED DURING: 13 growth stages; CONTAINS InterPro DOMAIN/s: Isy1-like splicing (InterPro:IPR009360); Has 1147 Blast hits to 965 proteins in 236 species: Archae - 12; Bacteria - 13; Metazoa - 351; Fungi - 230; Plants - 49; Viruse…	35 kDa	2	2	0	0	0	20
AT3G16310.1| Symbols: | mitotic phosphoprotein N' end (MPPN) family protein | chr3:5526593-5528106 REVERSE LENGTH=329	35 kDa	2	2	0	0	0	20
AT5G53530.1| Symbols: VPS26A | vacuolar protein sorting 26A | chr5:21746275-21748156 REVERSE LENGTH=302	35 kDa	2	2	0	0	0	20
AT4G19006.1| Symbols: | Proteasome component (PCI) domain protein | chr4:10409349-10411347 REVERSE LENGTH=386	44 kDa	2	2	0	0	0	20
AT3G05910.1| Symbols: | Pectinacetylesterase family protein | chr3:1764509-1767240 REVERSE LENGTH=415	46 kDa	2	2	0	0	0	20
AT3G22990.1| Symbols: LFR | ARM repeat superfamily protein | chr3:8164015-8166145 FORWARD LENGTH=460	50 kDa	2	2	0	0	0	20
AT1G75990.1| Symbols: | PAM domain (PCI/PINT associated module) protein | chr1:28524623-28526718 REVERSE LENGTH=487	56 kDa	2	2	0	0	0	20
AT1G02150.1| Symbols: | Tetratricopeptide repeat (TPR)-like superfamily protein | chr1:408779-410433 FORWARD LENGTH=524	60 kDa	2	2	0	0	0	20
AT1G30690.1 (+1)| Symbols: | Sec14p-like phosphatidylinositol transfer family protein | chr1:10888284-10890085 FORWARD LENGTH=540	61 kDa	2	2	0	0	0	20
AT1G26460.1| Symbols: | Tetratricopeptide repeat (TPR)-like superfamily protein | chr1:9151816-9154407 FORWARD LENGTH=630	70 kDa	2	2	0	0	0	20
AT5G14610.1| Symbols: | DEAD box RNA helicase family protein | chr5:4711271-4714713 FORWARD LENGTH=712	76 kDa	2	2	0	0	0	20
AT3G13750.1| Symbols: BGAL1 | beta galactosidase 1 | chr3:4511192-4515756 FORWARD LENGTH=847	94 kDa	2	2	0	0	0	20
AT5G08450.1 (+2)| Symbols: | CONTAINS InterPro DOMAIN/s: Histone deacetylation protein Rxt3 (InterPro:IPR013951); Has 34444 Blast hits to 20801 proteins in 1175 species: Archae - 64; Bacteria - 2390; Metazoa - 15568; Fungi - 3729; Plants - 1886; Viruses - 208; Other Eukaryotes - 10599 (source: NCBI BLink). | chr5:2727970-2732572 REVERSE LENGTH=918	104 kDa	3	2	0	0	0	25
AT1G24706.2| Symbols: THO2 | THO2 | chr1:8742210-8755250 FORWARD LENGTH=1823	207 kDa	3	2	0	0	0	25
AT1G06760.1| Symbols: | winged-helix DNA-binding transcription factor family protein | chr1:2076687-2077616 REVERSE LENGTH=274	29 kDa	3	2	0	0	0	25
AT5G42180.1| Symbols: | Peroxidase superfamily protein | chr5:16852702-16854021 FORWARD LENGTH=317	35 kDa	3	2	0	0	0	25
AT1G19880.1| Symbols: | Regulator of chromosome condensation (RCC1) family protein | chr1:6900648-6903818 REVERSE LENGTH=538	58 kDa	3	2	0	0	0	25
AT3G10650.1| Symbols: | BEST Arabidopsis thaliana protein match is: nucleoporin-related (TAIR:AT5G20200.1); Has 61042 Blast hits to 31782 proteins in 2093 species: Archae - 202; Bacteria - 16480; Metazoa - 16017; Fungi - 12552; Plants - 1653; Viruses - 629; Other Eukaryotes - 13509 (source: NCBI BLink). | chr3:3325562-3330819 REVERSE LENGTH=1309	136 kDa	4	2	0	0	0	30
AT5G62190.1| Symbols: PRH75 | DEAD box RNA helicase (PRH75) | chr5:24980542-24983879 REVERSE LENGTH=671	73 kDa	4	2	0	0	0	30
AT4G32180.1| Symbols: ATPANK2, PANK2 | pantothenate kinase 2 | chr4:15537724-15543715 REVERSE LENGTH=901	100 kDa	0	1	0	0	0.38	5
AT5G63840.1| Symbols: RSW3, PSL5 | Glycosyl hydrolases family 31 protein | chr5:25545056-25548922 FORWARD LENGTH=921	104 kDa	0	1	0	0	0.38	5
AT2G05170.1| Symbols: ATVPS11, VPS11 | vacuolar protein sorting 11 | chr2:1870020-1873278 FORWARD LENGTH=932	106 kDa	0	1	0	0	0.38	5
AT4G09980.1| Symbols: EMB1691 | Methyltransferase MT-A70 family protein | chr4:6247978-6252030 REVERSE LENGTH=963	106 kDa	0	1	0	0	0.38	5
AT1G78580.1| Symbols: ATTPS1, TPS1 | trehalose-6-phosphate synthase | chr1:29552495-29557482 REVERSE LENGTH=942	106 kDa	0	1	0	0	0.38	5
AT5G06670.1| Symbols: | P-loop containing nucleoside triphosphate hydrolases superfamily protein | chr5:2048243-2055019 REVERSE LENGTH=986	110 kDa	0	1	0	0	0.38	5
AT1G08190.1| Symbols: ATVPS41, ZIP2, VPS41, ATVAM2, VAM2 | vacuolar protein sorting 41 | chr1:2567652-2573142 FORWARD LENGTH=980	110 kDa	0	1	0	0	0.38	5
AT3G19740.1| Symbols: | P-loop containing nucleoside triphosphate hydrolases superfamily protein | chr3:6855944-6862930 REVERSE LENGTH=993	111 kDa	0	1	0	0	0.38	5
AT5G57290.1 (+2)| Symbols: | 60S acidic ribosomal protein family | chr5:23207049-23207835 REVERSE LENGTH=120	12 kDa	0	1	0	0	0.38	5
AT5G58450.1| Symbols: | Tetratricopeptide repeat (TPR)-like superfamily protein | chr5:23626826-23632071 FORWARD LENGTH=1065	121 kDa	0	1	0	0	0.38	5
AT1G76850.1| Symbols: SEC5A | exocyst complex component sec5 | chr1:28848013-28854282 FORWARD LENGTH=1090	122 kDa	0	1	0	0	0.38	5
AT4G01400.1| Symbols: | FUNCTIONS IN: molecular_function unknown; INVOLVED IN: biological_process unknown; LOCATED IN: cellular_component unknown; EXPRESSED IN: 24 plant structures; EXPRESSED DURING: 15 growth stages; CONTAINS InterPro DOMAIN/s: COG4 transport (InterPro:IPR013167), Pentatricopeptide repeat (InterPro:IPR002885); BEST Arabidopsis thaliana protein match is: Pentatricopeptide repeat …	125 kDa	0	1	0	0	0.38	5
AT3G19960.2| Symbols: ATM1 | myosin 1 | chr3:6949787-6956736 FORWARD LENGTH=1176	132 kDa	0	1	0	0	0.38	5
AT1G21630.1 (+1)| Symbols: | Calcium-binding EF hand family protein | chr1:7581457-7587796 FORWARD LENGTH=1218	132 kDa	0	1	0	0	0.38	5
AT1G49040.1| Symbols: SCD1 | stomatal cytokinesis defective / SCD1 protein (SCD1) | chr1:18139419-18148826 REVERSE LENGTH=1187	132 kDa	0	1	0	0	0.38	5
AT5G56710.1| Symbols: | Ribosomal protein L31e family protein | chr5:22944003-22944767 REVERSE LENGTH=119	14 kDa	0	1	0	0	0.38	5
AT5G54440.1| Symbols: CLUB, AtTRS130 | CLUB | chr5:22100056-22107695 FORWARD LENGTH=1259	141 kDa	0	1	0	0	0.38	5
AT2G35110.1 (+1)| Symbols: GRL, NAP1, NAPP | transcription activators | chr2:14795970-14803525 REVERSE LENGTH=1425	159 kDa	0	1	0	0	0.38	5
AT2G33450.1| Symbols: | Ribosomal L28 family | chr2:14173620-14174380 FORWARD LENGTH=143	16 kDa	0	1	0	0	0.38	5
AT4G25590.1| Symbols: ADF7 | actin depolymerizing factor 7 | chr4:13059137-13060050 REVERSE LENGTH=137	16 kDa	0	1	0	0	0.38	5
AT1G13980.1 (+1)| Symbols: GN, VAN7, EMB30 | sec7 domain-containing protein | chr1:4789587-4794397 FORWARD LENGTH=1451	163 kDa	0	1	0	0	0.38	5
AT1G04160.1| Symbols: XIB, ATXIB, XI-8, XI-B | myosin XI B | chr1:1086495-1096146 FORWARD LENGTH=1500	169 kDa	0	1	0	0	0.38	5
AT4G30800.1| Symbols: | Nucleic acid-binding, OB-fold-like protein | chr4:15001216-15002392 FORWARD LENGTH=159	18 kDa	0	1	0	0	0.38	5
AT1G73230.1| Symbols: | Nascent polypeptide-associated complex NAC | chr1:27540506-27541364 REVERSE LENGTH=165	18 kDa	0	1	0	0	0.38	5
AT2G34680.1| Symbols: AIR9 | Outer arm dynein light chain 1 protein | chr2:14616947-14628300 REVERSE LENGTH=1708	187 kDa	0	1	0	0	0.38	5
AT5G35620.2| Symbols: LSP1, EIF(ISO)4E, LSP, EIF4E2, eIFiso4E | Eukaryotic initiation factor 4E protein | chr5:13825570-13826331 REVERSE LENGTH=167	19 kDa	0	1	0	0	0.38	5
AT3G05230.1| Symbols: | Signal peptidase subunit | chr3:1492304-1493452 FORWARD LENGTH=167	19 kDa	0	1	0	0	0.38	5
AT4G25140.1| Symbols: OLEO1, OLE1 | oleosin 1 | chr4:12900498-12901259 FORWARD LENGTH=173	19 kDa	0	1	0	0	0.38	5
AT1G51160.1 (+1)| Symbols: | SNARE-like superfamily protein | chr1:18950057-18951560 FORWARD LENGTH=169	19 kDa	0	1	0	0	0.38	5
AT4G39730.1| Symbols: | Lipase/lipooxygenase, PLAT/LH2 family protein | chr4:18432950-18433581 FORWARD LENGTH=181	20 kDa	0	1	0	0	0.38	5
AT4G13200.1| Symbols: | unknown protein; FUNCTIONS IN: molecular_function unknown; INVOLVED IN: biological_process unknown; LOCATED IN: thylakoid, chloroplast thylakoid membrane, chloroplast, plastoglobule; EXPRESSED IN: 22 plant structures; EXPRESSED DURING: 13 growth stages; Has 97 Blast hits to 97 proteins in 46 species: Archae - 0; Bacteria - 65; Metazoa - 2; Fungi - 0; Plants - 28; Viruses -…	20 kDa	0	1	0	0	0.38	5
AT3G60860.1| Symbols: | SEC7-like guanine nucleotide exchange family protein | chr3:22484804-22491510 FORWARD LENGTH=1793	200 kDa	0	1	0	0	0.38	5
AT3G13330.1| Symbols: PA200 | proteasome activating protein 200 | chr3:4319804-4330061 REVERSE LENGTH=1816	204 kDa	0	1	0	0	0.38	5
AT3G05590.1| Symbols: RPL18 | ribosomal protein L18 | chr3:1621511-1622775 FORWARD LENGTH=187	21 kDa	0	1	0	0	0.38	5
AT1G10200.1| Symbols: WLIM1 | GATA type zinc finger transcription factor family protein | chr1:3346677-3347763 REVERSE LENGTH=190	21 kDa	0	1	0	0	0.38	5
AT5G40420.1| Symbols: OLEO2, OLE2 | oleosin 2 | chr5:16173622-16174740 REVERSE LENGTH=199	21 kDa	0	1	0	0	0.38	5
AT5G58710.1| Symbols: ROC7 | rotamase CYP 7 | chr5:23717840-23719495 FORWARD LENGTH=204	22 kDa	0	1	0	0	0.38	5
AT5G40950.1| Symbols: RPL27 | ribosomal protein large subunit 27 | chr5:16410866-16411845 FORWARD LENGTH=198	22 kDa	0	1	0	0	0.38	5
AT2G31960.1 (+1)| Symbols: ATGSL03, GSL03, ATGSL3 | glucan synthase-like 3 | chr2:13589545-13600066 FORWARD LENGTH=1950	226 kDa	0	1	0	0	0.38	5
AT4G03280.2| Symbols: PETC, PGR1 | photosynthetic electron transfer C | chr4:1440462-1441717 FORWARD LENGTH=210	23 kDa	0	1	0	0	0.38	5
AT4G14800.2| Symbols: PBD2 | 20S proteasome beta subunit D2 | chr4:8500398-8502058 FORWARD LENGTH=215	24 kDa	0	1	0	0	0.38	5
AT4G12870.1| Symbols: | Gamma interferon responsive lysosomal thiol (GILT) reductase family protein | chr4:7542285-7543421 FORWARD LENGTH=229	26 kDa	0	1	0	0	0.38	5
AT5G35530.1| Symbols: | Ribosomal protein S3 family protein | chr5:13710355-13712192 REVERSE LENGTH=248	27 kDa	0	1	0	0	0.38	5
AT5G50370.1| Symbols: | Adenylate kinase family protein | chr5:20509382-20510631 REVERSE LENGTH=248	27 kDa	0	1	0	0	0.38	5
AT5G14800.1 (+1)| Symbols: P5CR, AT-P5R, AT-P5C1, EMB2772 | pyrroline-5- carboxylate (P5C) reductase | chr5:4786190-4787618 REVERSE LENGTH=276	29 kDa	0	1	0	0	0.38	5
AT1G53070.1| Symbols: | Legume lectin family protein | chr1:19778371-19779189 FORWARD LENGTH=272	30 kDa	0	1	0	0	0.38	5
AT1G32050.1| Symbols: | SCAMP family protein | chr1:11528616-11530974 FORWARD LENGTH=264	30 kDa	0	1	0	0	0.38	5
AT4G28510.1| Symbols: ATPHB1, PHB1 | prohibitin 1 | chr4:14084970-14086372 REVERSE LENGTH=288	32 kDa	0	1	0	0	0.38	5
AT3G59480.1| Symbols: | pfkB-like carbohydrate kinase family protein | chr3:21983103-21984440 FORWARD LENGTH=326	35 kDa	0	1	0	0	0.38	5
AT4G10260.1| Symbols: | pfkB-like carbohydrate kinase family protein | chr4:6371486-6372770 REVERSE LENGTH=324	35 kDa	0	1	0	0	0.38	5
AT3G28460.1| Symbols: | methyltransferases | chr3:10672673-10674297 REVERSE LENGTH=314	35 kDa	0	1	0	0	0.38	5
AT1G53120.1| Symbols: | RNA-binding S4 domain-containing protein | chr1:19792798-19794605 FORWARD LENGTH=320	35 kDa	0	1	0	0	0.38	5
AT2G28680.1| Symbols: | RmlC-like cupins superfamily protein | chr2:12303118-12304747 REVERSE LENGTH=356	38 kDa	0	1	0	0	0.38	5
AT5G51970.1 (+1)| Symbols: | GroES-like zinc-binding alcohol dehydrogenase family protein | chr5:21111820-21113284 FORWARD LENGTH=364	39 kDa	0	1	0	0	0.38	5
AT5G50600.1 (+1)| Symbols: ATHSD1, HSD1 | hydroxysteroid dehydrogenase 1 | chr5:20589917-20591653 REVERSE LENGTH=349	39 kDa	0	1	0	0	0.38	5
AT2G28290.1 (+2)| Symbols: SYD, CHR3 | P-loop containing nucleoside triphosphate hydrolases superfamily protein | chr2:12056771-12072950 FORWARD LENGTH=3574	390 kDa	0	1	0	0	0.38	5
AT4G17190.1| Symbols: FPS2 | farnesyl diphosphate synthase 2 | chr4:9648743-9650865 REVERSE LENGTH=342	40 kDa	0	1	0	0	0.38	5
AT4G11260.1| Symbols: ATSGT1B, ETA3, RPR1, EDM1, SGT1B | phosphatase-related | chr4:6851515-6853719 REVERSE LENGTH=358	40 kDa	0	1	0	0	0.38	5
AT1G55860.2| Symbols: UPL1 | ubiquitin-protein ligase 1 | chr1:20879900-20892910 REVERSE LENGTH=3681	405 kDa	0	1	0	0	0.38	5
AT2G35490.1| Symbols: | Plastid-lipid associated protein PAP / fibrillin family protein | chr2:14912309-14913797 REVERSE LENGTH=376	41 kDa	0	1	0	0	0.38	5
AT5G14780.1| Symbols: FDH | formate dehydrogenase | chr5:4777043-4779190 FORWARD LENGTH=384	42 kDa	0	1	0	0	0.38	5
AT1G43860.1| Symbols: | sequence-specific DNA binding transcription factors | chr1:16622244-16624385 REVERSE LENGTH=370	42 kDa	0	1	0	0	0.38	5
AT4G26110.1 (+1)| Symbols: NAP1;1, ATNAP1;1 | nucleosome assembly protein1;1 | chr4:13232712-13235502 FORWARD LENGTH=372	43 kDa	0	1	0	0	0.38	5
AT5G61720.1| Symbols: | Protein of unknown function (DUF1216) | chr5:24801621-24803006 FORWARD LENGTH=390	43 kDa	0	1	0	0	0.38	5
AT4G22360.1| Symbols: | SWIB complex BAF60b domain-containing protein | chr4:11807811-11809660 FORWARD LENGTH=385	43 kDa	0	1	0	0	0.38	5
AT5G11060.1| Symbols: KNAT4 | KNOTTED1-like homeobox gene 4 | chr5:3510408-3512967 FORWARD LENGTH=393	44 kDa	0	1	0	0	0.38	5
AT5G63140.1| Symbols: ATPAP29, PAP29 | purple acid phosphatase 29 | chr5:25328237-25329616 FORWARD LENGTH=389	44 kDa	0	1	0	0	0.38	5
AT3G02630.1| Symbols: | Plant stearoyl-acyl-carrier-protein desaturase family protein | chr3:562164-564524 FORWARD LENGTH=396	45 kDa	0	1	0	0	0.38	5
AT2G25840.1 (+2)| Symbols: OVA4 | Nucleotidylyl transferase superfamily protein | chr2:11021924-11025158 FORWARD LENGTH=408	45 kDa	0	1	0	0	0.38	5
AT5G22060.1| Symbols: ATJ2, J2 | DNAJ homologue 2 | chr5:7303798-7305668 REVERSE LENGTH=419	46 kDa	0	1	0	0	0.38	5
AT1G44170.3| Symbols: ALDH3H1, ALDH4 | aldehyde dehydrogenase 3H1 | chr1:16796564-16798574 REVERSE LENGTH=421	46 kDa	0	1	0	0	0.38	5
AT1G65220.1| Symbols: | ARM repeat superfamily protein | chr1:24226204-24228799 FORWARD LENGTH=411	47 kDa	0	1	0	0	0.38	5
AT4G20960.1| Symbols: | Cytidine/deoxycytidylate deaminase family protein | chr4:11212077-11213530 FORWARD LENGTH=426	47 kDa	0	1	0	0	0.38	5
AT3G22590.1| Symbols: PHP, CDC73 | PLANT HOMOLOGOUS TO PARAFIBROMIN | chr3:8003999-8005452 FORWARD LENGTH=415	48 kDa	0	1	0	0	0.38	5
AT2G37550.1 (+1)| Symbols: ASP1, AGD7 | ARF-GAP domain 7 | chr2:15755544-15757456 REVERSE LENGTH=456	49 kDa	0	1	0	0	0.38	5
AT4G23820.1| Symbols: | Pectin lyase-like superfamily protein | chr4:12397217-12400050 REVERSE LENGTH=444	49 kDa	0	1	0	0	0.38	5
AT1G75780.1| Symbols: TUB1 | tubulin beta-1 chain | chr1:28451378-28453602 REVERSE LENGTH=447	50 kDa	0	1	0	0	0.38	5
AT5G65720.1| Symbols: ATNIFS1, NIFS1, NFS1, ATNFS1 | nitrogen fixation S (NIFS)-like 1 | chr5:26296349-26297710 FORWARD LENGTH=453	50 kDa	0	1	0	0	0.38	5
AT3G10730.1| Symbols: SUN2, ATSUN2 | SAD1/UNC-84 domain protein 2 | chr3:3358556-3360522 REVERSE LENGTH=455	50 kDa	0	1	0	0	0.38	5
AT3G52870.1| Symbols: | IQ calmodulin-binding motif family protein | chr3:19593365-19595686 REVERSE LENGTH=456	51 kDa	0	1	0	0	0.38	5
AT3G48710.1| Symbols: | DEK domain-containing chromatin associated protein | chr3:18041024-18043995 FORWARD LENGTH=462	52 kDa	0	1	0	0	0.38	5
AT3G04650.1| Symbols: | FAD/NAD(P)-binding oxidoreductase family protein | chr3:1262017-1264343 FORWARD LENGTH=486	52 kDa	0	1	0	0	0.38	5
AT2G44540.1| Symbols: AtGH9B9, GH9B9 | glycosyl hydrolase 9B9 | chr2:18386341-18388110 REVERSE LENGTH=491	53 kDa	0	1	0	0	0.38	5
AT4G26510.1 (+1)| Symbols: UKL4 | uridine kinase-like 4 | chr4:13384503-13387920 FORWARD LENGTH=469	53 kDa	0	1	0	0	0.38	5
AT1G32500.1| Symbols: ATNAP6, NAP6 | non-intrinsic ABC protein 6 | chr1:11750091-11751994 REVERSE LENGTH=475	53 kDa	0	1	0	0	0.38	5
AT5G04530.1| Symbols: KCS19 | 3-ketoacyl-CoA synthase 19 | chr5:1292222-1293616 REVERSE LENGTH=464	53 kDa	0	1	0	0	0.38	5
AT5G63680.1| Symbols: | Pyruvate kinase family protein | chr5:25490507-25492530 FORWARD LENGTH=510	55 kDa	0	1	0	0	0.38	5
AT4G39000.1| Symbols: AtGH9B17, GH9B17 | glycosyl hydrolase 9B17 | chr4:18171722-18173797 REVERSE LENGTH=493	55 kDa	0	1	0	0	0.38	5
AT5G61020.1 (+1)| Symbols: ECT3 | evolutionarily conserved C-terminal region 3 | chr5:24557485-24559780 REVERSE LENGTH=495	55 kDa	0	1	0	0	0.38	5
AT1G11680.1| Symbols: CYP51G1, EMB1738, CYP51A2, CYP51 | CYTOCHROME P450 51G1 | chr1:3938925-3940585 FORWARD LENGTH=488	55 kDa	0	1	0	0	0.38	5
AT4G00400.1| Symbols: GPAT8, AtGPAT8 | glycerol-3-phosphate acyltransferase 8 | chr4:174312-176734 REVERSE LENGTH=500	56 kDa	0	1	0	0	0.38	5
AT1G72160.1| Symbols: | Sec14p-like phosphatidylinositol transfer family protein | chr1:27153823-27155609 REVERSE LENGTH=490	56 kDa	0	1	0	0	0.38	5
AT3G11430.1| Symbols: ATGPAT5, GPAT5 | glycerol-3-phosphate acyltransferase 5 | chr3:3595911-3597678 FORWARD LENGTH=502	56 kDa	0	1	0	0	0.38	5
AT5G46550.1| Symbols: | DNA-binding bromodomain-containing protein | chr5:18884439-18886503 REVERSE LENGTH=494	56 kDa	0	1	0	0	0.38	5
AT1G72810.1| Symbols: | Pyridoxal-5'-phosphate-dependent enzyme family protein | chr1:27398760-27400393 REVERSE LENGTH=516	57 kDa	0	1	0	0	0.38	5
AT1G21660.1| Symbols: | Chaperone DnaJ-domain superfamily protein | chr1:7605924-7608835 FORWARD LENGTH=523	57 kDa	0	1	0	0	0.38	5
AT1G23800.1| Symbols: ALDH2B7, ALDH2B | aldehyde dehydrogenase 2B7 | chr1:8412238-8414804 REVERSE LENGTH=534	58 kDa	0	1	0	0	0.38	5
AT4G04320.1 (+1)| Symbols: | malonyl-CoA decarboxylase family protein | chr4:2113565-2116525 FORWARD LENGTH=518	58 kDa	0	1	0	0	0.38	5
AT3G18080.1| Symbols: BGLU44 | B-S glucosidase 44 | chr3:6191586-6194124 FORWARD LENGTH=512	59 kDa	0	1	0	0	0.38	5
AT2G03820.1| Symbols: | nonsense-mediated mRNA decay NMD3 family protein | chr2:1165149-1166699 REVERSE LENGTH=516	59 kDa	0	1	0	0	0.38	5
AT1G50700.1| Symbols: CPK33 | calcium-dependent protein kinase 33 | chr1:18782214-18784385 FORWARD LENGTH=521	59 kDa	0	1	0	0	0.38	5
AT3G21370.1| Symbols: BGLU19 | beta glucosidase 19 | chr3:7524286-7527579 REVERSE LENGTH=527	60 kDa	0	1	0	0	0.38	5
AT3G16170.1| Symbols: | AMP-dependent synthetase and ligase family protein | chr3:5476490-5480128 FORWARD LENGTH=544	60 kDa	0	1	0	0	0.38	5
AT1G64880.1| Symbols: | Ribosomal protein S5 family protein | chr1:24105713-24108780 FORWARD LENGTH=515	60 kDa	0	1	0	0	0.38	5
AT3G02710.1| Symbols: | ARM repeat superfamily protein | chr3:583184-585780 FORWARD LENGTH=529	60 kDa	0	1	0	0	0.38	5
AT3G01090.2| Symbols: AKIN10, KIN10 | SNF1 kinase homolog 10 | chr3:31437-34143 REVERSE LENGTH=535	61 kDa	0	1	0	0	0.38	5
AT3G28780.1| Symbols: | Protein of unknown function (DUF1216) | chr3:10806131-10808369 REVERSE LENGTH=674	61 kDa	0	1	0	0	0.38	5
AT3G47450.2| Symbols: ATNOS1, NOS1, ATNOA1, NOA1, RIF1 | P-loop containing nucleoside triphosphate hydrolases superfamily protein | chr3:17483195-17486249 REVERSE LENGTH=561	62 kDa	0	1	0	0	0.38	5
AT4G36940.1| Symbols: NAPRT1 | nicotinate phosphoribosyltransferase 1 | chr4:17416938-17419883 FORWARD LENGTH=559	62 kDa	0	1	0	0	0.38	5
AT4G26760.1| Symbols: MAP65-2 | microtubule-associated protein 65-2 | chr4:13478834-13481300 REVERSE LENGTH=578	65 kDa	0	1	0	0	0.38	5
AT5G40200.1| Symbols: DegP9 | DegP protease 9 | chr5:16070402-16073101 FORWARD LENGTH=592	65 kDa	0	1	0	0	0.38	5
AT2G01910.2| Symbols: ATMAP65-6, MAP65-6 | Microtubule associated protein (MAP65/ASE1) family protein | chr2:417698-420182 FORWARD LENGTH=567	65 kDa	0	1	0	0	0.38	5
AT3G25800.1| Symbols: PDF1, PR 65, PP2AA2 | protein phosphatase 2A subunit A2 | chr3:9422822-9425783 REVERSE LENGTH=587	66 kDa	0	1	0	0	0.38	5
AT1G10950.1| Symbols: TMN1, AtTMN1 | transmembrane nine 1 | chr1:3659322-3663622 FORWARD LENGTH=589	67 kDa	0	1	0	0	0.38	5
AT3G52600.1 (+1)| Symbols: AtcwINV2, CWINV2 | cell wall invertase 2 | chr3:19507080-19509273 REVERSE LENGTH=590	67 kDa	0	1	0	0	0.38	5
AT2G01970.1| Symbols: | Endomembrane protein 70 protein family | chr2:452197-454819 REVERSE LENGTH=592	68 kDa	0	1	0	0	0.38	5
AT1G49670.1| Symbols: NQR | ARP protein (REF) | chr1:18381591-18386021 REVERSE LENGTH=629	68 kDa	0	1	0	0	0.38	5
AT2G38840.1| Symbols: | Guanylate-binding family protein | chr2:16227329-16232115 FORWARD LENGTH=602	69 kDa	0	1	0	0	0.38	5
AT1G34220.2| Symbols: | Regulator of Vps4 activity in the MVB pathway protein | chr1:12463102-12465911 REVERSE LENGTH=619	69 kDa	0	1	0	0	0.38	5
AT1G24764.1| Symbols: ATMAP70-2, MAP70-2 | microtubule-associated proteins 70-2 | chr1:8760001-8763256 REVERSE LENGTH=634	70 kDa	0	1	0	0	0.38	5
AT2G29630.1 (+2)| Symbols: PY, THIC | thiaminC | chr2:12667395-12669569 FORWARD LENGTH=644	72 kDa	0	1	0	0	0.38	5
AT3G19240.1| Symbols: | Vacuolar import/degradation, Vid27-related protein | chr3:6664383-6666423 FORWARD LENGTH=648	72 kDa	0	1	0	0	0.38	5
AT5G65690.1| Symbols: PCK2, PEPCK | phosphoenolpyruvate carboxykinase 2 | chr5:26266477-26269486 FORWARD LENGTH=670	73 kDa	0	1	0	0	0.38	5
AT3G49730.1| Symbols: | Tetratricopeptide repeat (TPR)-like superfamily protein | chr3:18445730-18447646 REVERSE LENGTH=638	73 kDa	0	1	0	0	0.38	5
AT3G11450.1| Symbols: | DnaJ domain ;Myb-like DNA-binding domain | chr3:3605459-3607402 REVERSE LENGTH=647	74 kDa	0	1	0	0	0.38	5
AT5G15980.1| Symbols: | Pentatricopeptide repeat (PPR) superfamily protein | chr5:5213290-5215296 FORWARD LENGTH=668	75 kDa	0	1	0	0	0.38	5
AT3G16270.1| Symbols: | ENTH/VHS family protein | chr3:5513701-5516540 FORWARD LENGTH=690	75 kDa	0	1	0	0	0.38	5
AT3G12010.1| Symbols: | FUNCTIONS IN: molecular_function unknown; INVOLVED IN: biological_process unknown; EXPRESSED IN: sperm cell, cultured cell; CONTAINS InterPro DOMAIN/s: Colon cancer-associated Mic1-like (InterPro:IPR009755); Has 30201 Blast hits to 17322 proteins in 780 species: Archae - 12; Bacteria - 1396; Metazoa - 17338; Fungi - 3422; Plants - 5037; Viruses - 0; Other Eukaryotes - 2996…	76 kDa	0	1	0	0	0.38	5
AT4G18465.1| Symbols: | RNA helicase family protein | chr4:10197056-10201611 FORWARD LENGTH=695	78 kDa	0	1	0	0	0.38	5
AT5G63190.1 (+1)| Symbols: | MA3 domain-containing protein | chr5:25346145-25348563 FORWARD LENGTH=702	78 kDa	0	1	0	0	0.38	5
AT3G55610.1| Symbols: P5CS2 | delta 1-pyrroline-5-carboxylate synthase 2 | chr3:20624278-20628989 REVERSE LENGTH=726	79 kDa	0	1	0	0	0.38	5
AT3G55110.1| Symbols: | ABC-2 type transporter family protein | chr3:20424766-20426892 REVERSE LENGTH=708	79 kDa	0	1	0	0	0.38	5
AT4G02060.1 (+1)| Symbols: PRL, MCM7 | Minichromosome maintenance (MCM2/3/5) family protein | chr4:901484-905297 FORWARD LENGTH=716	80 kDa	0	1	0	0	0.38	5
AT5G58270.1| Symbols: STA1, ATATM3, ATM3 | ABC transporter of the mitochondrion 3 | chr5:23562168-23567040 FORWARD LENGTH=728	80 kDa	0	1	0	0	0.38	5
AT2G27460.1| Symbols: | sec23/sec24 transport family protein | chr2:11740670-11744867 FORWARD LENGTH=745	83 kDa	0	1	0	0	0.38	5
AT1G11660.1| Symbols: | heat shock protein 70 (Hsp 70) family protein | chr1:3921056-3924347 FORWARD LENGTH=763	85 kDa	0	1	0	0	0.38	5
AT3G06980.1| Symbols: | DEA(D/H)-box RNA helicase family protein | chr3:2201531-2204662 FORWARD LENGTH=781	87 kDa	0	1	0	0	0.38	5
AT3G16630.1 (+1)| Symbols: ATKINESIN-13A, KINESIN-13A | P-loop containing nucleoside triphosphate hydrolases superfamily protein | chr3:5662660-5667261 REVERSE LENGTH=794	89 kDa	0	1	0	0	0.38	5
AT3G51310.1| Symbols: VPS35C | VPS35 homolog C | chr3:19044634-19049321 REVERSE LENGTH=790	89 kDa	0	1	0	0	0.38	5
AT4G33650.1 (+1)| Symbols: ADL2, DRP3A | dynamin-related protein 3A | chr4:16161073-16166587 FORWARD LENGTH=808	90 kDa	0	1	0	0	0.38	5
AT5G49830.2 (+2)| Symbols: EXO84B | exocyst complex component 84B | chr5:20250803-20254766 REVERSE LENGTH=814	90 kDa	0	1	0	0	0.38	5
AT2G22400.1| Symbols: | S-adenosyl-L-methionine-dependent methyltransferases superfamily protein | chr2:9504823-9508788 REVERSE LENGTH=808	90 kDa	0	1	0	0	0.38	5
AT1G25350.1 (+1)| Symbols: OVA9 | glutamine-tRNA ligase, putative / glutaminyl-tRNA synthetase, putative / GlnRS, putative | chr1:8889280-8894205 REVERSE LENGTH=795	91 kDa	0	1	0	0	0.38	5
AT4G16530.1| Symbols: | Family of unknown function (DUF577) | chr4:9311355-9315554 FORWARD LENGTH=803	93 kDa	0	1	0	0	0.38	5
AT1G50500.1 (+1)| Symbols: HIT1, ATVPS53, VPS53 | Membrane trafficking VPS53 family protein | chr1:18708217-18715597 REVERSE LENGTH=828	93 kDa	0	1	0	0	0.38	5
AT4G01810.1| Symbols: | Sec23/Sec24 protein transport family protein | chr4:776734-779802 REVERSE LENGTH=880	96 kDa	0	1	0	0	0.38	5
AT4G03080.1| Symbols: BSL1 | BRI1 suppressor 1 (BSU1)-like 1 | chr4:1359935-1365166 REVERSE LENGTH=881	96 kDa	0	1	0	0	0.38	5
AT4G35010.1| Symbols: BGAL11 | beta-galactosidase 11 | chr4:16668075-16671974 REVERSE LENGTH=845	96 kDa	0	1	0	0	0.38	5
AT2G38020.1 (+1)| Symbols: VCL1, MAN, EMB258 | vacuoleless1 (VCL1) | chr2:15910098-15914190 REVERSE LENGTH=858	97 kDa	0	1	0	0	0.38	5
AT1G68020.2| Symbols: ATTPS6, TPS6 | UDP-Glycosyltransferase / trehalose-phosphatase family protein | chr1:25497493-25500241 FORWARD LENGTH=860	98 kDa	0	1	0	0	0.38	5
AT2G36390.1| Symbols: SBE2.1, BE3 | starch branching enzyme 2.1 | chr2:15264283-15269940 FORWARD LENGTH=858	98 kDa	0	1	0	0	0.38	5
AT4G35790.1 (+1)| Symbols: ATPLDDELTA, PLDDELTA | phospholipase D delta | chr4:16955774-16959875 REVERSE LENGTH=868	99 kDa	0	1	0	0	0.38	5
AT1G75660.1| Symbols: XRN3, AtXRN3 | 5'-3' exoribonuclease 3 | chr1:28408289-28414825 FORWARD LENGTH=1020	117 kDa	1	1	0	0	0.38	10
AT3G44340.1 (+1)| Symbols: CEF | clone eighty-four | chr3:16011923-16019873 REVERSE LENGTH=1096	118 kDa	1	1	0	0	0.38	10
AT4G18240.1| Symbols: ATSS4, SSIV, SS4 | starch synthase 4 | chr4:10082221-10087044 FORWARD LENGTH=1040	118 kDa	1	1	0	0	0.38	10
AT1G80680.1| Symbols: SAR3, MOS3, PRE, NUP96 | SUPPRESSOR OF AUXIN RESISTANCE 3 | chr1:30324219-30328489 FORWARD LENGTH=1046	119 kDa	1	1	0	0	0.38	10
AT5G17020.1 (+1)| Symbols: XPO1A, ATCRM1, ATXPO1, XPO1, HIT2 | exportin 1A | chr5:5594904-5602467 FORWARD LENGTH=1075	123 kDa	1	1	0	0	0.38	10
AT4G40030.1 (+4)| Symbols: | Histone superfamily protein | chr4:18555840-18556417 REVERSE LENGTH=136	15 kDa	1	1	0	0	0.38	10
AT3G56490.1| Symbols: HIT3, HINT1 | HIS triad family protein 3 | chr3:20941532-20943129 FORWARD LENGTH=147	16 kDa	1	1	0	0	0.38	10
AT2G41220.1| Symbols: GLU2 | glutamate synthase 2 | chr2:17177934-17188388 FORWARD LENGTH=1629	178 kDa	1	1	0	0	0.38	10
AT3G17020.1| Symbols: | Adenine nucleotide alpha hydrolases-like superfamily protein | chr3:5802728-5804063 REVERSE LENGTH=163	18 kDa	1	1	0	0	0.38	10
AT5G13850.1| Symbols: NACA3 | nascent polypeptide-associated complex subunit alpha-like protein 3 | chr5:4471361-4472676 FORWARD LENGTH=204	22 kDa	1	1	0	0	0.38	10
AT1G14900.1| Symbols: HMGA | high mobility group A | chr1:5138665-5139353 REVERSE LENGTH=204	22 kDa	1	1	0	0	0.38	10
AT1G49340.1 (+1)| Symbols: ATPI4K ALPHA | Phosphatidylinositol 3- and 4-kinase family protein | chr1:18252355-18263967 FORWARD LENGTH=2028	224 kDa	1	1	0	0	0.38	10
AT4G29160.1 (+1)| Symbols: SNF7.1 | SNF7 family protein | chr4:14381019-14382342 FORWARD LENGTH=219	24 kDa	1	1	0	0	0.38	10
AT4G02450.2| Symbols: | HSP20-like chaperones superfamily protein | chr4:1073987-1075765 REVERSE LENGTH=240	25 kDa	1	1	0	0	0.38	10
AT2G30260.1| Symbols: U2B'' | U2 small nuclear ribonucleoprotein B | chr2:12905557-12907434 REVERSE LENGTH=232	26 kDa	1	1	0	0	0.38	10
AT4G18040.1| Symbols: EIF4E, CUM1, AT.EIF4E1, eIF4E1 | eukaryotic translation initiation factor 4E | chr4:10016724-10018151 REVERSE LENGTH=235	27 kDa	1	1	0	0	0.38	10
AT5G09440.1| Symbols: EXL4 | EXORDIUM like 4 | chr5:2938397-2939233 FORWARD LENGTH=278	29 kDa	1	1	0	0	0.38	10
AT5G42820.1 (+1)| Symbols: ATU2AF35B, U2AF35B | Zinc finger C-x8-C-x5-C-x3-H type family protein | chr5:17170445-17171296 REVERSE LENGTH=283	33 kDa	1	1	0	0	0.38	10
AT3G54170.1| Symbols: ATFIP37, FIP37 | FKBP12 interacting protein 37 | chr3:20056848-20059396 FORWARD LENGTH=330	37 kDa	1	1	0	0	0.38	10
AT1G04190.1| Symbols: TPR3 | Tetratricopeptide repeat (TPR)-like superfamily protein | chr1:1106617-1108557 REVERSE LENGTH=328	37 kDa	1	1	0	0	0.38	10
AT1G28290.1 (+1)| Symbols: AGP31 | arabinogalactan protein 31 | chr1:9889331-9890843 REVERSE LENGTH=359	38 kDa	1	1	0	0	0.38	10
AT3G14530.1| Symbols: | Terpenoid synthases superfamily protein | chr3:4879293-4880448 REVERSE LENGTH=360	39 kDa	1	1	0	0	0.38	10
AT3G12050.1| Symbols: | Aha1 domain-containing protein | chr3:3839289-3841303 FORWARD LENGTH=360	40 kDa	1	1	0	0	0.38	10
AT3G09810.1| Symbols: IDH-VI | isocitrate dehydrogenase VI | chr3:3008753-3011070 FORWARD LENGTH=374	41 kDa	1	1	0	0	0.38	10
AT1G75330.1| Symbols: OTC | ornithine carbamoyltransferase | chr1:28266457-28268383 REVERSE LENGTH=375	41 kDa	1	1	0	0	0.38	10
AT1G54060.1| Symbols: ASIL1 | 6B-interacting protein 1-like 1 | chr1:20180972-20182123 FORWARD LENGTH=383	42 kDa	1	1	0	0	0.38	10
AT3G23700.1| Symbols: | Nucleic acid-binding proteins superfamily | chr3:8531689-8533742 REVERSE LENGTH=392	43 kDa	1	1	0	0	0.38	10
AT3G04590.2| Symbols: | AT hook motif DNA-binding family protein | chr3:1239245-1241603 REVERSE LENGTH=411	43 kDa	1	1	0	0	0.38	10
AT5G13020.1| Symbols: | Emsy N Terminus (ENT)/ plant Tudor-like domains-containing protein | chr5:4129691-4132089 REVERSE LENGTH=397	44 kDa	1	1	0	0	0.38	10
AT1G03230.1| Symbols: | Eukaryotic aspartyl protease family protein | chr1:790110-791414 FORWARD LENGTH=434	46 kDa	1	1	0	0	0.38	10
AT1G06000.1| Symbols: | UDP-Glycosyltransferase superfamily protein | chr1:1820495-1821802 REVERSE LENGTH=435	48 kDa	1	1	0	0	0.38	10
AT4G32330.1 (+2)| Symbols: | TPX2 (targeting protein for Xklp2) protein family | chr4:15609801-15611867 FORWARD LENGTH=437	48 kDa	1	1	0	0	0.38	10
AT2G47960.1| Symbols: | unknown protein; CONTAINS InterPro DOMAIN/s: Protein of unknown function DUF974 (InterPro:IPR010378); Has 285 Blast hits to 284 proteins in 126 species: Archae - 0; Bacteria - 0; Metazoa - 150; Fungi - 68; Plants - 32; Viruses - 0; Other Eukaryotes - 35 (source: NCBI BLink). | chr2:19625631-19628869 FORWARD LENGTH=442	49 kDa	1	1	0	0	0.38	10
AT1G64740.1| Symbols: TUA1 | alpha-1 tubulin | chr1:24050114-24052296 FORWARD LENGTH=450	50 kDa	1	1	0	0	0.38	10
AT5G43960.1 (+1)| Symbols: | Nuclear transport factor 2 (NTF2) family protein with RNA binding (RRM-RBD-RNP motifs) domain | chr5:17689154-17691653 REVERSE LENGTH=450	50 kDa	1	1	0	0	0.38	10
AT1G24800.1 (+4)| Symbols: | F-box family protein | chr1:8769741-8771042 FORWARD LENGTH=433	50 kDa	1	1	0	0	0.38	10
AT5G10770.1| Symbols: | Eukaryotic aspartyl protease family protein | chr5:3403331-3405331 REVERSE LENGTH=474	50 kDa	1	1	0	0	0.38	10
AT3G52660.1 (+1)| Symbols: | RNA-binding (RRM/RBD/RNP motifs) family protein | chr3:19522598-19524735 FORWARD LENGTH=471	52 kDa	1	1	0	0	0.38	10
AT5G57655.2| Symbols: | xylose isomerase family protein | chr5:23347030-23349805 FORWARD LENGTH=477	54 kDa	1	1	0	0	0.38	10
AT3G48990.1| Symbols: | AMP-dependent synthetase and ligase family protein | chr3:18159031-18161294 REVERSE LENGTH=514	56 kDa	1	1	0	0	0.38	10
AT4G20130.1| Symbols: PTAC14 | plastid transcriptionally active 14 | chr4:10878914-10881697 FORWARD LENGTH=483	56 kDa	1	1	0	0	0.38	10
AT4G00660.1 (+1)| Symbols: RH8, ATRH8 | RNAhelicase-like 8 | chr4:274638-277438 FORWARD LENGTH=505	58 kDa	1	1	0	0	0.38	10
AT1G74960.1 (+2)| Symbols: FAB1, KAS2, ATKAS2 | fatty acid biosynthesis 1 | chr1:28152564-28155948 REVERSE LENGTH=541	58 kDa	1	1	0	0	0.38	10
AT1G73720.1| Symbols: SMU1 | transducin family protein / WD-40 repeat family protein | chr1:27725059-27729722 FORWARD LENGTH=511	58 kDa	1	1	0	0	0.38	10
AT4G22710.1| Symbols: CYP706A2 | cytochrome P450, family 706, subfamily A, polypeptide 2 | chr4:11935038-11936618 FORWARD LENGTH=526	59 kDa	1	1	0	0	0.38	10
AT1G04220.1| Symbols: KCS2 | 3-ketoacyl-CoA synthase 2 | chr1:1119853-1122483 REVERSE LENGTH=528	60 kDa	1	1	0	0	0.38	10
AT1G58290.1| Symbols: HEMA1 | Glutamyl-tRNA reductase family protein | chr1:21624028-21626051 REVERSE LENGTH=543	60 kDa	1	1	0	0	0.38	10
AT3G52950.1 (+1)| Symbols: | CBS / octicosapeptide/Phox/Bemp1 (PB1) domains-containing protein | chr3:19634866-19636536 FORWARD LENGTH=556	60 kDa	1	1	0	0	0.38	10
AT1G41830.1| Symbols: SKS6 | SKU5-similar 6 | chr1:15603892-15607802 REVERSE LENGTH=542	61 kDa	1	1	0	0	0.38	10
AT5G11980.1| Symbols: | conserved oligomeric Golgi complex component-related / COG complex component-related | chr5:3868809-3872146 REVERSE LENGTH=569	63 kDa	1	1	0	0	0.38	10
AT1G05500.1| Symbols: SYTE, ATSYTE, NTMC2TYPE2.1, NTMC2T2.1, SYT5 | Calcium-dependent lipid-binding (CaLB domain) family protein | chr1:1625098-1628940 FORWARD LENGTH=560	63 kDa	1	1	0	0	0.38	10
AT5G10240.1 (+1)| Symbols: ASN3 | asparagine synthetase 3 | chr5:3212934-3216418 REVERSE LENGTH=578	65 kDa	1	1	0	0	0.38	10
AT1G73670.1| Symbols: ATMPK15, MPK15 | MAP kinase 15 | chr1:27700212-27703168 FORWARD LENGTH=576	65 kDa	1	1	0	0	0.38	10
AT5G51280.1| Symbols: | DEAD-box protein abstrakt, putative | chr5:20841456-20843645 FORWARD LENGTH=591	66 kDa	1	1	0	0	0.38	10
AT1G76890.2| Symbols: GT2, AT-GT2 | Duplicated homeodomain-like superfamily protein | chr1:28873211-28875203 REVERSE LENGTH=575	66 kDa	1	1	0	0	0.38	10
AT5G08560.1 (+1)| Symbols: | transducin family protein / WD-40 repeat family protein | chr5:2771104-2773827 REVERSE LENGTH=589	66 kDa	1	1	0	0	0.38	10
AT3G49601.1| Symbols: | FUNCTIONS IN: molecular_function unknown; INVOLVED IN: biological_process unknown; LOCATED IN: cellular_component unknown; CONTAINS InterPro DOMAIN/s: mRNA splicing factor, Cwf21 (InterPro:IPR013170); Has 30201 Blast hits to 17322 proteins in 780 species: Archae - 12; Bacteria - 1396; Metazoa - 17338; Fungi - 3422; Plants - 5037; Viruses - 0; Other Eukaryotes - 2996 (sourc…	68 kDa	1	1	0	0	0.38	10
AT5G13520.1| Symbols: | peptidase M1 family protein | chr5:4342117-4344571 REVERSE LENGTH=616	69 kDa	1	1	0	0	0.38	10
AT2G29690.1| Symbols: ASA2, ATHANSYNAB | anthranilate synthase 2 | chr2:12693899-12696791 FORWARD LENGTH=621	70 kDa	1	1	0	0	0.38	10
AT1G79750.1| Symbols: ATNADP-ME4, NADP-ME4 | NADP-malic enzyme 4 | chr1:30007655-30011179 REVERSE LENGTH=646	71 kDa	1	1	0	0	0.38	10
AT2G20330.1| Symbols: | Transducin/WD40 repeat-like superfamily protein | chr2:8772888-8775518 REVERSE LENGTH=648	71 kDa	1	1	0	0	0.38	10
AT2G25430.1| Symbols: | epsin N-terminal homology (ENTH) domain-containing protein / clathrin assembly protein-related | chr2:10822716-10824677 FORWARD LENGTH=653	72 kDa	1	1	0	0	0.38	10
AT5G03540.1 (+1)| Symbols: ATEXO70A1, EXO70A1 | exocyst subunit exo70 family protein A1 | chr5:889606-893916 FORWARD LENGTH=638	72 kDa	1	1	0	0	0.38	10
AT5G25150.1| Symbols: TAF5 | TBP-associated factor 5 | chr5:8677117-8682058 FORWARD LENGTH=669	74 kDa	1	1	0	0	0.38	10
AT1G12360.1| Symbols: KEU | Sec1/munc18-like (SM) proteins superfamily | chr1:4201172-4206144 FORWARD LENGTH=666	75 kDa	1	1	0	0	0.38	10
AT1G51500.1| Symbols: CER5, D3, ABCG12, WBC12, ATWBC12 | ABC-2 type transporter family protein | chr1:19097967-19100972 REVERSE LENGTH=687	76 kDa	1	1	0	0	0.38	10
AT2G45290.1| Symbols: | Transketolase | chr2:18672737-18675589 FORWARD LENGTH=741	80 kDa	1	1	0	0	0.38	10
AT5G49880.1| Symbols: | mitotic checkpoint family protein | chr5:20282305-20287775 FORWARD LENGTH=726	82 kDa	1	1	0	0	0.38	10
AT3G03780.1 (+2)| Symbols: ATMS2, MS2 | methionine synthase 2 | chr3:957602-960740 FORWARD LENGTH=765	85 kDa	1	1	0	0	0.38	10
AT1G05520.1| Symbols: | Sec23/Sec24 protein transport family protein | chr1:1631126-1635703 REVERSE LENGTH=783	86 kDa	1	1	0	0	0.38	10
AT2G37230.1| Symbols: | Tetratricopeptide repeat (TPR)-like superfamily protein | chr2:15637177-15639450 REVERSE LENGTH=757	86 kDa	1	1	0	0	0.38	10
AT5G42480.1| Symbols: ARC6 | Chaperone DnaJ-domain superfamily protein | chr5:16985295-16988332 FORWARD LENGTH=801	88 kDa	1	1	0	0	0.38	10
AT5G53170.1| Symbols: FTSH11 | FTSH protease 11 | chr5:21563023-21567922 REVERSE LENGTH=806	89 kDa	1	1	0	0	0.38	10
AT5G05680.1| Symbols: MOS7 | nuclear pore complex protein-related | chr5:1698365-1702475 FORWARD LENGTH=810	90 kDa	1	1	0	0	0.38	10
AT1G67930.1| Symbols: | Golgi transport complex protein-related | chr1:25474218-25477332 REVERSE LENGTH=832	92 kDa	1	1	0	0	0.38	10
AT5G51430.1| Symbols: EYE | conserved oligomeric Golgi complex component-related / COG complex component-related | chr5:20887044-20890795 REVERSE LENGTH=836	92 kDa	1	1	0	0	0.38	10
AT3G17900.1| Symbols: | unknown protein; FUNCTIONS IN: molecular_function unknown; INVOLVED IN: biological_process unknown; LOCATED IN: cellular_component unknown; EXPRESSED IN: 23 plant structures; EXPRESSED DURING: 13 growth stages; Has 45 Blast hits to 44 proteins in 14 species: Archae - 0; Bacteria - 0; Metazoa - 2; Fungi - 2; Plants - 39; Viruses - 0; Other Eukaryotes - 2 (source: NCBI BLink…	92 kDa	1	1	0	0	0.38	10
AT5G64030.1| Symbols: | S-adenosyl-L-methionine-dependent methyltransferases superfamily protein | chr5:25624965-25628257 FORWARD LENGTH=829	93 kDa	1	1	0	0	0.38	10
AT4G24270.1 (+1)| Symbols: EMB140 | EMBRYO DEFECTIVE 140 | chr4:12581765-12587293 REVERSE LENGTH=816	93 kDa	1	1	0	0	0.38	10
AT1G74850.1| Symbols: PTAC2 | plastid transcriptionally active 2 | chr1:28119237-28122314 REVERSE LENGTH=862	96 kDa	1	1	0	0	0.38	10
AT1G60200.1| Symbols: | splicing factor PWI domain-containing protein / RNA recognition motif (RRM)-containing protein | chr1:22200882-22205241 REVERSE LENGTH=899	101 kDa	2	1	0	0	0.26	15
AT5G47890.1| Symbols: | NADH-ubiquinone oxidoreductase B8 subunit, putative | chr5:19388806-19390409 FORWARD LENGTH=97	11 kDa	2	1	0	0	0.26	15
AT3G14840.2| Symbols: | Leucine-rich repeat transmembrane protein kinase | chr3:4988271-4993891 FORWARD LENGTH=1020	112 kDa	2	1	0	0	0.26	15
AT3G20670.1| Symbols: HTA13 | histone H2A 13 | chr3:7229472-7229963 FORWARD LENGTH=132	14 kDa	2	1	0	0	0.26	15
AT1G51060.1| Symbols: HTA10 | histone H2A 10 | chr1:18926948-18927443 FORWARD LENGTH=132	14 kDa	2	1	0	0	0.26	15
AT5G20160.1 (+1)| Symbols: | Ribosomal protein L7Ae/L30e/S12e/Gadd45 family protein | chr5:6804075-6805102 REVERSE LENGTH=128	14 kDa	2	1	0	0	0.26	15
AT4G02840.2| Symbols: | Small nuclear ribonucleoprotein family protein | chr4:1264726-1266253 FORWARD LENGTH=126	14 kDa	2	1	0	0	0.26	15
AT1G27450.2| Symbols: APT1, ATAPT1 | adenine phosphoribosyl transferase 1 | chr1:9532421-9533807 FORWARD LENGTH=183	20 kDa	2	1	0	0	0.26	15
AT3G07170.1| Symbols: | Sterile alpha motif (SAM) domain-containing protein | chr3:2280428-2282097 FORWARD LENGTH=203	23 kDa	2	1	0	0	0.26	15
AT5G59150.1| Symbols: ATRABA2D, ATRAB-A2D, RABA2D | RAB GTPase homolog A2D | chr5:23876858-23878244 FORWARD LENGTH=217	24 kDa	2	1	0	0	0.26	15
AT3G22320.1| Symbols: ATRPABC24.3, RPB5A, NRPB5, NRPD5 | Eukaryotic rpb5 RNA polymerase subunit family protein | chr3:7891045-7892094 REVERSE LENGTH=205	24 kDa	2	1	0	0	0.26	15
AT5G53460.1 (+2)| Symbols: GLT1 | NADH-dependent glutamate synthase 1 | chr5:21700518-21709629 FORWARD LENGTH=2208	242 kDa	2	1	0	0	0.26	15
AT2G21160.1| Symbols: | Translocon-associated protein (TRAP), alpha subunit | chr2:9068428-9070207 FORWARD LENGTH=258	28 kDa	2	1	0	0	0.26	15
AT5G04280.1| Symbols: | RNA-binding (RRM/RBD/RNP motifs) family protein with retrovirus zinc finger-like domain | chr5:1192461-1195413 FORWARD LENGTH=310	33 kDa	2	1	0	0	0.26	15
AT5G52040.3 (+1)| Symbols: RS41, At-RS41 | RNA-binding (RRM/RBD/RNP motifs) family protein | chr5:21131791-21133318 FORWARD LENGTH=329	38 kDa	2	1	0	0	0.26	15
AT1G29790.1 (+1)| Symbols: | S-adenosyl-L-methionine-dependent methyltransferases superfamily protein | chr1:10430025-10431161 FORWARD LENGTH=378	42 kDa	2	1	0	0	0.26	15
AT4G29510.1| Symbols: ATPRMT11, PRMT11, ATPRMT1B, PRMT1B | arginine methyltransferase 11 | chr4:14491739-14493752 FORWARD LENGTH=390	44 kDa	2	1	0	0	0.26	15
AT4G30440.1| Symbols: GAE1 | UDP-D-glucuronate 4-epimerase 1 | chr4:14881976-14883265 REVERSE LENGTH=429	47 kDa	2	1	0	0	0.26	15
AT3G56860.1 (+4)| Symbols: UBA2A | UBP1-associated protein 2A | chr3:21050708-21052144 REVERSE LENGTH=478	51 kDa	2	1	0	0	0.26	15
AT4G04950.1| Symbols: | thioredoxin family protein | chr4:2517882-2519924 REVERSE LENGTH=488	53 kDa	2	1	0	0	0.26	15
AT4G00830.1 (+2)| Symbols: | RNA-binding (RRM/RBD/RNP motifs) family protein | chr4:352782-354965 FORWARD LENGTH=495	55 kDa	2	1	0	0	0.26	15
AT3G24430.1| Symbols: HCF101 | ATP binding | chr3:8868731-8872154 REVERSE LENGTH=532	58 kDa	2	1	0	0	0.26	15
AT4G30920.1| Symbols: | Cytosol aminopeptidase family protein | chr4:15046589-15049304 REVERSE LENGTH=583	61 kDa	2	1	0	0	0.26	15
AT3G25140.1| Symbols: GAUT8, QUA1 | Nucleotide-diphospho-sugar transferases superfamily protein | chr3:9154748-9156642 FORWARD LENGTH=559	64 kDa	2	1	0	0	0.26	15
AT3G12080.2| Symbols: emb2738 | GTP-binding family protein | chr3:3847851-3851677 FORWARD LENGTH=587	64 kDa	2	1	0	0	0.26	15
AT1G10580.1| Symbols: | Transducin/WD40 repeat-like superfamily protein | chr1:3491560-3493665 REVERSE LENGTH=573	65 kDa	2	1	0	0	0.26	15
AT5G09860.1 (+1)| Symbols: AtTHO1, THO1, AtHPR1, HPR1 | nuclear matrix protein-related | chr5:3066815-3070733 FORWARD LENGTH=599	68 kDa	2	1	0	0	0.26	15
AT5G35160.2| Symbols: | Endomembrane protein 70 protein family | chr5:13414945-13416921 FORWARD LENGTH=658	75 kDa	2	1	0	0	0.26	15
AT4G30720.1| Symbols: | FAD/NAD(P)-binding oxidoreductase family protein | chr4:14972212-14975461 REVERSE LENGTH=707	77 kDa	2	1	0	0	0.26	15
ATCG00180.1| Symbols: RPOC1 | DNA-directed RNA polymerase family protein | chrC:20251-23084 REVERSE LENGTH=680	79 kDa	2	1	0	0	0.26	15
AT2G29080.1| Symbols: ftsh3 | FTSH protease 3 | chr2:12489911-12492999 REVERSE LENGTH=809	89 kDa	2	1	0	0	0.26	15
AT3G13570.1| Symbols: SCL30A, At-SCL30A | SC35-like splicing factor 30A | chr3:4429564-4431602 REVERSE LENGTH=262	30 kDa	3	1	0	0	0.14	20
AT1G80670.1| Symbols: | Transducin/WD40 repeat-like superfamily protein | chr1:30320809-30323543 REVERSE LENGTH=349	38 kDa	3	1	0	0	0.14	20
AT5G47770.1| Symbols: FPS1 | farnesyl diphosphate synthase 1 | chr5:19345297-19347415 FORWARD LENGTH=384	44 kDa	3	1	0	0	0.14	20
AT2G44160.1| Symbols: MTHFR2 | methylenetetrahydrofolate reductase 2 | chr2:18262301-18265185 FORWARD LENGTH=594	67 kDa	4	1	0	0	0.09	25
AT3G04610.1| Symbols: FLK | RNA-binding KH domain-containing protein | chr3:1250762-1254272 REVERSE LENGTH=577	63 kDa	5	1	0	0	0.06	30
AT3G57150.1| Symbols: NAP57, AtNAP57, CBF5, AtCBF5 | homologue of NAP57 | chr3:21154255-21155952 REVERSE LENGTH=565	63 kDa	6	1	0	0	0.04	35
AT5G58140.1 (+2)| Symbols: PHOT2, NPL1 | phototropin 2 | chr5:23524771-23529993 FORWARD LENGTH=915	102 kDa	1	0	0	0	0.38	5
AT5G25060.1| Symbols: | RNA recognition motif (RRM)-containing protein | chr5:8634219-8639984 REVERSE LENGTH=946	108 kDa	1	0	0	0	0.38	5
AT5G65700.1 (+1)| Symbols: BAM1 | Leucine-rich receptor-like protein kinase family protein | chr5:26281826-26284945 FORWARD LENGTH=1003	109 kDa	1	0	0	0	0.38	5
AT1G72560.1 (+2)| Symbols: PSD | ARM repeat superfamily protein | chr1:27325026-27329467 REVERSE LENGTH=988	111 kDa	1	0	0	0	0.38	5
AT5G64220.1 (+1)| Symbols: | Calmodulin-binding transcription activator protein with CG-1 and Ankyrin domains | chr5:25686434-25691903 FORWARD LENGTH=1050	117 kDa	1	0	0	0	0.38	5
AT4G32410.1| Symbols: CESA1, RSW1, AtCESA1 | cellulose synthase 1 | chr4:15641009-15646388 REVERSE LENGTH=1081	122 kDa	1	0	0	0	0.38	5
AT2G19740.1| Symbols: | Ribosomal protein L31e family protein | chr2:8513577-8514346 FORWARD LENGTH=119	14 kDa	1	0	0	0	0.38	5
AT5G13010.1| Symbols: EMB3011 | RNA helicase family protein | chr5:4122747-4128660 FORWARD LENGTH=1255	142 kDa	1	0	0	0	0.38	5
AT5G08180.1 (+1)| Symbols: | Ribosomal protein L7Ae/L30e/S12e/Gadd45 family protein | chr5:2631843-2633374 REVERSE LENGTH=156	17 kDa	1	0	0	0	0.38	5
AT1G56580.1| Symbols: SVB | Protein of unknown function, DUF538 | chr1:21198402-21198902 REVERSE LENGTH=166	18 kDa	1	0	0	0	0.38	5
AT2G35370.1| Symbols: GDCH | glycine decarboxylase complex H | chr2:14891239-14892050 FORWARD LENGTH=165	18 kDa	1	0	0	0	0.38	5
AT1G28420.1| Symbols: HB-1 | homeobox-1 | chr1:9979936-9987460 FORWARD LENGTH=1705	192 kDa	1	0	0	0	0.38	5
AT2G13370.1| Symbols: CHR5 | chromatin remodeling 5 | chr2:5544601-5555543 REVERSE LENGTH=1724	197 kDa	1	0	0	0	0.38	5
AT3G06730.1| Symbols: TRX P, TRX z | Thioredoxin z | chr3:2124276-2125845 FORWARD LENGTH=183	21 kDa	1	0	0	0	0.38	5
AT4G31360.1| Symbols: | selenium binding | chr4:15221945-15223310 FORWARD LENGTH=186	21 kDa	1	0	0	0	0.38	5
AT5G48680.1| Symbols: | Sterile alpha motif (SAM) domain-containing protein | chr5:19744725-19746053 REVERSE LENGTH=206	23 kDa	1	0	0	0	0.38	5
AT3G28770.1| Symbols: | Protein of unknown function (DUF1216) | chr3:10796716-10803237 FORWARD LENGTH=2081	233 kDa	1	0	0	0	0.38	5
AT3G05680.1| Symbols: EMB2016 | embryo defective 2016 | chr3:1660802-1672015 REVERSE LENGTH=2138	234 kDa	1	0	0	0	0.38	5
AT1G01730.1| Symbols: | unknown protein; FUNCTIONS IN: molecular_function unknown; INVOLVED IN: biological_process unknown; LOCATED IN: chloroplast; EXPRESSED IN: 23 plant structures; EXPRESSED DURING: 13 growth stages; Has 42 Blast hits to 42 proteins in 17 species: Archae - 0; Bacteria - 2; Metazoa - 5; Fungi - 1; Plants - 34; Viruses - 0; Other Eukaryotes - 0 (source: NCBI BLink). | chr1:27100…	24 kDa	1	0	0	0	0.38	5
AT1G49480.1| Symbols: RTV1 | related to vernalization1 1 | chr1:18314596-18315460 REVERSE LENGTH=226	26 kDa	1	0	0	0	0.38	5
AT4G11600.1| Symbols: ATGPX6, PHGPX, LSC803, GPX6 | glutathione peroxidase 6 | chr4:7010021-7011330 REVERSE LENGTH=232	26 kDa	1	0	0	0	0.38	5
AT1G62780.1| Symbols: | unknown protein; FUNCTIONS IN: molecular_function unknown; INVOLVED IN: biological_process unknown; LOCATED IN: chloroplast, chloroplast stroma; EXPRESSED IN: 22 plant structures; EXPRESSED DURING: 14 growth stages; Has 94 Blast hits to 94 proteins in 35 species: Archae - 6; Bacteria - 10; Metazoa - 21; Fungi - 2; Plants - 48; Viruses - 0; Other Eukaryotes - 7 (source: NCB…	27 kDa	1	0	0	0	0.38	5
AT5G43830.1| Symbols: | Aluminium induced protein with YGL and LRDR motifs | chr5:17622593-17624239 REVERSE LENGTH=251	28 kDa	1	0	0	0	0.38	5
AT2G42830.1 (+1)| Symbols: SHP2, AGL5 | K-box region and MADS-box transcription factor family protein | chr2:17820602-17823806 FORWARD LENGTH=246	28 kDa	1	0	0	0	0.38	5
ATMG00160.1| Symbols: COX2 | cytochrome oxidase 2 | chrM:40502-42628 REVERSE LENGTH=260	29 kDa	1	0	0	0	0.38	5
AT3G09740.1| Symbols: SYP71, ATSYP71 | syntaxin of plants 71 | chr3:2989615-2991354 FORWARD LENGTH=266	30 kDa	1	0	0	0	0.38	5
AT2G17280.1 (+1)| Symbols: | Phosphoglycerate mutase family protein | chr2:7513274-7514844 FORWARD LENGTH=271	30 kDa	1	0	0	0	0.38	5
AT3G51140.1| Symbols: | Protein of unknown function (DUF3353) | chr3:18998182-18999437 FORWARD LENGTH=278	32 kDa	1	0	0	0	0.38	5
AT3G61220.1 (+1)| Symbols: | NAD(P)-binding Rossmann-fold superfamily protein | chr3:22663025-22664316 FORWARD LENGTH=296	33 kDa	1	0	0	0	0.38	5
AT5G12980.1| Symbols: | Cell differentiation, Rcd1-like protein | chr5:4105562-4108139 REVERSE LENGTH=311	34 kDa	1	0	0	0	0.38	5
AT3G57000.1| Symbols: | nucleolar essential protein-related | chr3:21092610-21094109 FORWARD LENGTH=298	34 kDa	1	0	0	0	0.38	5
AT3G10670.1| Symbols: ATNAP7, NAP7 | non-intrinsic ABC protein 7 | chr3:3335325-3337304 REVERSE LENGTH=338	37 kDa	1	0	0	0	0.38	5
AT5G06960.1 (+1)| Symbols: OBF5, TGA5 | OCS-element binding factor 5 | chr5:2155742-2157400 FORWARD LENGTH=330	37 kDa	1	0	0	0	0.38	5
AT2G44040.1| Symbols: | Dihydrodipicolinate reductase, bacterial/plant | chr2:18221985-18223998 REVERSE LENGTH=347	38 kDa	1	0	0	0	0.38	5
AT1G21690.1 (+2)| Symbols: EMB1968, RFC4 | ATPase family associated with various cellular activities (AAA) | chr1:7615675-7618362 FORWARD LENGTH=339	38 kDa	1	0	0	0	0.38	5
AT4G17520.1| Symbols: | Hyaluronan / mRNA binding family | chr4:9771496-9773313 FORWARD LENGTH=360	39 kDa	1	0	0	0	0.38	5
AT5G02890.1| Symbols: | HXXXD-type acyl-transferase family protein | chr5:670207-671454 REVERSE LENGTH=353	39 kDa	1	0	0	0	0.38	5
AT1G66430.1| Symbols: | pfkB-like carbohydrate kinase family protein | chr1:24778400-24780393 FORWARD LENGTH=384	41 kDa	1	0	0	0	0.38	5
AT1G77470.1| Symbols: RFC3, RFC5 | replication factor C subunit 3 | chr1:29112194-29114323 REVERSE LENGTH=369	41 kDa	1	0	0	0	0.38	5
AT1G72880.1 (+1)| Symbols: | Survival protein SurE-like phosphatase/nucleotidase | chr1:27423678-27425928 REVERSE LENGTH=385	41 kDa	1	0	0	0	0.38	5
AT4G21350.1| Symbols: B80, PUB8 | plant U-box 8 | chr4:11356143-11357267 REVERSE LENGTH=374	41 kDa	1	0	0	0	0.38	5
AT2G21385.4| Symbols: | unknown protein. | chr2:9149726-9151752 FORWARD LENGTH=373	43 kDa	1	0	0	0	0.38	5
AT2G27680.1| Symbols: | NAD(P)-linked oxidoreductase superfamily protein | chr2:11803981-11805965 REVERSE LENGTH=384	43 kDa	1	0	0	0	0.38	5
P20930SWISS-PROT:P20930 Tax_Id=9606 Gene_Symbol=FLG Filaggrin	435 kDa	1	0	0	0	0.38	5
AT3G13160.1| Symbols: | Tetratricopeptide repeat (TPR)-like superfamily protein | chr3:4229994-4231178 REVERSE LENGTH=394	45 kDa	1	0	0	0	0.38	5
AT3G03340.1| Symbols: UNE6 | LUC7 related protein | chr3:786439-789762 FORWARD LENGTH=402	47 kDa	1	0	0	0	0.38	5
AT5G19350.1 (+1)| Symbols: | RNA-binding (RRM/RBD/RNP motifs) family protein | chr5:6518978-6521295 FORWARD LENGTH=425	47 kDa	1	0	0	0	0.38	5
AT4G13840.1| Symbols: | HXXXD-type acyl-transferase family protein | chr4:8014088-8016326 REVERSE LENGTH=428	47 kDa	1	0	0	0	0.38	5
AT2G38670.1| Symbols: PECT1 | phosphorylethanolamine cytidylyltransferase 1 | chr2:16168979-16171680 FORWARD LENGTH=421	47 kDa	1	0	0	0	0.38	5
AT3G04680.1 (+1)| Symbols: CLPS3 | CLP-similar protein 3 | chr3:1270053-1272415 REVERSE LENGTH=444	48 kDa	1	0	0	0	0.38	5
AT1G15200.2| Symbols: | protein-protein interaction regulator family protein | chr1:5228477-5231017 REVERSE LENGTH=428	49 kDa	1	0	0	0	0.38	5
AT3G16760.1| Symbols: | Tetratricopeptide repeat (TPR)-like superfamily protein | chr3:5703213-5705080 FORWARD LENGTH=475	49 kDa	1	0	0	0	0.38	5
AT4G39840.1| Symbols: | unknown protein; FUNCTIONS IN: molecular_function unknown; INVOLVED IN: biological_process unknown; LOCATED IN: endomembrane system; EXPRESSED IN: 23 plant structures; EXPRESSED DURING: 13 growth stages; Has 20719 Blast hits to 6096 proteins in 607 species: Archae - 22; Bacteria - 3243; Metazoa - 4364; Fungi - 2270; Plants - 237; Viruses - 128; Other Eukaryotes - 10455 (so…	51 kDa	1	0	0	0	0.38	5
AT3G16480.1| Symbols: MPPalpha | mitochondrial processing peptidase alpha subunit | chr3:5599906-5602716 FORWARD LENGTH=499	54 kDa	1	0	0	0	0.38	5
AT4G14030.1 (+1)| Symbols: SBP1 | selenium-binding protein 1 | chr4:8098121-8100165 REVERSE LENGTH=490	54 kDa	1	0	0	0	0.38	5
AT1G79440.1| Symbols: ALDH5F1, SSADH1, SSADH | aldehyde dehydrogenase 5F1 | chr1:29882525-29887275 REVERSE LENGTH=528	57 kDa	1	0	0	0	0.38	5
AT5G52320.1| Symbols: CYP96A4 | cytochrome P450, family 96, subfamily A, polypeptide 4 | chr5:21245111-21246619 REVERSE LENGTH=502	57 kDa	1	0	0	0	0.38	5
AT5G27120.1| Symbols: | NOP56-like pre RNA processing ribonucleoprotein | chr5:9541287-9543684 FORWARD LENGTH=533	59 kDa	1	0	0	0	0.38	5
AT1G31970.1| Symbols: STRS1 | DEA(D/H)-box RNA helicase family protein | chr1:11479921-11482707 FORWARD LENGTH=537	60 kDa	1	0	0	0	0.38	5
AT3G04870.1 (+1)| Symbols: ZDS, PDE181, SPC1 | zeta-carotene desaturase | chr3:1342842-1346189 FORWARD LENGTH=558	62 kDa	1	0	0	0	0.38	5
AT4G22285.1| Symbols: | Ubiquitin C-terminal hydrolases superfamily protein | chr4:11779063-11781898 REVERSE LENGTH=541	63 kDa	1	0	0	0	0.38	5
AT3G63400.1 (+1)| Symbols: | Cyclophilin-like peptidyl-prolyl cis-trans isomerase family protein | chr3:23412449-23415435 FORWARD LENGTH=570	64 kDa	1	0	0	0	0.38	5
AT5G56900.2| Symbols: | CwfJ-like family protein / zinc finger (CCCH-type) family protein | chr5:23019750-23022670 REVERSE LENGTH=596	66 kDa	1	0	0	0	0.38	5
AT3G18060.1| Symbols: | transducin family protein / WD-40 repeat family protein | chr3:6183880-6186788 FORWARD LENGTH=609	66 kDa	1	0	0	0	0.38	5
AT3G07050.1| Symbols: | GTP-binding family protein | chr3:2229602-2232279 REVERSE LENGTH=582	66 kDa	1	0	0	0	0.38	5
AT5G54960.1| Symbols: PDC2 | pyruvate decarboxylase-2 | chr5:22310858-22312681 REVERSE LENGTH=607	66 kDa	1	0	0	0	0.38	5
AT1G80270.1 (+2)| Symbols: PPR596 | PENTATRICOPEPTIDE REPEAT 596 | chr1:30181265-30183331 FORWARD LENGTH=596	67 kDa	1	0	0	0	0.38	5
AT4G21660.2| Symbols: | proline-rich spliceosome-associated (PSP) family protein | chr4:11506259-11509772 REVERSE LENGTH=598	69 kDa	1	0	0	0	0.38	5
AT5G18280.2| Symbols: ATAPY2, APY2 | apyrase 2 | chr5:6050799-6054875 REVERSE LENGTH=630	69 kDa	1	0	0	0	0.38	5
AT5G14430.1 (+1)| Symbols: | S-adenosyl-L-methionine-dependent methyltransferases superfamily protein | chr5:4653092-4655741 FORWARD LENGTH=612	70 kDa	1	0	0	0	0.38	5
AT5G24300.1 (+1)| Symbols: SSI1, SSI, ATSS1 | Glycogen/starch synthases, ADP-glucose type | chr5:8266934-8270860 FORWARD LENGTH=652	72 kDa	1	0	0	0	0.38	5
AT3G52100.1| Symbols: | RING/FYVE/PHD-type zinc finger family protein | chr3:19319343-19322773 FORWARD LENGTH=696	77 kDa	1	0	0	0	0.38	5
AT5G55920.1| Symbols: OLI2 | S-adenosyl-L-methionine-dependent methyltransferases superfamily protein | chr5:22645742-22649383 REVERSE LENGTH=682	77 kDa	1	0	0	0	0.38	5
AT4G38890.1| Symbols: | FMN-linked oxidoreductases superfamily protein | chr4:18135909-18139100 REVERSE LENGTH=691	78 kDa	1	0	0	0	0.38	5
AT1G27900.1| Symbols: | RNA helicase family protein | chr1:9715615-9720346 REVERSE LENGTH=700	78 kDa	1	0	0	0	0.38	5
AT3G48500.2| Symbols: PDE312, PTAC10 | Nucleic acid-binding, OB-fold-like protein | chr3:17962209-17965408 FORWARD LENGTH=697	82 kDa	1	0	0	0	0.38	5
AT3G43240.1| Symbols: | ARID/BRIGHT DNA-binding domain-containing protein | chr3:15210032-15214440 REVERSE LENGTH=747	83 kDa	1	0	0	0	0.38	5
AT2G40360.1| Symbols: | Transducin/WD40 repeat-like superfamily protein | chr2:16853123-16856635 REVERSE LENGTH=753	85 kDa	1	0	0	0	0.38	5
AT1G28060.1| Symbols: | Pre-mRNA-splicing factor 3 | chr1:9779167-9782486 FORWARD LENGTH=786	89 kDa	1	0	0	0	0.38	5
AT2G28450.1 (+1)| Symbols: | zinc finger (CCCH-type) family protein | chr2:12162180-12165761 REVERSE LENGTH=809	89 kDa	1	0	0	0	0.38	5
AT1G73430.1 (+1)| Symbols: | sec34-like family protein | chr1:27604096-27610829 FORWARD LENGTH=784	89 kDa	1	0	0	0	0.38	5
AT1G76140.1 (+1)| Symbols: | Prolyl oligopeptidase family protein | chr1:28571187-28574852 FORWARD LENGTH=795	89 kDa	1	0	0	0	0.38	5
AT2G36480.2| Symbols: | ENTH/VHS family protein | chr2:15302567-15306274 REVERSE LENGTH=844	92 kDa	1	0	0	0	0.38	5
AT3G18390.1| Symbols: EMB1865 | CRS1 / YhbY (CRM) domain-containing protein | chr3:6313572-6317584 FORWARD LENGTH=848	96 kDa	1	0	0	0	0.38	5
AT1G43850.1 (+1)| Symbols: SEU | SEUSS transcriptional co-regulator | chr1:16617872-16621596 FORWARD LENGTH=877	96 kDa	1	0	0	0	0.38	5
AT5G22010.1| Symbols: AtRFC1, RFC1 | replication factor C1 | chr5:7280632-7287037 REVERSE LENGTH=956	104 kDa	2	0	0	0	0.26	10
AT3G23900.1 (+1)| Symbols: | RNA recognition motif (RRM)-containing protein | chr3:8631941-8635852 REVERSE LENGTH=987	109 kDa	2	0	0	0	0.26	10
AT3G22380.1 (+1)| Symbols: TIC | time for coffee | chr3:7913181-7918879 FORWARD LENGTH=1550	164 kDa	2	0	0	0	0.26	10
AT1G66410.1 (+4)| Symbols: CAM4, ACAM-4 | calmodulin 4 | chr1:24774431-24775785 REVERSE LENGTH=149	17 kDa	2	0	0	0	0.26	10
AT1G16890.2| Symbols: UBC36, UBC13B | ubiquitin-conjugating enzyme 36 | chr1:5776550-5778327 REVERSE LENGTH=153	17 kDa	2	0	0	0	0.26	10
AT3G57300.1 (+1)| Symbols: INO80, ATINO80 | INO80 ortholog | chr3:21199612-21207635 FORWARD LENGTH=1507	172 kDa	2	0	0	0	0.26	10
AT3G55460.1| Symbols: SCL30, At-SCL30 | SC35-like splicing factor 30 | chr3:20561024-20563502 FORWARD LENGTH=262	30 kDa	2	0	0	0	0.26	10
AT1G02560.1| Symbols: CLPP5, NCLPP5, NCLPP1 | nuclear encoded CLP protease 5 | chr1:538000-539805 FORWARD LENGTH=298	32 kDa	2	0	0	0	0.26	10
AT4G00238.1| Symbols: | DNA-binding storekeeper protein-related transcriptional regulator | chr4:104092-105129 REVERSE LENGTH=345	38 kDa	2	0	0	0	0.26	10
AT3G16370.1| Symbols: | GDSL-like Lipase/Acylhydrolase superfamily protein | chr3:5556928-5558351 FORWARD LENGTH=353	38 kDa	2	0	0	0	0.26	10
AT3G47800.1| Symbols: | Galactose mutarotase-like superfamily protein | chr3:17634971-17636998 FORWARD LENGTH=358	40 kDa	2	0	0	0	0.26	10
AT5G54900.1| Symbols: ATRBP45A, RBP45A | RNA-binding protein 45A | chr5:22295412-22298126 FORWARD LENGTH=387	42 kDa	2	0	0	0	0.26	10
AT2G35880.1| Symbols: | TPX2 (targeting protein for Xklp2) protein family | chr2:15063204-15065259 REVERSE LENGTH=432	47 kDa	2	0	0	0	0.26	10
AT5G63890.2| Symbols: ATHDH, HISN8, HDH | histidinol dehydrogenase | chr5:25565600-25568104 REVERSE LENGTH=466	50 kDa	2	0	0	0	0.26	10
AT4G27560.1| Symbols: | UDP-Glycosyltransferase superfamily protein | chr4:13760114-13761481 REVERSE LENGTH=455	51 kDa	2	0	0	0	0.26	10
AT3G18000.1| Symbols: NMT1, XPL1, PEAMT | S-adenosyl-L-methionine-dependent methyltransferases superfamily protein | chr3:6154578-6157331 FORWARD LENGTH=491	56 kDa	2	0	0	0	0.26	10
AT5G10920.1| Symbols: | L-Aspartase-like family protein | chr5:3441805-3443892 FORWARD LENGTH=517	58 kDa	2	0	0	0	0.26	10
AT5G09880.1| Symbols: | Splicing factor, CC1-like | chr5:3081646-3085179 REVERSE LENGTH=527	59 kDa	2	0	0	0	0.26	10
AT3G25150.2| Symbols: | Nuclear transport factor 2 (NTF2) family protein with RNA binding (RRM-RBD-RNP motifs) domain | chr3:9157161-9160052 REVERSE LENGTH=587	64 kDa	2	0	0	0	0.26	10
AT5G17530.3| Symbols: | phosphoglucosamine mutase family protein | chr5:5777716-5781863 FORWARD LENGTH=614	67 kDa	2	0	0	0	0.26	10
AT1G50920.1| Symbols: | Nucleolar GTP-binding protein | chr1:18870555-18872570 FORWARD LENGTH=671	77 kDa	2	0	0	0	0.26	10
AT1G78240.1 (+1)| Symbols: TSD2, QUA2, OSU1 | S-adenosyl-L-methionine-dependent methyltransferases superfamily protein | chr1:29433173-29435815 REVERSE LENGTH=684	78 kDa	2	0	0	0	0.26	10
AT1G33680.1| Symbols: | KH domain-containing protein | chr1:12204056-12208282 FORWARD LENGTH=763	80 kDa	2	0	0	0	0.26	10
AT5G37020.1 (+1)| Symbols: ARF8, ATARF8 | auxin response factor 8 | chr5:14630151-14634106 FORWARD LENGTH=811	90 kDa	2	0	0	0	0.26	10
AT5G16780.1| Symbols: DOT2, MDF | SART-1 family | chr5:5517784-5521566 REVERSE LENGTH=820	94 kDa	2	0	0	0	0.26	10
AT1G17070.1| Symbols: | GC-rich sequence DNA-binding factor-like protein with Tuftelin interacting domain | chr1:5837653-5840202 FORWARD LENGTH=849	97 kDa	2	0	0	0	0.26	10
AT1G79230.3| Symbols: ST1, ATMST1, MST1, ATRDH1 | mercaptopyruvate sulfurtransferase 1 | chr1:29801358-29803679 FORWARD LENGTH=322	36 kDa	3	0	0	0	0.14	15
AT1G48950.1| Symbols: | C3HC zinc finger-like | chr1:18107063-18110108 FORWARD LENGTH=594	65 kDa	3	0	0	0	0.14	15
AT3G12640.1| Symbols: | RNA binding (RRM/RBD/RNP motifs) family protein | chr3:4014455-4017675 FORWARD LENGTH=638	70 kDa	3	0	0	0	0.14	15
AT1G08130.1| Symbols: ATLIG1, LIG1 | DNA ligase 1 | chr1:2542913-2547815 REVERSE LENGTH=790	88 kDa	3	0	0	0	0.14	15
AT3G08943.1| Symbols: | ARM repeat superfamily protein | chr3:2719198-2721911 REVERSE LENGTH=871	96 kDa	3	0	0	0	0.14	15
AT1G60710.1| Symbols: ATB2 | NAD(P)-linked oxidoreductase superfamily protein | chr1:22355073-22356627 REVERSE LENGTH=345	38 kDa	4	0	0	0	0.09	20
P08779SWISS-PROT:P08779 Tax_Id=9606 Gene_Symbol=KRT16 Keratin, type I cytoskeletal 16	51 kDa	6	0	0	0	0.04	30
