# Supplementary material for: A VEL3 histone deacetylase complex establishes a maternal epigenetic state controlling progeny seed dormancy
Source: Nat Commun. 2023 Apr 19;14:2220. doi: 10.1038/s41467-023-37805-1 (PMC10113200; doi:10.1038/s41467-023-37805-1)
Supplement: Supplementary file 8 — Supplementary Dataset 5 [file 41467_2023_37805_MOESM8_ESM.xlsx]

## Sheet: primers
Primers used in RT-qPCR
ACT2	Forward	CCAAGGCCAACAGAGAGAAG
ACT2	Reverse	GACGGAGGATAGCATGAGGA
GFP	Forward	TATATCATGGCCGACAAGCA
GFP	Reverse	ACTGGGTGCTCAGGTAGTGG
VEL3	Forward	AGCCTACGAGCTACGAGTCA
VEL3	Reverse	CCACTACTGCCACCTCCATC
PHE1	Forward	ATCCGTAGCCCGTACAACTC
PHE1	Reverse	GGTCCAACACCGAAAACTCC
AGL62	Forward	TTGGTGGGAAGATCCCGTTG
AGL62	Reverse	TCATCAATCCCAAAAGCAGCA
CPS1	Forward	TAGTTTGGAGGGGATGCGTG
CPS1	Reverse	TCCACGGGAAAGACATTGGG
GA3OX4	Forward	TGTCCTGAACCAGAACGAGC
GA3OX4	Reverse	CCGGACTCTTCCCTGAACAC
GA20OX5	Forward	CCGCAGGTCATAGCCAAAGA
GA20OX5	Reverse	GACGATGGTTGCCTAGCCTT
ORE1	Forward	TCTTCCCCAAACAGCTAAGAACGA
ORE1	Reverse	GGCTGGTTCCATTCGGTTAATGTG
WRKY75	Forward	ATATGGCCAAAAGGCCGTCA
WRKY75	Reverse	TGCTCGAAGTTTTCGGTGGA
NAC046	Forward	GTGCCCGTCAACAACACGAT
NAC046	Reverse	GGCGTTGCGGTTGTGTTCA
NCED2	Forward	GGATTCGAATGAACTCGTTG
NCED2	Reverse	CCAAGTATCTAACCATTCTTC
NCED3	Forward	AGGTCGTGTGAGTTCTTATG
NCED3	Reverse	CACTGGTAAATCTCGCTCTC
NCED6	Forward	TGAGAGACGAAGAGAAAGAC
NCED6	Reverse	GTTCCTTCAACTGATTCTCG
NCED9	Forward	TAATGGTGTTCGTTCACGAC
NCED9	Reverse	CTAACACAAAGCTTGCTTCG
Primers used in ChIP-qPCR
ORE1-P1	Forward	GAATGGACAAAAACATCACG
ORE1-P1	Reverse	GACCAGGAACACTTCACCTGT
ORE1-P2	Forward	ACCAGGATTCAGATTTCACCC
ORE1-P2	Reverse	TCACCAATGGCAGTAGCAGAG
ORE1-P3	Forward	GTTGGAACAGGGAAGGCTA
ORE1-P3	Reverse	CCTTAAACCGGTCGGGTA
ORE1-P4	Forward	GATGGTACAAAGGTTCCAATGTC
ORE1-P4	Reverse	CTCGTTGAGAACAATCCATTAAC
WRKY75-P1	Forward	GGAGAGATCATTCGTCCGTTC
WRKY75-P1	Reverse	CTGCTTTTCGCGATTCATTGA
WRKY75-P2	Forward	CAAACAAGGAGCCAAGTGGA
WRKY75-P2	Reverse	AGGGAACTTGTTGTTCTTGACG
WRKY75-P3	Forward	GCAATGTGAAGAAGCAAGTGC
WRKY75-P3	Reverse	CTCGATGGGATGCGAATGC
NAC046-P1	Forward	CCTCAAATTGCTCATACCTTTGCT
NAC046-P1	Reverse	GCAGATACACGTTGGTGCTGAAG
NAC046-P2	Forward	AACTCACTACCTCAAAGAGAAGGTC
NAC046-P2	Reverse	ATGGCTCGTTCTTGTTGAGG
NAC046-P3	Forward	GCAAAGATGGGGGAGAAGGA
NAC046-P3	Reverse	TCGCCTTCCAATAACCAGACA
NAC046-P4	Forward	CTCATCTCTCCCTCCTCTCATAG
NAC046-P4	Reverse	TGGAGAACAGGTTTGAGATCGT
Primers used in making Arabidopsis complement lines
Amplifying promoter of VEL3	Forward	ttGAAGACatGGAGAACTTGGAATCTTGGTACTTGGA
	Reverse	aaGAAGACtaATGGGAGAGAGAATTGTAGAGAGC
Amplifying promoter/genomic region of VEL3	Forward	ttGAAGACatGGAGAACTTGGAATCTTGGTACTTGGA
	Reverse	ttGAAGACtaCGAAccATGTCGCGGCTTCTTACATGA
Amplifying 3'end of VEL3	Forward	ttGAAGACatGCTTTTAGAAGAGATTATGTAGGC
	Reverse	ttGAAGACtaAGCGATCTATCTTGGGGAGTGAACAGACAATT
Primers used in Y2H
Amplifying for VEL3 CDS	Forward	GGGGACAAGTTTGTACAAAAAAGCAGGCTTAATGGCCTCTTCTCTCGACGGAG
	Reverse	GGGGACCACTTTGTACAAGAAAGCTGGGTTTCAATGTCGCGGCTTCTTACAT
Amplifying for MSI1 CDS	Forward	GGGGACAAGTTTGTACAAAAAAGCAGGCTTAATGGGGAAAGACGAAGAGGAAAT
	Reverse	GGGGACCACTTTGTACAAGAAAGCTGGGTTCTAAGAAGCTTTTGATGGTTCTT
Amplifying for FIS2 CDS	Forward	GGGGACAAGTTTGTACAAAAAAGCAGGCTTAATGGCTAGGAAGTCCATACGGGG
	Reverse	GGGGACCACTTTGTACAAGAAAGCTGGGTTTTATTCATCAACTTCCATAGATT
Amplifying for MEA CDS	Forward	GGGGACAAGTTTGTACAAAAAAGCAGGCTTAATGGAGAAGGAAAACCATGAGGA
	Reverse	GGGGACCACTTTGTACAAGAAAGCTGGGTTCTAACGAGCTGGACGGGCTTCCT
Amplifying for FIE CDS	Forward	GGGGACAAGTTTGTACAAAAAAGCAGGCTTAATGTCGAAGATAACCTTAGGGAA
	Reverse	GGGGACCACTTTGTACAAGAAAGCTGGGTTCTACTTGGTAATCACGTCCCAGC
Amplifying for HD2C CDS	Forward	GGGGACAAGTTTGTACAAAAAAGCAGGCTtaATGGAGTTCTGGGGTGTTGAAG
	Reverse	GGGGACCACTTTGTACAAGAAAGCTGGGTtTCAAGCAGCTGCACTGTGTTTGGC
Amplifying for HDA19 CDS	Forward	GGGGACAAGTTTGTACAAAAAAGCAGGCTTAATGGATACTGGCGGCAATT
	Reverse	GGGGACCACTTTGTACAAGAAAGCTGGGTTTTATGTTTTAGGAGGAAACG
Primers used in FRET
Amplifying for VEL3-cGFP	Forward	TGAAGACTTAATGGCCTCTTCTCTCGACGGAGCTGCAAG
	Reverse	TGAAGACTTCGAACCATGTCGCGGCTTCTTACATGAGACACC
Amplifying for nGFP-VEL3	Forward	TGAAGACTTAATGGCCTCTTCTCTCGACGGAGCTGCAAG
	Reverse	TGAAGACTTAAGCTCAATGTCGCGGCTTCTTACATGAGACACC
Amplifying for MSI1-mCherry	Forward	TGGTCTCTAATGGGGAAAGACGAAGAGGAAATGCGAGG
	Reverse	TGGTCTCTCGAAccAGAAGCTTTTGATGGTTCTTCCCCTGGAGC
Amplifying for HD2C-mCherry	Forward	TGGTCTCTAATGATGGAGTTCTGGGGTGTTGAAG
	Reverse	TGGTCTCTCGAACCAGCAGCTGCACTGTGTTTGGCC
Amplifying for HDA19-mCherry	Forward	TGGTCTCTAATGGATACTGGCGGCAATTCGCTGGCG
	Reverse	TGGTCTCTCGAACCTGTTTTAGGAGGAAACGCCTGCTCC
Primers used in VEL3 ChIP library construction
IP-R1	i7	CAAGCAGAAGACGGCATACGAGATcggttggttGTCTCGTGGGCTCGG
	i5	AATGATACGGCGACCACCGAGATCTACACaaccatggaTCGTCGGCAGCGTC
input-R1	i7	CAAGCAGAAGACGGCATACGAGATatggttcttGTCTCGTGGGCTCGG
	i5	AATGATACGGCGACCACCGAGATCTACACccatagacgTCGTCGGCAGCGTC
IP-R2	i7	CAAGCAGAAGACGGCATACGAGATtacggatccGTCTCGTGGGCTCGG
	i5	AATGATACGGCGACCACCGAGATCTACACaaccgccaaTCGTCGGCAGCGTC
input-R2	i7	CAAGCAGAAGACGGCATACGAGATcggttggttGTCTCGTGGGCTCGG
	i5	AATGATACGGCGACCACCGAGATCTACACccatagacgTCGTCGGCAGCGTC
