# Supplementary material for: A VEL3 histone deacetylase complex establishes a maternal epigenetic state controlling progeny seed dormancy
Source: Nat Commun. 2023 Apr 19;14:2220. doi: 10.1038/s41467-023-37805-1 (PMC10113200; doi:10.1038/s41467-023-37805-1)
Supplement: Supplementary file 10 — Source Data [file 41467_2023_37805_MOESM10_ESM.xlsx]

## Sheet: Fig.2
Fig.2A					Fig.2B					Fig.2D												Fig.2H
genotype	temperature	replicate	germination		m X p	Normal (%)	Aborted (%)	Counted seeds		genotype	replicate	temperature	germination	asin		genotype	replicate	temperature	germination	asin		Target	genotype	replicate	Normalized expression
Col0	22°C	R1	92.5926		Col0 X Col0	100	0	500		Col0	R1	16C	0	0		Col0	R1	16C	0	0		Bent	paternal GFP	R1	0.761185
Col0	22°C	R2	98		vel3 X vel3	30	70	1334		Col0	R2	16C	0	0		Col0	R2	16C	0	0		Bent	paternal GFP	R2	0.628073
Col0	22°C	R3	97.0588		Col0 X vel3	99.8	0.2	1249		Col0	R3	16C	0	0		Col0	R3	16C	0	0		Bent	paternal GFP	R3	0.267593
Col0	22°C	R4	98.3871		vel3 X Col0	94	6	1150		Col0	R4	16C	0	0		Col0	R4	16C	0	0		Bent	paternal GFP	R4	0.199933
Col0	22°C	R5	99.0196		Col0/vel3 X Col0	96.7	3.3	1093		Col0	R5	16C	0	0		Col0	R5	16C	0	0		Mature	paternal GFP	R1	0.00897527
Col0	22°C	R6	86.9565		Col0/vel3 X vel3	60.5	39.5	1502		Col0	R6	16C	0	0		Col0	R6	16C	0	0		Mature	paternal GFP	R2	0.011165
vel3	22°C	R1	98.4848		Col0 X Col0/vel3	100	0	849		Col0	R7	16C	0	0		Col0	R7	16C	0	0		Mature	paternal GFP	R3	0.0183288
vel3	22°C	R2	100		vel3 X Col0/vel3	69.5	30.5	700		Col0	R8	16C	0	0		Col0	R8	16C	0	0		Mature	paternal GFP	R4	0.0828691
vel3	22°C	R3	100		Col0/vel3 X Col0/vel3	80.3	19.7	682		Col0	R9	16C	0	0		vel3/+XCol0	R1	16C	6.25	0.25268		Bent	maternal GFP	R1	0.973932
vel3	22°C	R4	100							Col0	R10	16C	0	0		vel3/+XCol0	R2	16C	15.3846	0.403057		Bent	maternal GFP	R2	1.25247
vel3	22°C	R5	100							vel3	R1	16C	49.4845	0.780243		vel3/+XCol0	R3	16C	8.33333	0.292843		Mature	maternal GFP	R1	0.00478088
vel3	22°C	R6	97.4359							vel3	R2	16C	48.1928	0.767322		vel3/+XCol0	R4	16C	8.33333	0.292843		Mature	maternal GFP	R2	0.0530986
Col0	16°C	R1	2.51572							vel3	R3	16C	51.4706	0.800106		vel3/+XCol0	R5	16C	12.5	0.361367		Mature	maternal GFP	R3	0.0241266
Col0	16°C	R2	10.1852							vel3	R4	16C	62.0253	0.906842		vel3/+XCol0	R6	16C	7.31707	0.273913		Torpedo	paternal GFP	R1	0.703845
Col0	16°C	R3	2.24719							vel3	R5	16C	34.1772	0.624403		vel3/+XCol0	R7	16C	3.48837	0.187875		Torpedo	paternal GFP	R2	0.643918
Col0	16°C	R4	1.69492							vel3	R6	16C	51.087	0.796269		vel3/+XCol0	R8	16C	5.55556	0.237941		Globular	paternal GFP	R1	0.593
Col0	16°C	R5	0							vel3	R7	16C	31.5217	0.596128		vel3/+XCol0	R9	16C	3.57143	0.190126		Globular	paternal GFP	R2	0.269049
Col0	16°C	R6	0							vel3	R8	16C	39.0805	0.675316		vel3/+XCol0	R10	16C	8.95522	0.303909		Torpedo	maternal GFP	R1	0.442982
Col0	16°C	R7	2.08333							vel3	R9	16C	34.5679	0.628516		vel3/+XCol0	R11	16C	9.09091	0.306277		Torpedo	maternal GFP	R2	0.262092
Col0	16°C	R8	0							vel3	R10	16C	35.9375	0.64285		vel3/+XCol0	R12	16C	27.2727	0.549467		Globular	maternal GFP	R1	1.71284
Col0	16°C	R9	0							Col0 X vel3	R1	16C	0	0		vel3/+XCol0	R13	16C	6.59341	0.259685		Globular	maternal GFP	R2	2.00395
Col0	16°C	R10	0							Col0 X vel3	R2	16C	0	0		vel3/+XCol0	R14	16C	6.55738	0.258958		24HAI	paternal GFP	R1	0.0072803
Col0	16°C	R11	1.53846							Col0 X vel3	R3	16C	0	0		vel3	R1	16C	15.873	0.409782		24HAI	paternal GFP	R2	0.0010367
Col0	16°C	R12	0							Col0 X vel3	R4	16C	0	0		vel3	R2	16C	34.3284	0.625995		24HAI	paternal GFP	R3	0.0121535
vel3	16°C	R1	23.3333							Col0 X vel3	R5	16C	0	0		vel3	R3	16C	63.0435	0.91736		24HAI	paternal GFP	R4	0.00196531
vel3	16°C	R2	27.6786							Col0 X vel3	R6	16C	0	0		vel3	R4	16C	18.0556	0.438872		24HAI	maternal GFP	R1	0.00767584
vel3	16°C	R3	51.7241							Col0 X vel3	R7	16C	0	0		vel3	R5	16C	13.6364	0.378228		24HAI	maternal GFP	R2	0.00403702
vel3	16°C	R4	53.5354							Col0 X vel3	R8	16C	0	0		vel3	R6	16C	21.5385	0.482613		24HAI	maternal GFP	R3	0.0701346
vel3	16°C	R5	42.5926							Col0 X vel3	R9	16C	0	0		vel3	R7	16C	34.6154	0.629015		24HAI	maternal GFP	R4	0.00517551
vel3	16°C	R6	43.8356							Col0 X vel3	R10	16C	0	0		vel3	R8	16C	50	0.785398
vel3	16°C	R7	48.3871							vel3 X Col0	R1	16C	13.8889	0.381893
vel3	16°C	R8	36.9048							vel3 X Col0	R2	16C	33.8462	0.620909
vel3	16°C	R9	51.9737							vel3 X Col0	R3	16C	82.0896	1.13381
vel3	16°C	R10	36.6197							vel3 X Col0	R4	16C	41.1765	0.696698
vel3	16°C	R11	34.1176							vel3 X Col0	R5	16C	80.3571	1.11163
vel3	16°C	R12	18.3099							vel3 X Col0	R6	16C	78.6885	1.09095
vel3 gVEL3 #1	16°C	R1	2.04082							vel3 X Col0	R7	16C	25	0.523599
vel3 gVEL3 #1	16°C	R2	2.22222							vel3 X Col0	R8	16C	12	0.353742
vel3 gVEL3 #1	16°C	R3	1.23457							vel3 X Col0	R9	16C	40.4762	0.689575
vel3 gVEL3 #1	16°C	R4	1.13636
vel3 gVEL3 #1	16°C	R5	1.75439
vel3 gVEL3 #1	16°C	R6	5
vel3 gVEL3 #1	16°C	R7	0
vel3 gVEL3 #1	16°C	R8	0
vel3 gVEL3 #1	16°C	R9	0
vel3 gVEL3 #1	16°C	R10	4.10959
vel3 gVEL3 #1	16°C	R11	0
vel3 gVEL3 #1	16°C	R12	11.9048
vel3 gVEL3 #2	16°C	R1	0
vel3 gVEL3 #2	16°C	R2	0
vel3 gVEL3 #2	16°C	R3	0
vel3 gVEL3 #2	16°C	R4	0
vel3 gVEL3 #2	16°C	R5	0
vel3 gVEL3 #2	16°C	R6	0
vel3 gVEL3 #2	16°C	R7	1.08696
vel3 gVEL3 #2	16°C	R8	0
vel3 gVEL3 #2	16°C	R9	5.35714
vel3 gVEL3 #2	16°C	R10	1.5873
vel3 gVEL3 #2	16°C	R11	1.26582
vel3 gVEL3 #2	16°C	R12	0
vel3 gVEL3 #3	16°C	R1	3.125
vel3 gVEL3 #3	16°C	R2	0
vel3 gVEL3 #3	16°C	R3	0
vel3 gVEL3 #3	16°C	R4	4.7619
vel3 gVEL3 #3	16°C	R5	0
vel3 gVEL3 #3	16°C	R6	1.16959
vel3 gVEL3 #3	16°C	R7	1.16279
vel3 gVEL3 #3	16°C	R8	1.90476
vel3 gVEL3 #3	16°C	R9	0
vel3 gVEL3 #3	16°C	R10	1.44928
vel3 gVEL3 #3	16°C	R11	0.719424
vel3 gVEL3 #3	16°C	R12	1.2987
vel3 gVEL3 #4	16°C	R1	0
vel3 gVEL3 #4	16°C	R2	0
vel3 gVEL3 #4	16°C	R3	0
vel3 gVEL3 #4	16°C	R4	0
vel3 gVEL3 #4	16°C	R5	1.63934
vel3 gVEL3 #4	16°C	R6	0.862069
vel3 gVEL3 #4	16°C	R7	2.43902
vel3 gVEL3 #4	16°C	R8	0
vel3 gVEL3 #4	16°C	R9	1.1236
vel3 gVEL3 #4	16°C	R10	0
vel3 gVEL3 #4	16°C	R11	0
vel3 gVEL3 #4	16°C	R12	6.81818

## Sheet: Fig.3
Fig.3C
construct	efficiency
PC	8.25
PC	28.21
PC	17.68
PC	4.23
PC	24.44
PC	15.23
PC	2.49
PC	26.28
PC	19.15
PC	18.62
PC	43.7
PC	40.36
PC	16.86
PC	34.72
NC	0
NC	0
NC	0
NC	0
NC	0
NC	0
NC	0
NC	0
NC	0
NC	0
NC	0
NC	0
NC	0
NC	0
NC	0
NC	0
NGFP_mCHERRY	0
NGFP_mCHERRY	5.93
NGFP_mCHERRY	3.71
NGFP_mCHERRY	8.74
NGFP_mCHERRY	0
NGFP_mCHERRY	0
NGFP_mCHERRY	8.44
NGFP_mCHERRY	0.56
NGFP_mCHERRY	5.4
NGFP_mCHERRY	6.29
NGFP_mCHERRY	1.17
NGFP_mCHERRY	2.78
NGFP_mCHERRY	7.94
NGFP_mCHERRY	20.99
NGFP_mCHERRY	25.83
NGFP_mCHERRY	7.38
NGFP_mCHERRY	11.8
NGFP_mCHERRY	20.73
NGFP_mCHERRY	0
NGFP_mCHERRY	15.86
NGFP_mCHERRY	20.7
NGFP_mCHERRY	0
NGFP_mCHERRY	16.24
NGFP_mCHERRY	10.87
CGFP_mCHERRY	5.45
CGFP_mCHERRY	0.34
CGFP_mCHERRY	0
CGFP_mCHERRY	0
CGFP_mCHERRY	1.47
CGFP_mCHERRY	4.28
CGFP_mCHERRY	5.74
CGFP_mCHERRY	0
CGFP_mCHERRY	2.53
CGFP_mCHERRY	0
CGFP_mCHERRY	0
CGFP_mCHERRY	2.63
CGFP_mCHERRY	0
CGFP_mCHERRY	0.74
CGFP_mCHERRY	4.8
CGFP_mCHERRY	3.67

## Sheet: Fig.4
Fig.4B			Fig.4C					Fig.4D								Fig.4E
genotype	H3K27me3		Lines	genotype	replicates	abortion_rate		gene_id	logFC	logCPM	F	PValue	FDR	Ara_gene			Total	H3K27me3 (vel3/Col0)
Col0	0.52		#1_22_1	VEL3.2-GFP #1	1	75.5556		AT1G01530	1.22253	2.53843	10.2343	0.00137888	0.0453881	AGL28		gMEG	57	8
Col0	0.52		#1_22_1	VEL3.2-GFP #1	2	82.1355		AT1G02580	1.45397	2.79792	20.6418	5.54278e-06	0.00060354	MEA		gPEG	66	34
Col0	0.93		#1_22_1	VEL3.2-GFP #1	3	88.389		AT1G10680	1.48979	4.95004	16.2773	5.47498e-05	0.00396481	PGP10		mMEG	107	12
Col0	0.97		#1_22_1	VEL3.2-GFP #1	4	56.8282		AT1G23320	2.47912	2.97525	66.2112	4.08928e-16	3.51129e-13	TAR1		mPEG	11	8
Col0	1.25		#1_22_1	VEL3.2-GFP #1	5	74.2424		AT1G28450	2.6948	2.42786	35.7619	2.23598e-09	5.42817e-07	AGL58
Col0	1.25		#1_22_1	VEL3.2-GFP #1	6	68.3453		AT1G28460	3.05716	1.66699	14.4547	0.000143639	0.00853119	AGL59
Col0	1.3		#1_22_1	VEL3.2-GFP #1	7	78.4499		AT1G29962	2.89807	2.39222	38.1929	6.42909e-10	1.74066e-07	AGL64
Col0	1.56		#1_22_1	VEL3.2-GFP #1	8	79.292		AT1G44090	1.98575	4.33229	43.1165	5.18904e-11	1.8565e-08	GA20OX5
Col0	1.73		#1_22_1	VEL3.2-GFP #1	9	81.7227		AT1G48910	2.38484	3.51284	83.8412	5.46015e-20	6.56375e-17	YUC10
Col0	1.92		#1_22_1	VEL3.2-GFP #1	10	100		AT1G65330	2.16347	5.8328	20.6775	5.44026e-06	0.000594531	PHE1
Col0	1.92		#3_22_2	VEL3.2-GFP #2	1	28.2421		AT1G65360	1.43625	2.35384	9.99139	0.00157313	0.0495435	AGL23
Col0	1.94		#3_22_2	VEL3.2-GFP #2	2	4.51128		AT1G70560	1.58641	2.89589	26.9746	2.06477e-07	3.19858e-05	WEI8
Col0	1.98		#3_22_2	VEL3.2-GFP #2	3	18.1373		AT1G80330	1.56011	4.25737	28.7404	8.29108e-08	1.4403e-05	GA3OX4
Col0	1.98		#3_22_2	VEL3.2-GFP #2	4	29.6296		AT2G22330	3.51248	1.26756	11.6022	0.000658943	0.0276195	CYP79B3
Col0	1.98		#3_22_2	VEL3.2-GFP #2	5	13.9241		AT2G35670	-1.59508	4.86141	19.6968	9.08331e-06	0.000919127	FIS2
Col0	2.09		#3_22_2	VEL3.2-GFP #2	6	35.8945		AT4G02780	3.42795	3.85412	148.927	3.11707e-34	3.12257e-30	CPS1
Col0	2.24		#3_22_2	VEL3.2-GFP #2	7	11.8996		AT5G26650	2.61719	3.8925	92.9105	6.15029e-22	1.15522e-18	AGL36
Col0	2.24		#3_22_2	VEL3.2-GFP #2	8	20		AT5G27960	3.19047	3.31007	134.641	5.6519e-31	3.39713e-27	AGL90
Col0	2.24		#3_22_2	VEL3.2-GFP #2	9	42.2973		AT5G60440	1.72565	3.10317	39.7782	2.86864e-10	8.70821e-08	AGL62
Col0	2.31		#3_22_2	VEL3.2-GFP #2	10	14.6392
Col0	2.5		#3_22_6	VEL3.2-GFP #3	1	26.1092
Col0	2.57		#3_22_6	VEL3.2-GFP #3	2	27.8607
Col0	2.61		#3_22_6	VEL3.2-GFP #3	3	34.4
Col0	2.61		#3_22_6	VEL3.2-GFP #3	4	8.76289
Col0	2.73		#3_22_6	VEL3.2-GFP #3	5	38.871
Col0	2.8		#3_22_6	VEL3.2-GFP #3	6	20.7268
Col0	2.91		#3_22_6	VEL3.2-GFP #3	7	21.6991
Col0	2.94		#3_22_6	VEL3.2-GFP #3	8	28.2322
Col0	3.56		#3_22_6	VEL3.2-GFP #3	9	27.1403
Col0	3.59		#3_22_6	VEL3.2-GFP #3	10	26.1097
Col0	3.69
Col0	3.88
Col0	4.01
Col0	4.16
Col0	4.31
Col0	4.45
Col0	4.8
Col0	5.09
Col0	5.21
Col0	5.44
Col0	5.75
Col0	5.83
Col0	5.85
Col0	5.85
Col0	5.93
Col0	5.94
Col0	5.95
Col0	5.96
Col0	5.97
Col0	6.01
Col0	6.06
Col0	6.1
Col0	6.11
Col0	6.13
Col0	6.2
Col0	6.22
Col0	6.23
Col0	6.23
Col0	6.24
Col0	6.25
Col0	6.25
Col0	6.26
Col0	6.28
Col0	6.31
Col0	6.31
Col0	6.31
Col0	6.32
Col0	6.33
Col0	6.34
Col0	6.34
Col0	6.34
Col0	6.36
Col0	6.36
Col0	6.37
Col0	6.37
Col0	6.38
Col0	6.38
Col0	6.39
Col0	6.39
Col0	6.42
Col0	6.42
Col0	6.44
Col0	6.46
Col0	6.46
Col0	6.49
Col0	6.51
Col0	6.51
Col0	6.52
Col0	6.52
Col0	6.53
Col0	6.53
Col0	6.53
Col0	6.54
Col0	6.54
Col0	6.55
Col0	6.56
Col0	6.57
Col0	6.57
Col0	6.58
Col0	6.59
Col0	6.61
Col0	6.61
Col0	6.62
Col0	6.62
Col0	6.62
Col0	6.63
Col0	6.64
Col0	6.64
Col0	6.64
Col0	6.65
Col0	6.66
Col0	6.67
Col0	6.68
Col0	6.68
Col0	6.68
Col0	6.69
Col0	6.69
Col0	6.7
Col0	6.7
Col0	6.7
Col0	6.7
Col0	6.71
Col0	6.71
Col0	6.71
Col0	6.71
Col0	6.71
Col0	6.71
Col0	6.72
Col0	6.72
Col0	6.72
Col0	6.73
Col0	6.73
Col0	6.73
Col0	6.74
Col0	6.74
Col0	6.74
Col0	6.75
Col0	6.75
Col0	6.76
Col0	6.77
Col0	6.78
Col0	6.78
Col0	6.78
Col0	6.79
Col0	6.79
Col0	6.8
Col0	6.8
Col0	6.8
Col0	6.8
Col0	6.81
Col0	6.81
Col0	6.81
Col0	6.81
Col0	6.82
Col0	6.83
Col0	6.83
Col0	6.84
Col0	6.84
Col0	6.84
Col0	6.85
Col0	6.85
Col0	6.85
Col0	6.86
Col0	6.86
Col0	6.88
Col0	6.88
Col0	6.88
Col0	6.89
Col0	6.89
Col0	6.89
Col0	6.9
Col0	6.9
Col0	6.9
Col0	6.91
Col0	6.91
Col0	6.91
Col0	6.91
Col0	6.92
Col0	6.92
Col0	6.92
Col0	6.92
Col0	6.92
Col0	6.92
Col0	6.93
Col0	6.93
Col0	6.93
Col0	6.94
Col0	6.94
Col0	6.94
Col0	6.94
Col0	6.94
Col0	6.95
Col0	6.95
Col0	6.96
Col0	6.96
Col0	6.96
Col0	6.97
Col0	6.97
Col0	6.97
Col0	6.98
Col0	6.98
Col0	6.99
Col0	6.99
Col0	7
Col0	7
Col0	7
Col0	7.01
Col0	7.01
Col0	7.02
Col0	7.02
Col0	7.02
Col0	7.02
Col0	7.03
Col0	7.03
Col0	7.03
Col0	7.03
Col0	7.04
Col0	7.04
Col0	7.04
Col0	7.04
Col0	7.04
Col0	7.04
Col0	7.05
Col0	7.05
Col0	7.05
Col0	7.05
Col0	7.05
Col0	7.06
Col0	7.06
Col0	7.06
Col0	7.07
Col0	7.07
Col0	7.07
Col0	7.07
Col0	7.07
Col0	7.07
Col0	7.08
Col0	7.08
Col0	7.08
Col0	7.08
Col0	7.08
Col0	7.08
Col0	7.08
Col0	7.08
Col0	7.08
Col0	7.09
Col0	7.09
Col0	7.1
Col0	7.1
Col0	7.1
Col0	7.1
Col0	7.1
Col0	7.1
Col0	7.1
Col0	7.1
Col0	7.11
Col0	7.11
Col0	7.11
Col0	7.12
Col0	7.12
Col0	7.13
Col0	7.13
Col0	7.13
Col0	7.13
Col0	7.13
Col0	7.14
Col0	7.14
Col0	7.14
Col0	7.14
Col0	7.15
Col0	7.15
Col0	7.15
Col0	7.16
Col0	7.16
Col0	7.16
Col0	7.16
Col0	7.16
Col0	7.16
Col0	7.17
Col0	7.18
Col0	7.18
Col0	7.18
Col0	7.18
Col0	7.18
Col0	7.19
Col0	7.19
Col0	7.2
Col0	7.2
Col0	7.2
Col0	7.21
Col0	7.21
Col0	7.21
Col0	7.21
Col0	7.21
Col0	7.21
Col0	7.21
Col0	7.21
Col0	7.22
Col0	7.22
Col0	7.22
Col0	7.23
Col0	7.23
Col0	7.23
Col0	7.23
Col0	7.23
Col0	7.23
Col0	7.23
Col0	7.24
Col0	7.24
Col0	7.25
Col0	7.25
Col0	7.26
Col0	7.26
Col0	7.27
Col0	7.27
Col0	7.28
Col0	7.28
Col0	7.28
Col0	7.28
Col0	7.29
Col0	7.29
Col0	7.3
Col0	7.3
Col0	7.3
Col0	7.3
Col0	7.3
Col0	7.31
Col0	7.31
Col0	7.31
Col0	7.31
Col0	7.32
Col0	7.32
Col0	7.32
Col0	7.32
Col0	7.32
Col0	7.32
Col0	7.33
Col0	7.33
Col0	7.33
Col0	7.33
Col0	7.33
Col0	7.33
Col0	7.34
Col0	7.34
Col0	7.34
Col0	7.34
Col0	7.34
Col0	7.35
Col0	7.35
Col0	7.35
Col0	7.35
Col0	7.35
Col0	7.36
Col0	7.36
Col0	7.36
Col0	7.36
Col0	7.36
Col0	7.36
Col0	7.37
Col0	7.37
Col0	7.37
Col0	7.37
Col0	7.37
Col0	7.37
Col0	7.38
Col0	7.38
Col0	7.38
Col0	7.39
Col0	7.39
Col0	7.39
Col0	7.39
Col0	7.39
Col0	7.4
Col0	7.4
Col0	7.41
Col0	7.41
Col0	7.41
Col0	7.42
Col0	7.43
Col0	7.43
Col0	7.44
Col0	7.44
Col0	7.44
Col0	7.44
Col0	7.44
Col0	7.44
Col0	7.44
Col0	7.45
Col0	7.45
Col0	7.45
Col0	7.45
Col0	7.45
Col0	7.45
Col0	7.46
Col0	7.46
Col0	7.46
Col0	7.47
Col0	7.47
Col0	7.48
Col0	7.48
Col0	7.48
Col0	7.48
Col0	7.48
Col0	7.49
Col0	7.49
Col0	7.49
Col0	7.49
Col0	7.49
Col0	7.49
Col0	7.5
Col0	7.5
Col0	7.5
Col0	7.5
Col0	7.5
Col0	7.51
Col0	7.51
Col0	7.51
Col0	7.51
Col0	7.51
Col0	7.51
Col0	7.51
Col0	7.51
Col0	7.51
Col0	7.51
Col0	7.51
Col0	7.52
Col0	7.52
Col0	7.52
Col0	7.52
Col0	7.53
Col0	7.53
Col0	7.53
Col0	7.53
Col0	7.53
Col0	7.54
Col0	7.54
Col0	7.54
Col0	7.54
Col0	7.54
Col0	7.54
Col0	7.54
Col0	7.55
Col0	7.55
Col0	7.55
Col0	7.55
Col0	7.56
Col0	7.56
Col0	7.56
Col0	7.56
Col0	7.56
Col0	7.57
Col0	7.57
Col0	7.57
Col0	7.57
Col0	7.57
Col0	7.57
Col0	7.57
Col0	7.57
Col0	7.57
Col0	7.57
Col0	7.58
Col0	7.58
Col0	7.58
Col0	7.58
Col0	7.58
Col0	7.58
Col0	7.59
Col0	7.59
Col0	7.59
Col0	7.59
Col0	7.59
Col0	7.59
Col0	7.59
Col0	7.59
Col0	7.59
Col0	7.59
Col0	7.6
Col0	7.6
Col0	7.6
Col0	7.6
Col0	7.6
Col0	7.6
Col0	7.61
Col0	7.61
Col0	7.61
Col0	7.61
Col0	7.61
Col0	7.62
Col0	7.62
Col0	7.62
Col0	7.62
Col0	7.62
Col0	7.62
Col0	7.62
Col0	7.63
Col0	7.63
Col0	7.63
Col0	7.63
Col0	7.63
Col0	7.64
Col0	7.64
Col0	7.64
Col0	7.64
Col0	7.64
Col0	7.64
Col0	7.64
Col0	7.64
Col0	7.65
Col0	7.65
Col0	7.65
Col0	7.65
Col0	7.65
Col0	7.65
Col0	7.66
Col0	7.67
Col0	7.67
Col0	7.67
Col0	7.67
Col0	7.68
Col0	7.68
Col0	7.68
Col0	7.68
Col0	7.69
Col0	7.69
Col0	7.69
Col0	7.69
Col0	7.69
Col0	7.7
Col0	7.7
Col0	7.7
Col0	7.7
Col0	7.7
Col0	7.7
Col0	7.7
Col0	7.7
Col0	7.7
Col0	7.7
Col0	7.71
Col0	7.71
Col0	7.71
Col0	7.71
Col0	7.71
Col0	7.72
Col0	7.72
Col0	7.72
Col0	7.72
Col0	7.73
Col0	7.73
Col0	7.73
Col0	7.73
Col0	7.74
Col0	7.74
Col0	7.74
Col0	7.74
Col0	7.74
Col0	7.74
Col0	7.74
Col0	7.74
Col0	7.75
Col0	7.75
Col0	7.75
Col0	7.75
Col0	7.75
Col0	7.75
Col0	7.75
Col0	7.75
Col0	7.75
Col0	7.75
Col0	7.76
Col0	7.76
Col0	7.76
Col0	7.77
Col0	7.77
Col0	7.77
Col0	7.77
Col0	7.77
Col0	7.77
Col0	7.77
Col0	7.77
Col0	7.77
Col0	7.77
Col0	7.77
Col0	7.77
Col0	7.77
Col0	7.77
Col0	7.77
Col0	7.78
Col0	7.78
Col0	7.78
Col0	7.78
Col0	7.78
Col0	7.79
Col0	7.79
Col0	7.79
Col0	7.79
Col0	7.79
Col0	7.79
Col0	7.79
Col0	7.79
Col0	7.79
Col0	7.79
Col0	7.79
Col0	7.8
Col0	7.8
Col0	7.8
Col0	7.81
Col0	7.81
Col0	7.81
Col0	7.81
Col0	7.81
Col0	7.81
Col0	7.81
Col0	7.81
Col0	7.82
Col0	7.82
Col0	7.82
Col0	7.82
Col0	7.82
Col0	7.83
Col0	7.83
Col0	7.83
Col0	7.83
Col0	7.83
Col0	7.83
Col0	7.83
Col0	7.83
Col0	7.84
Col0	7.84
Col0	7.84
Col0	7.84
Col0	7.84
Col0	7.84
Col0	7.84
Col0	7.85
Col0	7.85
Col0	7.85
Col0	7.85
Col0	7.85
Col0	7.85
Col0	7.85
Col0	7.85
Col0	7.86
Col0	7.86
Col0	7.86
Col0	7.86
Col0	7.86
Col0	7.86
Col0	7.86
Col0	7.86
Col0	7.86
Col0	7.87
Col0	7.87
Col0	7.87
Col0	7.87
Col0	7.87
Col0	7.88
Col0	7.88
Col0	7.88
Col0	7.88
Col0	7.88
Col0	7.89
Col0	7.89
Col0	7.89
Col0	7.89
Col0	7.89
Col0	7.89
Col0	7.9
Col0	7.9
Col0	7.9
Col0	7.9
Col0	7.9
Col0	7.9
Col0	7.9
Col0	7.9
Col0	7.9
Col0	7.91
Col0	7.91
Col0	7.91
Col0	7.91
Col0	7.91
Col0	7.91
Col0	7.91
Col0	7.91
Col0	7.91
Col0	7.91
Col0	7.91
Col0	7.92
Col0	7.92
Col0	7.92
Col0	7.92
Col0	7.92
Col0	7.92
Col0	7.92
Col0	7.92
Col0	7.92
Col0	7.93
Col0	7.93
Col0	7.93
Col0	7.93
Col0	7.93
Col0	7.93
Col0	7.93
Col0	7.93
Col0	7.93
Col0	7.93
Col0	7.93
Col0	7.93
Col0	7.93
Col0	7.94
Col0	7.94
Col0	7.94
Col0	7.94
Col0	7.95
Col0	7.95
Col0	7.95
Col0	7.96
Col0	7.96
Col0	7.96
Col0	7.96
Col0	7.96
Col0	7.96
Col0	7.96
Col0	7.96
Col0	7.96
Col0	7.96
Col0	7.96
Col0	7.97
Col0	7.97
Col0	7.97
Col0	7.97
Col0	7.97
Col0	7.97
Col0	7.97
Col0	7.97
Col0	7.97
Col0	7.98
Col0	7.98
Col0	7.98
Col0	7.98
Col0	7.98
Col0	7.99
Col0	7.99
Col0	7.99
Col0	7.99
Col0	7.99
Col0	7.99
Col0	7.99
Col0	7.99
Col0	8
Col0	8
Col0	8
Col0	8
Col0	8
Col0	8
Col0	8
Col0	8
Col0	8
Col0	8
Col0	8
Col0	8.01
Col0	8.01
Col0	8.01
Col0	8.02
Col0	8.02
Col0	8.02
Col0	8.02
Col0	8.02
Col0	8.02
Col0	8.02
Col0	8.02
Col0	8.02
Col0	8.02
Col0	8.03
Col0	8.03
Col0	8.03
Col0	8.03
Col0	8.03
Col0	8.03
Col0	8.03
Col0	8.04
Col0	8.04
Col0	8.04
Col0	8.04
Col0	8.04
Col0	8.04
Col0	8.04
Col0	8.04
Col0	8.05
Col0	8.05
Col0	8.05
Col0	8.06
Col0	8.06
Col0	8.06
Col0	8.06
Col0	8.06
Col0	8.06
Col0	8.06
Col0	8.06
Col0	8.06
Col0	8.06
Col0	8.06
Col0	8.07
Col0	8.07
Col0	8.07
Col0	8.07
Col0	8.07
Col0	8.07
Col0	8.08
Col0	8.08
Col0	8.08
Col0	8.08
Col0	8.08
Col0	8.09
Col0	8.09
Col0	8.09
Col0	8.09
Col0	8.09
Col0	8.09
Col0	8.09
Col0	8.1
Col0	8.1
Col0	8.1
Col0	8.1
Col0	8.1
Col0	8.1
Col0	8.1
Col0	8.11
Col0	8.11
Col0	8.11
Col0	8.11
Col0	8.11
Col0	8.11
Col0	8.11
Col0	8.11
Col0	8.12
Col0	8.12
Col0	8.12
Col0	8.12
Col0	8.12
Col0	8.12
Col0	8.12
Col0	8.12
Col0	8.12
Col0	8.12
Col0	8.12
Col0	8.13
Col0	8.13
Col0	8.13
Col0	8.13
Col0	8.14
Col0	8.14
Col0	8.14
Col0	8.14
Col0	8.15
Col0	8.15
Col0	8.15
Col0	8.15
Col0	8.15
Col0	8.16
Col0	8.16
Col0	8.16
Col0	8.16
Col0	8.17
Col0	8.17
Col0	8.17
Col0	8.17
Col0	8.17
Col0	8.17
Col0	8.17
Col0	8.17
Col0	8.17
Col0	8.17
Col0	8.18
Col0	8.18
Col0	8.18
Col0	8.18
Col0	8.18
Col0	8.18
Col0	8.18
Col0	8.18
Col0	8.18
Col0	8.19
Col0	8.19
Col0	8.19
Col0	8.19
Col0	8.19
Col0	8.19
Col0	8.19
Col0	8.19
Col0	8.19
Col0	8.19
Col0	8.2
Col0	8.2
Col0	8.2
Col0	8.2
Col0	8.2
Col0	8.2
Col0	8.2
Col0	8.2
Col0	8.21
Col0	8.21
Col0	8.21
Col0	8.21
Col0	8.21
Col0	8.21
Col0	8.21
Col0	8.21
Col0	8.22
Col0	8.22
Col0	8.22
Col0	8.22
Col0	8.22
Col0	8.22
Col0	8.22
Col0	8.22
Col0	8.22
Col0	8.22
Col0	8.23
Col0	8.23
Col0	8.23
Col0	8.23
Col0	8.23
Col0	8.23
Col0	8.23
Col0	8.23
Col0	8.23
Col0	8.23
Col0	8.24
Col0	8.24
Col0	8.24
Col0	8.24
Col0	8.24
Col0	8.24
Col0	8.24
Col0	8.24
Col0	8.25
Col0	8.25
Col0	8.25
Col0	8.25
Col0	8.25
Col0	8.25
Col0	8.25
Col0	8.25
Col0	8.25
Col0	8.25
Col0	8.25
Col0	8.26
Col0	8.26
Col0	8.26
Col0	8.26
Col0	8.27
Col0	8.27
Col0	8.27
Col0	8.27
Col0	8.27
Col0	8.27
Col0	8.27
Col0	8.28
Col0	8.28
Col0	8.28
Col0	8.28
Col0	8.28
Col0	8.28
Col0	8.28
Col0	8.28
Col0	8.28
Col0	8.28
Col0	8.29
Col0	8.29
Col0	8.29
Col0	8.29
Col0	8.3
Col0	8.3
Col0	8.3
Col0	8.3
Col0	8.3
Col0	8.31
Col0	8.31
Col0	8.31
Col0	8.31
Col0	8.31
Col0	8.31
Col0	8.31
Col0	8.32
Col0	8.32
Col0	8.32
Col0	8.32
Col0	8.32
Col0	8.32
Col0	8.32
Col0	8.33
Col0	8.33
Col0	8.33
Col0	8.33
Col0	8.33
Col0	8.33
Col0	8.33
Col0	8.34
Col0	8.34
Col0	8.34
Col0	8.34
Col0	8.35
Col0	8.35
Col0	8.35
Col0	8.35
Col0	8.35
Col0	8.35
Col0	8.35
Col0	8.36
Col0	8.36
Col0	8.36
Col0	8.36
Col0	8.37
Col0	8.37
Col0	8.37
Col0	8.37
Col0	8.37
Col0	8.37
Col0	8.37
Col0	8.37
Col0	8.38
Col0	8.38
Col0	8.38
Col0	8.38
Col0	8.38
Col0	8.38
Col0	8.38
Col0	8.38
Col0	8.38
Col0	8.39
Col0	8.39
Col0	8.39
Col0	8.39
Col0	8.39
Col0	8.39
Col0	8.39
Col0	8.39
Col0	8.39
Col0	8.39
Col0	8.4
Col0	8.4
Col0	8.4
Col0	8.4
Col0	8.4
Col0	8.4
Col0	8.4
Col0	8.4
Col0	8.4
Col0	8.4
Col0	8.4
Col0	8.4
Col0	8.41
Col0	8.41
Col0	8.41
Col0	8.41
Col0	8.41
Col0	8.41
Col0	8.41
Col0	8.41
Col0	8.41
Col0	8.42
Col0	8.42
Col0	8.42
Col0	8.42
Col0	8.42
Col0	8.42
Col0	8.42
Col0	8.42
Col0	8.43
Col0	8.43
Col0	8.43
Col0	8.43
Col0	8.43
Col0	8.43
Col0	8.43
Col0	8.44
Col0	8.44
Col0	8.44
Col0	8.44
Col0	8.44
Col0	8.44
Col0	8.44
Col0	8.44
Col0	8.44
Col0	8.44
Col0	8.44
Col0	8.45
Col0	8.45
Col0	8.45
Col0	8.45
Col0	8.45
Col0	8.45
Col0	8.46
Col0	8.46
Col0	8.46
Col0	8.46
Col0	8.46
Col0	8.47
Col0	8.47
Col0	8.47
Col0	8.47
Col0	8.47
Col0	8.48
Col0	8.48
Col0	8.48
Col0	8.48
Col0	8.48
Col0	8.48
Col0	8.48
Col0	8.48
Col0	8.48
Col0	8.48
Col0	8.49
Col0	8.49
Col0	8.49
Col0	8.49
Col0	8.49
Col0	8.49
Col0	8.5
Col0	8.5
Col0	8.5
Col0	8.5
Col0	8.5
Col0	8.5
Col0	8.5
Col0	8.5
Col0	8.51
Col0	8.51
Col0	8.51
Col0	8.51
Col0	8.51
Col0	8.51
Col0	8.51
Col0	8.51
Col0	8.52
Col0	8.52
Col0	8.52
Col0	8.52
Col0	8.53
Col0	8.53
Col0	8.53
Col0	8.53
Col0	8.53
Col0	8.53
Col0	8.53
Col0	8.53
Col0	8.53
Col0	8.53
Col0	8.53
Col0	8.53
Col0	8.53
Col0	8.54
Col0	8.54
Col0	8.54
Col0	8.54
Col0	8.54
Col0	8.55
Col0	8.55
Col0	8.55
Col0	8.55
Col0	8.55
Col0	8.55
Col0	8.55
Col0	8.55
Col0	8.56
Col0	8.56
Col0	8.56
Col0	8.56
Col0	8.56
Col0	8.56
Col0	8.56
Col0	8.56
Col0	8.57
Col0	8.57
Col0	8.57
Col0	8.57
Col0	8.57
Col0	8.57
Col0	8.58
Col0	8.58
Col0	8.58
Col0	8.58
Col0	8.59
Col0	8.59
Col0	8.59
Col0	8.59
Col0	8.59
Col0	8.59
Col0	8.59
Col0	8.59
Col0	8.59
Col0	8.6
Col0	8.6
Col0	8.6
Col0	8.6
Col0	8.6
Col0	8.6
Col0	8.6
Col0	8.61
Col0	8.61
Col0	8.61
Col0	8.62
Col0	8.62
Col0	8.62
Col0	8.62
Col0	8.62
Col0	8.62
Col0	8.62
Col0	8.63
Col0	8.63
Col0	8.63
Col0	8.63
Col0	8.63
Col0	8.63
Col0	8.63
Col0	8.64
Col0	8.64
Col0	8.64
Col0	8.64
Col0	8.64
Col0	8.64
Col0	8.64
Col0	8.64
Col0	8.64
Col0	8.64
Col0	8.64
Col0	8.64
Col0	8.65
Col0	8.65
Col0	8.65
Col0	8.65
Col0	8.65
Col0	8.65
Col0	8.65
Col0	8.65
Col0	8.65
Col0	8.65
Col0	8.65
Col0	8.65
Col0	8.66
Col0	8.66
Col0	8.66
Col0	8.66
Col0	8.66
Col0	8.66
Col0	8.66
Col0	8.66
Col0	8.66
Col0	8.66
Col0	8.67
Col0	8.67
Col0	8.67
Col0	8.67
Col0	8.68
Col0	8.68
Col0	8.68
Col0	8.68
Col0	8.68
Col0	8.68
Col0	8.68
Col0	8.68
Col0	8.68
Col0	8.69
Col0	8.69
Col0	8.69
Col0	8.69
Col0	8.69
Col0	8.69
Col0	8.69
Col0	8.69
Col0	8.7
Col0	8.7
Col0	8.7
Col0	8.7
Col0	8.7
Col0	8.7
Col0	8.7
Col0	8.7
Col0	8.7
Col0	8.7
Col0	8.7
Col0	8.7
Col0	8.7
Col0	8.7
Col0	8.7
Col0	8.71
Col0	8.71
Col0	8.71
Col0	8.71
Col0	8.72
Col0	8.72
Col0	8.72
Col0	8.72
Col0	8.72
Col0	8.72
Col0	8.72
Col0	8.72
Col0	8.72
Col0	8.72
Col0	8.73
Col0	8.73
Col0	8.73
Col0	8.73
Col0	8.73
Col0	8.73
Col0	8.73
Col0	8.73
Col0	8.73
Col0	8.73
Col0	8.74
Col0	8.74
Col0	8.74
Col0	8.74
Col0	8.74
Col0	8.74
Col0	8.74
Col0	8.74
Col0	8.74
Col0	8.74
Col0	8.74
Col0	8.74
Col0	8.75
Col0	8.75
Col0	8.75
Col0	8.75
Col0	8.75
Col0	8.75
Col0	8.75
Col0	8.75
Col0	8.75
Col0	8.75
Col0	8.75
Col0	8.76
Col0	8.76
Col0	8.76
Col0	8.76
Col0	8.76
Col0	8.77
Col0	8.77
Col0	8.78
Col0	8.78
Col0	8.78
Col0	8.78
Col0	8.78
Col0	8.78
Col0	8.78
Col0	8.78
Col0	8.78
Col0	8.78
Col0	8.78
Col0	8.78
Col0	8.79
Col0	8.79
Col0	8.79
Col0	8.79
Col0	8.79
Col0	8.79
Col0	8.79
Col0	8.79
Col0	8.79
Col0	8.8
Col0	8.8
Col0	8.8
Col0	8.8
Col0	8.8
Col0	8.81
Col0	8.81
Col0	8.81
Col0	8.81
Col0	8.81
Col0	8.81
Col0	8.81
Col0	8.81
Col0	8.81
Col0	8.82
Col0	8.82
Col0	8.82
Col0	8.82
Col0	8.83
Col0	8.83
Col0	8.83
Col0	8.83
Col0	8.83
Col0	8.83
Col0	8.83
Col0	8.83
Col0	8.83
Col0	8.84
Col0	8.84
Col0	8.84
Col0	8.84
Col0	8.84
Col0	8.84
Col0	8.84
Col0	8.84
Col0	8.85
Col0	8.85
Col0	8.85
Col0	8.85
Col0	8.85
Col0	8.85
Col0	8.85
Col0	8.85
Col0	8.85
Col0	8.85
Col0	8.86
Col0	8.86
Col0	8.86
Col0	8.86
Col0	8.86
Col0	8.86
Col0	8.86
Col0	8.86
Col0	8.86
Col0	8.87
Col0	8.87
Col0	8.87
Col0	8.87
Col0	8.87
Col0	8.87
Col0	8.87
Col0	8.87
Col0	8.87
Col0	8.88
Col0	8.88
Col0	8.88
Col0	8.88
Col0	8.88
Col0	8.88
Col0	8.88
Col0	8.88
Col0	8.88
Col0	8.88
Col0	8.88
Col0	8.88
Col0	8.88
Col0	8.89
Col0	8.89
Col0	8.89
Col0	8.89
Col0	8.89
Col0	8.89
Col0	8.89
Col0	8.9
Col0	8.9
Col0	8.9
Col0	8.9
Col0	8.9
Col0	8.9
Col0	8.9
Col0	8.91
Col0	8.91
Col0	8.91
Col0	8.91
Col0	8.92
Col0	8.92
Col0	8.92
Col0	8.92
Col0	8.93
Col0	8.93
Col0	8.93
Col0	8.93
Col0	8.93
Col0	8.94
Col0	8.94
Col0	8.94
Col0	8.94
Col0	8.94
Col0	8.94
Col0	8.94
Col0	8.94
Col0	8.95
Col0	8.95
Col0	8.95
Col0	8.95
Col0	8.95
Col0	8.95
Col0	8.96
Col0	8.96
Col0	8.96
Col0	8.96
Col0	8.96
Col0	8.96
Col0	8.96
Col0	8.96
Col0	8.96
Col0	8.96
Col0	8.96
Col0	8.96
Col0	8.96
Col0	8.96
Col0	8.96
Col0	8.96
Col0	8.96
Col0	8.96
Col0	8.96
Col0	8.96
Col0	8.97
Col0	8.97
Col0	8.97
Col0	8.97
Col0	8.97
Col0	8.97
Col0	8.97
Col0	8.97
Col0	8.97
Col0	8.97
Col0	8.98
Col0	8.98
Col0	8.98
Col0	8.98
Col0	8.98
Col0	8.98
Col0	8.98
Col0	8.99
Col0	8.99
Col0	8.99
Col0	8.99
Col0	8.99
Col0	8.99
Col0	8.99
Col0	8.99
Col0	8.99
Col0	8.99
Col0	9
Col0	9
Col0	9
Col0	9
Col0	9
Col0	9
Col0	9
Col0	9
Col0	9.01
Col0	9.01
Col0	9.01
Col0	9.01
Col0	9.01
Col0	9.01
Col0	9.01
Col0	9.01
Col0	9.01
Col0	9.01
Col0	9.01
Col0	9.02
Col0	9.02
Col0	9.02
Col0	9.02
Col0	9.02
Col0	9.02
Col0	9.03
Col0	9.03
Col0	9.03
Col0	9.03
Col0	9.04
Col0	9.04
Col0	9.04
Col0	9.04
Col0	9.04
Col0	9.04
Col0	9.04
Col0	9.05
Col0	9.05
Col0	9.05
Col0	9.05
Col0	9.05
Col0	9.05
Col0	9.05
Col0	9.05
Col0	9.06
Col0	9.06
Col0	9.06
Col0	9.06
Col0	9.06
Col0	9.06
Col0	9.06
Col0	9.06
Col0	9.06
Col0	9.07
Col0	9.07
Col0	9.07
Col0	9.07
Col0	9.07
Col0	9.08
Col0	9.08
Col0	9.08
Col0	9.08
Col0	9.08
Col0	9.08
Col0	9.08
Col0	9.08
Col0	9.08
Col0	9.08
Col0	9.08
Col0	9.09
Col0	9.09
Col0	9.09
Col0	9.09
Col0	9.09
Col0	9.09
Col0	9.09
Col0	9.09
Col0	9.09
Col0	9.1
Col0	9.1
Col0	9.1
Col0	9.1
Col0	9.1
Col0	9.1
Col0	9.1
Col0	9.1
Col0	9.1
Col0	9.1
Col0	9.1
Col0	9.1
Col0	9.11
Col0	9.11
Col0	9.11
Col0	9.11
Col0	9.11
Col0	9.11
Col0	9.11
Col0	9.11
Col0	9.12
Col0	9.12
Col0	9.12
Col0	9.12
Col0	9.12
Col0	9.12
Col0	9.12
Col0	9.12
Col0	9.12
Col0	9.12
Col0	9.12
Col0	9.13
Col0	9.13
Col0	9.13
Col0	9.13
Col0	9.13
Col0	9.13
Col0	9.13
Col0	9.14
Col0	9.14
Col0	9.14
Col0	9.14
Col0	9.14
Col0	9.14
Col0	9.14
Col0	9.15
Col0	9.15
Col0	9.15
Col0	9.15
Col0	9.15
Col0	9.15
Col0	9.15
Col0	9.15
Col0	9.15
Col0	9.15
Col0	9.15
Col0	9.15
Col0	9.16
Col0	9.16
Col0	9.16
Col0	9.16
Col0	9.16
Col0	9.16
Col0	9.16
Col0	9.16
Col0	9.16
Col0	9.17
Col0	9.17
Col0	9.17
Col0	9.17
Col0	9.17
Col0	9.17
Col0	9.17
Col0	9.17
Col0	9.17
Col0	9.17
Col0	9.18
Col0	9.18
Col0	9.18
Col0	9.18
Col0	9.18
Col0	9.19
Col0	9.19
Col0	9.19
Col0	9.19
Col0	9.19
Col0	9.19
Col0	9.19
Col0	9.19
Col0	9.19
Col0	9.19
Col0	9.19
Col0	9.2
Col0	9.2
Col0	9.2
Col0	9.2
Col0	9.2
Col0	9.2
Col0	9.2
Col0	9.2
Col0	9.2
Col0	9.2
Col0	9.21
Col0	9.21
Col0	9.21
Col0	9.21
Col0	9.21
Col0	9.21
Col0	9.21
Col0	9.22
Col0	9.22
Col0	9.22
Col0	9.22
Col0	9.22
Col0	9.22
Col0	9.22
Col0	9.23
Col0	9.23
Col0	9.23
Col0	9.23
Col0	9.23
Col0	9.23
Col0	9.23
Col0	9.23
Col0	9.23
Col0	9.24
Col0	9.24
Col0	9.24
Col0	9.24
Col0	9.24
Col0	9.24
Col0	9.24
Col0	9.24
Col0	9.24
Col0	9.25
Col0	9.25
Col0	9.25
Col0	9.25
Col0	9.25
Col0	9.25
Col0	9.26
Col0	9.26
Col0	9.26
Col0	9.26
Col0	9.26
Col0	9.26
Col0	9.26
Col0	9.26
Col0	9.27
Col0	9.27
Col0	9.27
Col0	9.27
Col0	9.27
Col0	9.27
Col0	9.27
Col0	9.28
Col0	9.28
Col0	9.28
Col0	9.28
Col0	9.28
Col0	9.28
Col0	9.28
Col0	9.28
Col0	9.29
Col0	9.29
Col0	9.29
Col0	9.29
Col0	9.29
Col0	9.29
Col0	9.29
Col0	9.29
Col0	9.29
Col0	9.29
Col0	9.3
Col0	9.3
Col0	9.3
Col0	9.3
Col0	9.3
Col0	9.3
Col0	9.3
Col0	9.3
Col0	9.3
Col0	9.31
Col0	9.31
Col0	9.31
Col0	9.31
Col0	9.31
Col0	9.31
Col0	9.31
Col0	9.31
Col0	9.31
Col0	9.32
Col0	9.32
Col0	9.32
Col0	9.32
Col0	9.32
Col0	9.32
Col0	9.32
Col0	9.32
Col0	9.32
Col0	9.33
Col0	9.33
Col0	9.33
Col0	9.34
Col0	9.34
Col0	9.35
Col0	9.35
Col0	9.35
Col0	9.35
Col0	9.35
Col0	9.35
Col0	9.35
Col0	9.36
Col0	9.36
Col0	9.36
Col0	9.36
Col0	9.36
Col0	9.36
Col0	9.36
Col0	9.36
Col0	9.36
Col0	9.36
Col0	9.36
Col0	9.36
Col0	9.36
Col0	9.37
Col0	9.37
Col0	9.37
Col0	9.37
Col0	9.37
Col0	9.37
Col0	9.37
Col0	9.37
Col0	9.37
Col0	9.37
Col0	9.38
Col0	9.38
Col0	9.38
Col0	9.39
Col0	9.39
Col0	9.39
Col0	9.39
Col0	9.39
Col0	9.39
Col0	9.39
Col0	9.39
Col0	9.39
Col0	9.4
Col0	9.4
Col0	9.4
Col0	9.4
Col0	9.4
Col0	9.4
Col0	9.4
Col0	9.4
Col0	9.4
Col0	9.4
Col0	9.41
Col0	9.41
Col0	9.41
Col0	9.41
Col0	9.42
Col0	9.42
Col0	9.42
Col0	9.42
Col0	9.42
Col0	9.42
Col0	9.42
Col0	9.42
Col0	9.42
Col0	9.42
Col0	9.42
Col0	9.42
Col0	9.42
Col0	9.43
Col0	9.43
Col0	9.43
Col0	9.43
Col0	9.43
Col0	9.43
Col0	9.44
Col0	9.44
Col0	9.44
Col0	9.44
Col0	9.45
Col0	9.45
Col0	9.45
Col0	9.45
Col0	9.45
Col0	9.45
Col0	9.45
Col0	9.45
Col0	9.45
Col0	9.45
Col0	9.46
Col0	9.46
Col0	9.46
Col0	9.46
Col0	9.46
Col0	9.46
Col0	9.46
Col0	9.46
Col0	9.46
Col0	9.47
Col0	9.47
Col0	9.47
Col0	9.47
Col0	9.47
Col0	9.47
Col0	9.47
Col0	9.48
Col0	9.48
Col0	9.48
Col0	9.48
Col0	9.48
Col0	9.49
Col0	9.49
Col0	9.49
Col0	9.49
Col0	9.49
Col0	9.49
Col0	9.49
Col0	9.49
Col0	9.49
Col0	9.5
Col0	9.5
Col0	9.5
Col0	9.5
Col0	9.5
Col0	9.5
Col0	9.5
Col0	9.5
Col0	9.5
Col0	9.5
Col0	9.5
Col0	9.51
Col0	9.51
Col0	9.51
Col0	9.51
Col0	9.51
Col0	9.51
Col0	9.51
Col0	9.52
Col0	9.52
Col0	9.52
Col0	9.52
Col0	9.52
Col0	9.52
Col0	9.52
Col0	9.52
Col0	9.53
Col0	9.53
Col0	9.53
Col0	9.53
Col0	9.53
Col0	9.53
Col0	9.53
Col0	9.53
Col0	9.53
Col0	9.53
Col0	9.53
Col0	9.53
Col0	9.53
Col0	9.53
Col0	9.54
Col0	9.54
Col0	9.54
Col0	9.54
Col0	9.54
Col0	9.54
Col0	9.54
Col0	9.55
Col0	9.55
Col0	9.55
Col0	9.55
Col0	9.55
Col0	9.55
Col0	9.56
Col0	9.56
Col0	9.56
Col0	9.56
Col0	9.56
Col0	9.56
Col0	9.56
Col0	9.56
Col0	9.56
Col0	9.56
Col0	9.56
Col0	9.56
Col0	9.57
Col0	9.57
Col0	9.57
Col0	9.57
Col0	9.57
Col0	9.57
Col0	9.58
[truncated: 3,600 more rows]

## Sheet: Fig.5
Fig.5C					Fig.5E							Fig.5F						Fig.5G
target	genotype	replicate	expression		target	ID	genotype	stage	replicate	expression		genotype	replicate	time	germination	asin		genotype	time	replicate	germination	asin
ORE1	Col0	R1	890		ORE1	Col-D3-R1	Col0	glob	R1	NA		Col0	R1	3DAI	31.25	0.5932		Col0	3DAI	R1	0	0
ORE1	Col0	R2	952		ORE1	Col-D3-R2	Col0	glob	R2	NA		Col0	R2	3DAI	57.4468	0.860144		Col0	3DAI	R2	0	0
ORE1	Col0	R3	853		ORE1	Col-D3-R3	Col0	glob	R3	0.0326426		Col0	R3	3DAI	60	0.886077		Col0	3DAI	R3	1.03093	0.10171
ORE1	ref6	R1	305		ORE1	Col-D5-R1	Col0	heart	R1	0.00612746		Col0	R4	3DAI	4.6875	0.218235		Col0	3DAI	R4	0	0
ORE1	ref6	R2	325		ORE1	Col-D5-R2	Col0	heart	R2	0.0147684		Col0	R5	3DAI	10.2941	0.326621		Col0	3DAI	R5	0	0
WRKY75	ref6	R3	347		ORE1	Col-D5-R3	Col0	heart	R3	0.00442409		Col0	R6	3DAI	43.1373	0.716553		Col0	3DAI	R6	3.0303	0.174969
WRKY75	Col0	R1	686		ORE1	Col-D7-R1	Col0	torp	R1	0.0850369		Col0	R7	3DAI	25	0.523599		Col0	3DAI	R7	0	0
WRKY75	Col0	R2	702		ORE1	Col-D7-R2	Col0	torp	R2	0.0579549		Col0	R8	3DAI	62.5	0.911738		Col0	3DAI	R8	0	0
WRKY75	Col0	R3	594		ORE1	Col-D7-R3	Col0	torp	R3	0.0599272		ore1	R1	3DAI	1.49254	0.122475		vel3ore1	3DAI	R1	2.54777	0.160303
WRKY75	ref6	R1	306		ORE1	Col-D9-R1	Col0	bent	R1	0.291998		ore1	R2	3DAI	1.40845	0.118959		vel3ore1	3DAI	R2	1.04167	0.10224
WRKY75	ref6	R2	305		ORE1	Col-D9-R2	Col0	bent	R2	0.254478		ore1	R3	3DAI	9.7561	0.317663		vel3ore1	3DAI	R3	1.33333	0.115728
WRKY75	ref6	R3	265		ORE1	Col-D9-R3	Col0	bent	R3	0.30692		ore1	R4	3DAI	8.42105	0.294426		vel3ore1	3DAI	R4	5.37634	0.233999
NAC046	Col0	R1	1337		ORE1	Col-mat-R1	Col0	green	R1	1.67557		ore1	R5	3DAI	18.3099	0.442168		vel3ore1	3DAI	R5	0.473934	0.0688973
NAC046	Col0	R2	1499		ORE1	Col-mat-R2	Col0	green	R2	0.975636		ore1	R6	3DAI	4.6875	0.218235		vel3ore1	3DAI	R6	1.91388	0.138788
NAC046	Col0	R3	1283		ORE1	Col-mat-R3	Col0	green	R3	0.519462		ore1	R7	3DAI	1.31579	0.114961		vel3ore1	3DAI	R7	1.36986	0.11731
NAC046	ref6	R1	486		ORE1	Col-dry-R1	Col0	dry	R1	0.0222894		ore1	R8	3DAI	7.86517	0.284262		vel3ore1	3DAI	R8	6.21118	0.251877
NAC046	ref6	R2	403		ORE1	Col-dry-R2	Col0	dry	R2	0.0202436		35S:ORE1	R1	3DAI	83.6066	1.15394		vel3	3DAI	R1	10.5263	0.330423
NAC046	ref6	R3	387		ORE1	Col-dry-R3	Col0	dry	R3	0.0170652		35S:ORE1	R2	3DAI	57.2727	0.858384		vel3	3DAI	R2	5.10204	0.227843
					ORE1	Col-24H-R1	Col0	24HAI	R1	0.010293		35S:ORE1	R3	3DAI	82.3009	1.13658		vel3	3DAI	R3	6.91824	0.266157
					ORE1	Col-24H-R2	Col0	24HAI	R2	0.021434		35S:ORE1	R4	3DAI	69.0722	0.981077		vel3	3DAI	R4	31.9149	0.600352
					ORE1	Col-24H-R3	Col0	24HAI	R3	0.0172943		35S:ORE1	R5	3DAI	69.2308	0.982794		vel3	3DAI	R5	21.0526	0.47668
					ORE1	Col-48H-R1	Col0	48HAI	R1	0.0329204		35S:ORE1	R6	3DAI	90.3614	1.25512		vel3	3DAI	R6	4.37956	0.210832
					ORE1	Col-48H-R2	Col0	48HAI	R2	0.0438427		vel3	R1	3DAI	51.7241	0.802643		vel3	3DAI	R7	3.44828	0.186779
					ORE1	Col-48H-R3	Col0	48HAI	R3	0.0215014		vel3	R2	3DAI	36.4865	0.648561		vel3	3DAI	R8	3.2967	0.182581
					ORE1	vel3-D3-R1	vel3	glob	R1	NA		vel3	R3	3DAI	34.4828	0.62762		35S:ORE1	3DAI	R1	0	0
					ORE1	vel3-D3-R2	vel3	glob	R2	NA		vel3	R4	3DAI	71.875	1.01181		35S:ORE1	3DAI	R2	0	0
					ORE1	vel3-D3-R3	vel3	glob	R3	0.0339383		vel3	R5	3DAI	49.2063	0.777461		35S:ORE1	3DAI	R3	0	0
					ORE1	vel3-D5-R1	vel3	heart	R1	0.000255887		vel3	R6	3DAI	27.619	0.553348		35S:ORE1	3DAI	R4	0	0
					ORE1	vel3-D5-R2	vel3	heart	R2	NA		vel3	R7	3DAI	45.7627	0.742974		35S:ORE1	3DAI	R5	0	0
					ORE1	vel3-D5-R3	vel3	heart	R3	0.00439572		vel3	R8	3DAI	54.4118	0.829573		35S:ORE1	3DAI	R6	0	0
					ORE1	vel3-D7-R1	vel3	torp	R1	0.0161786		Col0	R1	4DAI	66.6667	0.955317		35S:ORE1	3DAI	R7	0	0
					ORE1	vel3-D7-R2	vel3	torp	R2	0.0129902		Col0	R2	4DAI	87.234	1.20543		35S:ORE1	3DAI	R8	0	0
					ORE1	vel3-D7-R3	vel3	torp	R3	0.0189947		Col0	R3	4DAI	77.5	1.07658		ore1	3DAI	R1	0	0
					ORE1	vel3-D9-R1	vel3	bent	R1	0.246559		Col0	R4	4DAI	14.0625	0.384397		ore1	3DAI	R2	0	0
					ORE1	vel3-D9-R2	vel3	bent	R2	0.269414		Col0	R5	4DAI	14.7059	0.393564		ore1	3DAI	R3	0	0
					ORE1	vel3-D9-R3	vel3	bent	R3	0.0861209		Col0	R6	4DAI	88.2353	1.22069		ore1	3DAI	R4	0	0
					ORE1	vel-mat-R1	vel3	green	R1	3.14773		Col0	R7	4DAI	61.3636	0.900036		ore1	3DAI	R5	0	0
					ORE1	vel-mat-R2	vel3	green	R2	2.99669		Col0	R8	4DAI	82.5	1.13919		ore1	3DAI	R6	0	0
					ORE1	vel-mat-R3	vel3	green	R3	2.29367		ore1	R1	4DAI	4.47761	0.213216		ore1	3DAI	R7	0	0
					ORE1	vel-dry-R1	vel3	dry	R1	0.23163		ore1	R2	4DAI	8.4507	0.294959		ore1	3DAI	R8	0	0
					ORE1	vel-dry-R2	vel3	dry	R2	0.114457		ore1	R3	4DAI	21.9512	0.487616		Col0	4DAI	R1	0	0
					ORE1	vel-dry-R3	vel3	dry	R3	0.242339		ore1	R4	4DAI	16.8421	0.422883		Col0	4DAI	R2	0	0
					ORE1	vel-24H-R1	vel3	24HAI	R1	0.12447		ore1	R5	4DAI	33.8028	0.620451		Col0	4DAI	R3	2.57732	0.161238
					ORE1	vel-24H-R2	vel3	24HAI	R2	0.141218		ore1	R6	4DAI	10.9375	0.337065		Col0	4DAI	R4	0	0
					ORE1	vel-24H-R3	vel3	24HAI	R3	0.135252		ore1	R7	4DAI	14.4737	0.390275		Col0	4DAI	R5	0	0
					ORE1	vel-48H-R1	vel3	48HAI	R1	0.110245		ore1	R8	4DAI	20.2247	0.466451		Col0	4DAI	R6	3.78788	0.195875
					ORE1	vel-48H-R2	vel3	48HAI	R2	0.13956		35S:ORE1	R1	4DAI	95.082	1.34717		Col0	4DAI	R7	0	0
					ORE1	vel-48H-R3	vel3	48HAI	R3	0.0894046		35S:ORE1	R2	4DAI	89.0909	1.23419		Col0	4DAI	R8	0	0
												35S:ORE1	R3	4DAI	97.3451	1.40713		vel3ore1	4DAI	R1	7.00637	0.267888
												35S:ORE1	R4	4DAI	89.6907	1.24393		vel3ore1	4DAI	R2	3.125	0.177711
												35S:ORE1	R5	4DAI	85.7143	1.1832		vel3ore1	4DAI	R3	5.33333	0.233044
												35S:ORE1	R6	4DAI	96.3855	1.37951		vel3ore1	4DAI	R4	11.828	0.351086
												vel3	R1	4DAI	79.3103	1.09858		vel3ore1	4DAI	R5	1.89573	0.138124
												vel3	R2	4DAI	75.6757	1.05504		vel3ore1	4DAI	R6	6.2201	0.252062
												vel3	R3	4DAI	74.7126	1.04389		vel3ore1	4DAI	R7	6.84932	0.264796
												vel3	R4	4DAI	95.3125	1.35256		vel3ore1	4DAI	R8	8.69565	0.299334
												vel3	R5	4DAI	80.9524	1.11916		vel3	4DAI	R1	15.7895	0.408638
												vel3	R6	4DAI	81.9048	1.13141		vel3	4DAI	R2	16.3265	0.415952
												vel3	R7	4DAI	79.661	1.10292		vel3	4DAI	R3	16.9811	0.424738
												vel3	R8	4DAI	86.7647	1.19845		vel3	4DAI	R4	51.0638	0.796037
												Col0	R1	6DAI	87.5	1.20943		vel3	4DAI	R5	31.5789	0.596743
												Col0	R2	6DAI	91.4894	1.27476		vel3	4DAI	R6	13.8686	0.3816
												Col0	R3	6DAI	85	1.1731		vel3	4DAI	R7	12.931	0.367836
												Col0	R4	6DAI	48.4375	0.769771		vel3	4DAI	R8	8.79121	0.301025
												Col0	R5	6DAI	48.5294	0.77069		35S:ORE1	4DAI	R1	0	0
												Col0	R6	6DAI	82.3529	1.13726		35S:ORE1	4DAI	R2	0	0
												Col0	R7	6DAI	65.9091	0.947304		35S:ORE1	4DAI	R3	0	0
												Col0	R8	6DAI	86.25	1.19092		35S:ORE1	4DAI	R4	0	0
												ore1	R1	6DAI	22.3881	0.492875		35S:ORE1	4DAI	R5	0	0
												ore1	R2	6DAI	22.5352	0.494638		35S:ORE1	4DAI	R6	0	0
												ore1	R3	6DAI	65.8537	0.946719		35S:ORE1	4DAI	R7	0	0
												ore1	R4	6DAI	61.0526	0.896845		35S:ORE1	4DAI	R8	0	0
												ore1	R5	6DAI	80.2817	1.11068		ore1	4DAI	R1	0	0
												ore1	R6	6DAI	48.4375	0.769771		ore1	4DAI	R2	0	0
												ore1	R7	6DAI	44.7368	0.732669		ore1	4DAI	R3	0	0
												ore1	R8	6DAI	51.6854	0.802255		ore1	4DAI	R4	0	0
												35S:ORE1	R1	6DAI	95.082	1.34717		ore1	4DAI	R5	0	0
												35S:ORE1	R2	6DAI	92.7273	1.29774		ore1	4DAI	R6	0	0
												35S:ORE1	R3	6DAI	99.115	1.47658		ore1	4DAI	R7	0	0
												35S:ORE1	R4	6DAI	90.7216	1.26127		ore1	4DAI	R8	0	0
												35S:ORE1	R5	6DAI	92.3077	1.28976		Col0	5DAI	R1	0	0
												35S:ORE1	R6	6DAI	97.5904	1.41494		Col0	5DAI	R2	0	0
												vel3	R1	6DAI	87.931	1.21599		Col0	5DAI	R3	2.57732	0.161238
												vel3	R2	6DAI	86.4865	1.19436		Col0	5DAI	R4	0	0
												vel3	R3	6DAI	90.8046	1.26271		Col0	5DAI	R5	0	0
												vel3	R4	6DAI	96.875	1.39309		Col0	5DAI	R6	6.06061	0.24874
												vel3	R5	6DAI	87.3016	1.20644		Col0	5DAI	R7	0	0
												vel3	R6	6DAI	87.619	1.21123		Col0	5DAI	R8	0	0
												vel3	R7	6DAI	88.1356	1.21915		vel3ore1	5DAI	R1	10.1911	0.324922
												vel3	R8	6DAI	91.1765	1.2692		vel3ore1	5DAI	R2	5.20833	0.230247
												Col0	R1	7DAI	89.5833	1.24216		vel3ore1	5DAI	R3	6.66667	0.261157
												Col0	R2	7DAI	91.4894	1.27476		vel3ore1	5DAI	R4	11.828	0.351086
												Col0	R3	7DAI	85	1.1731		vel3ore1	5DAI	R5	3.31754	0.183163
												Col0	R4	7DAI	57.8125	0.863845		vel3ore1	5DAI	R6	8.13397	0.289216
												Col0	R5	7DAI	58.8235	0.874098		vel3ore1	5DAI	R7	8.21918	0.290771
												Col0	R6	7DAI	86.2745	1.19127		vel3ore1	5DAI	R8	8.69565	0.299334
												Col0	R7	7DAI	65.9091	0.947304		vel3	5DAI	R1	18.4211	0.443604
												Col0	R8	7DAI	90	1.24905		vel3	5DAI	R2	19.3878	0.45595
												ore1	R1	7DAI	28.3582	0.56158		vel3	5DAI	R3	16.9811	0.424738
												ore1	R2	7DAI	23.9437	0.511313		vel3	5DAI	R4	51.0638	0.796037
												ore1	R3	7DAI	65.8537	0.946719		vel3	5DAI	R5	36.8421	0.652251
												ore1	R4	7DAI	61.0526	0.896845		vel3	5DAI	R6	19.708	0.459988
												ore1	R5	7DAI	81.6901	1.12863		vel3	5DAI	R7	13.7931	0.380506
												ore1	R6	7DAI	56.25	0.848062		vel3	5DAI	R8	9.89011	0.319915
												ore1	R7	7DAI	50	0.785398		35S:ORE1	5DAI	R1	0	0
												ore1	R8	7DAI	61.7978	0.904499		35S:ORE1	5DAI	R2	0	0
												35S:ORE1	R1	7DAI	98.3607	1.44241		35S:ORE1	5DAI	R3	0	0
												35S:ORE1	R2	7DAI	94.5455	1.33507		35S:ORE1	5DAI	R4	0	0
												35S:ORE1	R3	7DAI	99.115	1.47658		35S:ORE1	5DAI	R5	0	0
												35S:ORE1	R4	7DAI	93.8144	1.31945		35S:ORE1	5DAI	R6	0	0
												35S:ORE1	R5	7DAI	94.5055	1.33419		35S:ORE1	5DAI	R7	0	0
												35S:ORE1	R6	7DAI	97.5904	1.41494		35S:ORE1	5DAI	R8	0	0
												vel3	R1	7DAI	87.931	1.21599		ore1	5DAI	R1	0	0
												vel3	R2	7DAI	86.4865	1.19436		ore1	5DAI	R2	0	0
												vel3	R3	7DAI	91.954	1.28319		ore1	5DAI	R3	0	0
												vel3	R4	7DAI	100	1.5708		ore1	5DAI	R4	0	0
												vel3	R5	7DAI	92.0635	1.28521		ore1	5DAI	R5	0	0
												vel3	R6	7DAI	93.3333	1.30964		ore1	5DAI	R6	0	0
												vel3	R7	7DAI	91.5254	1.27541		ore1	5DAI	R7	0	0
												vel3	R8	7DAI	91.1765	1.2692		ore1	5DAI	R8	0	0
																		Col0	6DAI	R1	0	0
																		Col0	6DAI	R2	0	0
																		Col0	6DAI	R3	2.57732	0.161238
																		Col0	6DAI	R4	0	0
																		Col0	6DAI	R5	0	0
																		Col0	6DAI	R6	6.06061	0.24874
																		Col0	6DAI	R7	0	0
																		Col0	6DAI	R8	0	0
																		vel3ore1	6DAI	R1	10.1911	0.324922
																		vel3ore1	6DAI	R2	5.20833	0.230247
																		vel3ore1	6DAI	R3	10.6667	0.332703
																		vel3ore1	6DAI	R4	12.9032	0.367422
																		vel3ore1	6DAI	R5	5.21327	0.230358
																		vel3ore1	6DAI	R6	8.13397	0.289216
																		vel3ore1	6DAI	R7	9.58904	0.314837
																		vel3ore1	6DAI	R8	13.0435	0.369509
																		vel3	6DAI	R1	19.2982	0.454817
																		vel3	6DAI	R2	19.3878	0.45595
																		vel3	6DAI	R3	16.9811	0.424738
																		vel3	6DAI	R4	51.0638	0.796037
																		vel3	6DAI	R5	36.8421	0.652251
																		vel3	6DAI	R6	23.3577	0.504418
																		vel3	6DAI	R7	15.5172	0.404892
																		vel3	6DAI	R8	10.989	0.33789
																		35S:ORE1	6DAI	R1	0	0
																		35S:ORE1	6DAI	R2	0	0
																		35S:ORE1	6DAI	R3	0	0
																		35S:ORE1	6DAI	R4	0	0
																		35S:ORE1	6DAI	R5	0	0
																		35S:ORE1	6DAI	R6	0	0
																		35S:ORE1	6DAI	R7	0	0
																		35S:ORE1	6DAI	R8	0	0
																		ore1	6DAI	R1	0	0
																		ore1	6DAI	R2	0	0
																		ore1	6DAI	R3	0	0
																		ore1	6DAI	R4	0	0
																		ore1	6DAI	R5	0	0
																		ore1	6DAI	R6	0	0
																		ore1	6DAI	R7	0	0
																		ore1	6DAI	R8	0	0

## Sheet: Fig.6
Fig.6B			Fig.6C						Fig.6D					Fig.6E					Fig.6F
construct	efficiency		target	primer	genotype	replicate	H3K9ac		genotype	replicate	germination	asin		target	genotype	replicate	expression		target	genotype	replicate	expression
PC	40.56		ORE1	P1	Col0	R1	NA		Col0	R1	1.69492	0.13056		NCED2	Col0	R1	0.00029453		NAC046	Col0	R1	0.00736892
PC	38.93		ORE1	P1	Col0	R2	NA		Col0	R2	0	0		NCED2	Col0	R2	0.000204825		NAC046	Col0	R2	0.00546716
PC	29.66		ORE1	P1	Col0	R3	NA		Col0	R3	0	0		NCED2	Col0	R3	0.000163785		NAC046	Col0	R3	0.00280228
PC	52.68		ORE1	P1	vel3	R1	3.03147		Col0	R4	0.769231	0.0878186		NCED2	hd2c	R1	0.00084749		NAC046	hd2c	R1	0.00416919
PC	2.82		ORE1	P1	vel3	R2	1.17331		Col0	R5	0.75188	0.08682		NCED2	hd2c	R2	0.000307825		NAC046	hd2c	R2	0.0060796
PC	45.95		ORE1	P1	vel3	R3	5.42161		Col0	R6	21.0938	0.477184		NCED2	hd2c	R3	0.00022138		NAC046	hd2c	R3	0.00296319
PC	50.47		ORE1	P2	Col0	R1	0.702023		Col0	R7	0	0		NCED2	hda19	R1	0.000611168		NAC046	hd2c	R4	0.0102007
PC	40.25		ORE1	P2	Col0	R2	1.29003		Col0	R8	0	0		NCED2	hda19	R2	0.00103066		NAC046	hd2c	R5	0.00667845
PC	4.67		ORE1	P2	Col0	R3	1.30255		Col0	R9	0	0		NCED2	hda19	R3	0.000530985		ORE1	Col0	R1	0.00922617
PC	50.24		ORE1	P2	vel3	R1	2.95131		Col0	R10	0	0		NCED3	Col0	R1	0.0102046		ORE1	Col0	R2	0.00673774
PC	47.22		ORE1	P2	vel3	R2	4.00435		Col0	R11	0	0		NCED3	Col0	R2	0.00615423		ORE1	Col0	R3	0.00755976
PC	44.52		ORE1	P2	vel3	R3	4.68852		Col0	R12	0	0		NCED3	Col0	R3	0.00665368		ORE1	hd2c	R1	0.0410179
NC	0		ORE1	P3	Col0	R1	0.336749		hd2c	R1	39.5349	0.679967		NCED3	hd2c	R1	0.0164211		ORE1	hd2c	R2	0.0353368
NC	0		ORE1	P3	Col0	R2	3.63664		hd2c	R2	42.4242	0.709348		NCED3	hd2c	R2	0.00892191		ORE1	hd2c	R3	0.0115464
NC	0		ORE1	P3	Col0	R3	0.474201		hd2c	R3	5.08475	0.22745		NCED3	hd2c	R3	0.0048141		ORE1	hd2c	R4	0.0652316
NC	0		ORE1	P3	vel3	R1	3.8058		hd2c	R4	84.8485	1.17098		NCED3	hda19	R1	0.017453		ORE1	hd2c	R5	0.0340351
NC	0		ORE1	P3	vel3	R2	7.86398		hd2c	R5	23.0769	0.501093		NCED3	hda19	R2	0.0302073		WRKY75	Col0	R1	9.02302e-05
NC	0		ORE1	P3	vel3	R3	8.62817		hd2c	R6	87.6404	1.21156		NCED3	hda19	R3	0.025277		WRKY75	Col0	R2	5.76186e-05
NC	0		ORE1	P4	Col0	R1	0.45783		hd2c	R7	32.0513	0.601814		NCED6	Col0	R1	0.0121238		WRKY75	Col0	R3	0.000107783
NC	0		ORE1	P4	Col0	R2	0.59111		hd2c	R8	11.6667	0.348582		NCED6	Col0	R2	0.00815419		WRKY75	hd2c	R1	0.000257527
NC	0		ORE1	P4	Col0	R3	1.1642		hda19	R1	0.625	0.0791395		NCED6	Col0	R3	0.00817816		WRKY75	hd2c	R2	0.000276924
NC	0		ORE1	P4	vel3	R1	4.16554		hda19	R2	0	0		NCED6	hd2c	R1	0.0212701		WRKY75	hd2c	R3	0.000320074
NC	0		ORE1	P4	vel3	R2	NA		hda19	R3	3.64964	0.192222		NCED6	hd2c	R2	0.0115475		WRKY75	hd2c	R4	0.000367305
NC	0		ORE1	P4	vel3	R3	2.78239		hda19	R4	0	0		NCED6	hd2c	R3	0.00626546		WRKY75	hd2c	R5	0.000281715
NC	0		WRKY75	P1	Col0	R1	NA		hda19	R5	1.06383	0.103326		NCED6	hda19	R1	0.0459852		NAC046	hda19	R1	0.011328
NC	0		WRKY75	P1	Col0	R2	NA		hda19	R6	0	0		NCED6	hda19	R2	0.0430517		NAC046	hda19	R2	0.0150278
NC	0		WRKY75	P1	Col0	R3	NA		hda19	R7	0	0		NCED6	hda19	R3	0.0392117		NAC046	hda19	R3	0.013259
NC	0		WRKY75	P1	vel3	R1	1.59639		hda19	R8	1.96078	0.14049		NCED9	Col0	R1	0.0260334		ORE1	hda19	R1	0.0523411
NGFP_VEL3_HD2C	1.55		WRKY75	P1	vel3	R2	3.00532							NCED9	Col0	R2	0.0113154		ORE1	hda19	R2	0.0728162
NGFP_VEL3_HD2C	0		WRKY75	P1	vel3	R3	2.72235							NCED9	Col0	R3	0.0287682		ORE1	hda19	R3	0.0596543
NGFP_VEL3_HD2C	0		WRKY75	P2	Col0	R1	0.771051							NCED9	hd2c	R1	0.0401674		WRKY75	hda19	R1	0.000276095
NGFP_VEL3_HD2C	16.44		WRKY75	P2	Col0	R2	1.06266							NCED9	hd2c	R2	0.0214803		WRKY75	hda19	R2	0.000471853
NGFP_VEL3_HD2C	1.89		WRKY75	P2	Col0	R3	1.02437							NCED9	hd2c	R3	0.00705731		WRKY75	hda19	R3	0.000517736
NGFP_VEL3_HD2C	0		WRKY75	P2	vel3	R1	2.89495							NCED9	hda19	R1	0.0119469		NCED2	Col0	R1	0.00029453
NGFP_VEL3_HD2C	4.04		WRKY75	P2	vel3	R2	5.61493							NCED9	hda19	R2	0.0484347		NCED2	Col0	R2	0.000204825
NGFP_VEL3_HD2C	15.46		WRKY75	P2	vel3	R3	3.75352							NCED9	hda19	R3	0.0276155		NCED2	Col0	R3	0.000163785
NGFP_VEL3_HD2C	16.84		WRKY75	P3	Col0	R1	2.22103												NCED2	hd2c	R1	0.00084749
NGFP_VEL3_HD2C	28.33		WRKY75	P3	Col0	R2	3.42915												NCED2	hd2c	R2	0.000307825
NGFP_VEL3_HD2C	0		WRKY75	P3	Col0	R3	0.916034												NCED2	hd2c	R3	0.00022138
NGFP_VEL3_HD2C	0.38		WRKY75	P3	vel3	R1	2.29978												NCED2	hda19	R1	0.000611168
NGFP_VEL3_HD2C	0		WRKY75	P3	vel3	R2	3.35928												NCED2	hda19	R2	0.00103066
NGFP_VEL3_HD2C	0		WRKY75	P3	vel3	R3	3.86853												NCED2	hda19	R3	0.000530985
NGFP_VEL3_HD2C	3.03		NAC046	P1	Col0	R1	0.585456												NCED3	Col0	R1	0.0102046
NGFP_VEL3_HD2C	0		NAC046	P1	Col0	R2	1.61013												NCED3	Col0	R2	0.00615423
NGFP_VEL3_HD2C	2.77		NAC046	P1	Col0	R3	1.99112												NCED3	Col0	R3	0.00665368
NGFP_VEL3_HD2C	5.51		NAC046	P1	vel3	R1	2.33302												NCED3	hd2c	R1	0.0164211
HD2C_VEL3_CGFP	8.56		NAC046	P1	vel3	R2	4.65548												NCED3	hd2c	R2	0.00892191
HD2C_VEL3_CGFP	0		NAC046	P1	vel3	R3	3.67059												NCED3	hd2c	R3	0.0048141
HD2C_VEL3_CGFP	0		NAC046	P2	Col0	R1	1.57007												NCED3	hda19	R1	0.017453
HD2C_VEL3_CGFP	8.57		NAC046	P2	Col0	R2	1.5943												NCED3	hda19	R2	0.0302073
HD2C_VEL3_CGFP	0		NAC046	P2	Col0	R3	1.60826												NCED3	hda19	R3	0.025277
HD2C_VEL3_CGFP	7.46		NAC046	P2	vel3	R1	3.15677												NCED6	Col0	R1	0.0121238
HD2C_VEL3_CGFP	8.08		NAC046	P2	vel3	R2	6.7294												NCED6	Col0	R2	0.00815419
HD2C_VEL3_CGFP	11.23		NAC046	P2	vel3	R3	4.52171												NCED6	Col0	R3	0.00817816
HD2C_VEL3_CGFP	15.83		NAC046	P3	Col0	R1	0.804439												NCED6	hd2c	R1	0.0212701
HD2C_VEL3_CGFP	16.98		NAC046	P3	Col0	R2	1.11433												NCED6	hd2c	R2	0.0115475
HD2C_VEL3_CGFP	12.86		NAC046	P3	Col0	R3	1.52123												NCED6	hd2c	R3	0.00626546
HD2C_VEL3_CGFP	11.76		NAC046	P3	vel3	R1	4.5978												NCED6	hda19	R1	0.0459852
HD2C_VEL3_CGFP	13.42		NAC046	P3	vel3	R2	3.2741												NCED6	hda19	R2	0.0430517
HD2C_VEL3_CGFP	7.4		NAC046	P3	vel3	R3	4.59424												NCED6	hda19	R3	0.0392117
HD2C_VEL3_CGFP	21.77		NAC046	P4	Col0	R1	0.852913												NCED9	Col0	R1	0.0260334
HD2C_VEL3_CGFP	4.34		NAC046	P4	Col0	R2	0.926951												NCED9	Col0	R2	0.0113154
HD2C_VEL3_CGFP	0		NAC046	P4	Col0	R3	1.79267												NCED9	Col0	R3	0.0287682
HD2C_VEL3_CGFP	10.41		NAC046	P4	vel3	R1	3.3414												NCED9	hd2c	R1	0.0401674
HD2C_VEL3_CGFP	20.21		NAC046	P4	vel3	R2	5.86753												NCED9	hd2c	R2	0.0214803
HD2C_VEL3_CGFP	14.32		NAC046	P4	vel3	R3	6.83153												NCED9	hd2c	R3	0.00705731
HD2C_VEL3_CGFP	2.7																		NCED9	hda19	R1	0.0119469
NGFP_VEL3_HDA19	0																		NCED9	hda19	R2	0.0484347
NGFP_VEL3_HDA19	0																		NCED9	hda19	R3	0.0276155
NGFP_VEL3_HDA19	0
NGFP_VEL3_HDA19	0
NGFP_VEL3_HDA19	0
NGFP_VEL3_HDA19	0
NGFP_VEL3_HDA19	0
NGFP_VEL3_HDA19	0
NGFP_VEL3_HDA19	0
NGFP_VEL3_HDA19	0
NGFP_VEL3_HDA19	0
NGFP_VEL3_HDA19	0
NGFP_VEL3_HDA19	0
NGFP_VEL3_HDA19	0
NGFP_VEL3_HDA19	0
NGFP_VEL3_HDA19	0
HDA19_VEL3_CGFP	0
HDA19_VEL3_CGFP	2.96
HDA19_VEL3_CGFP	0
HDA19_VEL3_CGFP	0
HDA19_VEL3_CGFP	0
HDA19_VEL3_CGFP	1.07
HDA19_VEL3_CGFP	0.17
HDA19_VEL3_CGFP	0
HDA19_VEL3_CGFP	0
HDA19_VEL3_CGFP	0.12
HDA19_VEL3_CGFP	0.07
HDA19_VEL3_CGFP	0
HDA19_VEL3_CGFP	0
HDA19_VEL3_CGFP	0.11
HDA19_VEL3_CGFP	0
HDA19_VEL3_CGFP	0

## Sheet: Fig.7
Fig.7B-E
Peak number
AC	total	VEL3_bound	TE_overlapped	H3K27me3_overlpped
hyper	351	141	71	67
hypo	759	8	36	22
Peak percentage (%)
hyper	31.6	40.2	20.2	19.1
hypo	68.4	1.1	4.7	2.9

## Sheet: Fig.S1
Fig.S1
genotype	replicate	temperature	germination
Col0	R1	22°C	73.6842
Col0	R2	22°C	71.7391
Col0	R3	22°C	83.6364
Col0	R4	22°C	90.9091
Col0	R5	22°C	64.8352
anac060-1	R1	22°C	23.0769
anac060-1	R2	22°C	1.92308
anac060-1	R3	22°C	5.33333
anac060-1	R4	22°C	7.8125
anac060-1	R5	22°C	0
anac060-2	R1	22°C	2.77778
anac060-2	R2	22°C	1.75439
anac060-2	R3	22°C	1.40845
anac060-2	R4	22°C	0
anac060-2	R5	22°C	2.89855
tpc1	R1	22°C	80.303
tpc1	R2	22°C	86.5385
tpc1	R3	22°C	100
tpc1	R4	22°C	100
tpc1	R5	22°C	75.5556
cycd4;1-1	R2	22°C	60.7843
cycd4;1-1	R3	22°C	92
cycd4;1-1	R4	22°C	80.597
cycd4;1-1	R5	22°C	90.7895
cycd4;1-2	R1	22°C	89.4737
cycd4;1-2	R2	22°C	96.4706
cycd4;1-2	R3	22°C	85.1351
cycd4;1-2	R4	22°C	100
cycd4;1-2	R5	22°C	100
erd6-1	R1	22°C	35.2941
erd6-1	R2	22°C	29.5775
erd6-1	R3	22°C	75.5814
erd6-1	R4	22°C	86.6667
erd6-1	R5	22°C	100
erd6-2	R1	22°C	58.0645
erd6-2	R2	22°C	96.4912
erd6-2	R3	22°C	94.4444
erd6-2	R4	22°C	91.7808
erd6-2	R5	22°C	96.875
esl1	R1	22°C	87.9518
esl1	R2	22°C	93.617
esl1	R3	22°C	60.7843
esl1	R4	22°C	78.6885
esl1	R5	22°C	100
rd22-1	R1	22°C	96.8085
rd22-1	R2	22°C	61.8182
rd22-1	R3	22°C	68.0556
rd22-1	R4	22°C	89.7059
rd22-1	R5	22°C	86.4407
rd22-2	R1	22°C	90
rd22-2	R2	22°C	28.4091
rd22-2	R3	22°C	67.6768
rd22-2	R4	22°C	54.8387
rd22-2	R5	22°C	100
vel3	R1	22°C	100
vel3	R2	22°C	96.7391
vel3	R3	22°C	70.1493
vel3	R4	22°C	100
vel3	R5	22°C	63.6364
at4g10290-1	R1	22°C	86.1538
at4g10290-1	R2	22°C	70.7317
at4g10290-1	R3	22°C	82.5
at4g10290-1	R4	22°C	81.5789
at4g10290-1	R5	22°C	88.6364
at4g10290-2	R1	22°C	80.3922
at4g10290-2	R2	22°C	26.4706
at4g10290-2	R3	22°C	13.8889
at4g10290-2	R4	22°C	44.4444
at4g10290-2	R5	22°C	100
Col0	R1	16°C	3.0303
Col0	R2	16°C	1.25
Col0	R3	16°C	1.5625
Col0	R4	16°C	0
Col0	R5	16°C	0
anac060-1	R1	16°C	0
anac060-1	R2	16°C	0
anac060-1	R3	16°C	0
anac060-1	R4	16°C	0
anac060-1	R5	16°C	0
anac060-2	R1	16°C	0
anac060-2	R2	16°C	0
anac060-2	R3	16°C	0
anac060-2	R4	16°C	0
anac060-2	R5	16°C	0
tpc1	R1	16°C	1.75439
tpc1	R2	16°C	1.31579
tpc1	R3	16°C	2.46914
tpc1	R4	16°C	1.81818
tpc1	R5	16°C	0
cycd4;1-1	R1	16°C	19.2982
cycd4;1-1	R2	16°C	23.1884
cycd4;1-1	R3	16°C	21.875
cycd4;1-1	R4	16°C	3.84615
cycd4;1-1	R5	16°C	3.44828
cycd4;1-2	R1	16°C	0
cycd4;1-2	R2	16°C	1.04167
cycd4;1-2	R3	16°C	4.7619
cycd4;1-2	R5	16°C	0
erd6-1	R1	16°C	7.14286
erd6-1	R2	16°C	2.46914
erd6-1	R3	16°C	0
erd6-1	R4	16°C	0
erd6-1	R5	16°C	0
erd6-2	R1	16°C	0
erd6-2	R2	16°C	0
erd6-2	R3	16°C	0
erd6-2	R4	16°C	0
erd6-2	R5	16°C	0
esl1	R1	16°C	0
esl1	R2	16°C	1.40845
esl1	R3	16°C	0
esl1	R4	16°C	0
esl1	R5	16°C	0
rd22-1	R1	16°C	2.5974
rd22-1	R2	16°C	1.6129
rd22-1	R3	16°C	0
rd22-1	R4	16°C	0
rd22-1	R5	16°C	0
rd22-2	R1	16°C	0
rd22-2	R2	16°C	2.98507
rd22-2	R3	16°C	2.38095
rd22-2	R4	16°C	1.21951
rd22-2	R5	16°C	0
vel3	R1	16°C	43.038
vel3	R2	16°C	10.8108
vel3	R3	16°C	20
vel3	R4	16°C	16.9231
vel3	R5	16°C	45
at4g10290-1	R1	16°C	7.14286
at4g10290-1	R2	16°C	0
at4g10290-1	R3	16°C	0
at4g10290-1	R4	16°C	0
at4g10290-1	R5	16°C	0
at4g10290-2	R1	16°C	0
at4g10290-2	R2	16°C	2.5974
at4g10290-2	R3	16°C	1.78571
at4g10290-2	R4	16°C	0
at4g10290-2	R5	16°C	0

## Sheet: Fig.S2
Fig.S2E
genotype	replicate	temperature	germination
Col0	R1	22C	35.4839
Col0	R2	22C	100
Col0	R3	22C	100
Col0	R4	22C	44.2623
Col0	R5	22C	53.4884
Col0	R6	22C	90.6977
Col0	R7	22C	76.3158
Col0	R8	22C	94.8718
phyB-9	R1	22C	0
phyB-9	R2	22C	0
phyB-9	R3	22C	0
phyB-9	R4	22C	0
phyB-9	R5	22C	0
phyB-9	R6	22C	0
phyB-9	R7	22C	1.33333
Col0 X phyB-9	R1	22C	68.75
Col0 X phyB-9	R2	22C	86.2069
Col0 X phyB-9	R3	22C	7.89474
Col0 X phyB-9	R4	22C	43.75
Col0 X phyB-9	R5	22C	72.549
Col0 X phyB-9	R6	22C	86.4865
Col0 X phyB-9	R7	22C	97.1429
Col0 X phyB-9	R8	22C	46
phyB-9 X Col0	R1	22C	0
phyB-9 X Col0	R2	22C	37.5
phyB-9 X Col0	R3	22C	85.1852
phyB-9 X Col0	R4	22C	7.5
phyB-9 X Col0	R5	22C	80
phyB-9 X Col0	R6	22C	16.6667
phyB-9 X Col0	R7	22C	2.27273
Ler	R1	22C	63.4615
Ler	R2	22C	40
Ler	R3	22C	57.1429
Ler	R4	22C	100
Ler	R5	22C	67.7966
Ler	R6	22C	26.5625
Ler	R7	22C	100
Ler	R8	22C	81.4815
phyB-1	R1	22C	0
phyB-1	R2	22C	0
phyB-1	R3	22C	0
phyB-1	R4	22C	0
phyB-1	R5	22C	0
phyB-1	R6	22C	1.66667
phyB-1	R7	22C	0
phyB-1	R8	22C	0
phyB-1	R9	22C	0
phyB-1	R10	22C	0.819672
Ler X phyB-1	R1	22C	95.6522
Ler X phyB-1	R2	22C	35.2941
Ler X phyB-1	R3	22C	8.51064
Ler X phyB-1	R4	22C	57.5758
Ler X phyB-1	R5	22C	82
Ler X phyB-1	R6	22C	80.3571
Ler X phyB-1	R7	22C	45.9459
phyB-1 X Ler	R1	22C	0
phyB-1 X Ler	R2	22C	11.8644
phyB-1 X Ler	R3	22C	31.25
phyB-1 X Ler	R4	22C	25
phyB-1 X Ler	R5	22C	6
phyB-1 X Ler	R6	22C	48.8372
phyB-1 X Ler	R7	22C	23.913
phyB-1 X Ler	R8	22C	6.89655
phyB-1 X Ler	R9	22C	7.14286
phyB-1 X Ler	R10	22C	32.3529

## Sheet: Fig.S3
Fig.S3A				Fig.S3C					Fig.S3D
genotype	replicate	germination		m X p	Normal (%)	Aborted (%)	Counted seeds		Target	genotype	stage	replicate	expression
WS	R1	28.2051		WS X WS	99.5	0.5	824		AGL62	Col0	3DAP	R1	0.0644744
WS	R2	20.4082		vel3-flag X vel3-flag	78.8	21.2	1392		AGL62	Col0	3DAP	R2	0.0751023
WS	R3	12.8205		WS X vel3-flag	98.9	1.1	1396		AGL62	Col0	3DAP	R3	0.151537
WS	R4	8.33333		vel3-flag X WS	98.3	1.7	575		AGL62	vel3	3DAP	R1	0.253673
WS	R5	23.5294							AGL62	vel3	3DAP	R2	0.18387
vel3-2	R1	58.0645							AGL62	vel3	3DAP	R3	0.105439
vel3-2	R2	45.098							AGL62	Col0	4DAP	R1	0.0515066
vel3-2	R3	20							AGL62	Col0	4DAP	R2	0.0542962
vel3-2	R4	45.4545							AGL62	Col0	4DAP	R3	0.0402705
vel3-2	R5	53.1915							AGL62	vel3	4DAP	R1	0.29585
vel3-2	R6	58.4615							AGL62	vel3	4DAP	R2	0.239113
vel3-2	R7	78.4314							AGL62	vel3	4DAP	R3	0.340439
									AGL62	Col0	5DAP	R1	0.0319165
									AGL62	Col0	5DAP	R2	0.00701334
									AGL62	Col0	5DAP	R3	0.0178234
									AGL62	vel3	5DAP	R1	0.302239
									AGL62	vel3	5DAP	R2	0.172028
									AGL62	vel3	5DAP	R3	0.276859
									AGL62	Col0	6DAP	R1	0.000469715
									AGL62	Col0	6DAP	R2	0.00707822
									AGL62	Col0	6DAP	R3	0.00215573
									AGL62	vel3	6DAP	R1	0.210183
									AGL62	vel3	6DAP	R2	0.23464
									AGL62	vel3	6DAP	R3	0.157833
									AGL62	Col0	7DAP	R1	0.00214218
									AGL62	Col0	7DAP	R2	0.00170526
									AGL62	Col0	7DAP	R3	0.00226715
									AGL62	vel3	7DAP	R1	0.0724
									AGL62	vel3	7DAP	R2	0.0851059
									AGL62	vel3	7DAP	R3	0.1113
									AGL62	Col0	8DAP	R1	0.00167605
									AGL62	Col0	8DAP	R2	0.00299907
									AGL62	Col0	8DAP	R3	0.00182922
									AGL62	vel3	8DAP	R1	0.0505416
									AGL62	vel3	8DAP	R2	0.0334005
									AGL62	vel3	8DAP	R3	0.0373958
									AGL62	Col0	9DAP	R1	0.00964528
									AGL62	Col0	9DAP	R2	0.00373185
									AGL62	Col0	9DAP	R3	NA
									AGL62	vel3	9DAP	R1	0.0156061
									AGL62	vel3	9DAP	R2	0.0246261
									AGL62	vel3	9DAP	R3	0.0568617

## Sheet: Fig.S4
Fig.S4B				Fig.S4C				Fig.S4D						Fig.S4E					Fig.S4F
				genotype	replicates	abortion_rate		target	genotype	replicate	expression	nor_expression		genotype	temperature	replicate	germination		target	genotype	replicate	expression
				VEL3.2-GFP #1	1	75.5556		AGL62	VEL3.2-GFP #19	R1	1	#DIV/0!		Col0	16°C	R1	2.5		CPS1	Col0	R1	1
				VEL3.2-GFP #1	2	82.1355		AGL62	VEL3.2-GFP #19	R2	1.30135	#DIV/0!		Col0	16°C	R2	10.2		CPS1	Col0	R2	0.750382
				VEL3.2-GFP #1	3	88.389		AGL62	VEL3.2-GFP #19	R3	1.21985	#DIV/0!		Col0	16°C	R3	2.2		CPS1	Col0	R3	0.883842
				VEL3.2-GFP #1	4	56.8282		AGL62	VEL3.2-GFP #39	R1	1.15968	#DIV/0!		Col0	16°C	R4	1.7		CPS1	VEL3.1 #1	R1	0.448896
				VEL3.2-GFP #1	5	74.2424		AGL62	VEL3.2-GFP #39	R2	1.57446	#DIV/0!		Col0	16°C	R5	0		CPS1	VEL3.1 #2	R1	0.387007
				VEL3.2-GFP #1	6	68.3453		AGL62	VEL3.2-GFP #39	R3	1.44979	#DIV/0!		Col0	16°C	R6	0		CPS1	VEL3.1 #3	R1	0.598055
				VEL3.2-GFP #1	7	78.4499		AGL62	Col0	R1	0.0338083	#DIV/0!		Col0	16°C	R7	2.1		CPS1	VEL3.1 #4	R1	5.75947
				VEL3.2-GFP #1	8	79.292		AGL62	Col0	R2	0.0465279	#DIV/0!		Col0	16°C	R8	0		CPS1	vel3	R1	54.5318
				VEL3.2-GFP #1	9	81.7227		AGL62	Col0	R3	0.170608	#DIV/0!		Col0	16°C	R9	0		CPS1	vel3	R2	21.4056
				VEL3.2-GFP #1	10	100		AGL62	vel3	R1	1.74262	#DIV/0!		Col0	16°C	R10	0		CPS1	vel3	R3	37.8838
				VEL3.2-GFP #2	1	28.2421		AGL62	vel3	R2	1.68994	#DIV/0!		Col0	16°C	R11	1.5		GA20OX5	Col0	R1	1
				VEL3.2-GFP #2	2	4.51128		AGL62	vel3	R3	1.44174	#DIV/0!		Col0	16°C	R12	0		GA20OX5	Col0	R2	0.630833
				VEL3.2-GFP #2	3	18.1373		CPS1	VEL3.2-GFP #19	R1	1	#DIV/0!		vel3	16°C	R1	23.3		GA20OX5	Col0	R3	0.381512
				VEL3.2-GFP #2	4	29.6296		CPS1	VEL3.2-GFP #19	R2	2.33415	#DIV/0!		vel3	16°C	R2	27.7		GA20OX5	VEL3.1 #1	R1	0.67411
				VEL3.2-GFP #2	5	13.9241		CPS1	VEL3.2-GFP #19	R3	3.14859	#DIV/0!		vel3	16°C	R3	51.7		GA20OX5	VEL3.1 #2	R1	0.608278
				VEL3.2-GFP #2	6	35.8945		CPS1	VEL3.2-GFP #39	R1	3.68136	#DIV/0!		vel3	16°C	R4	53.5		GA20OX5	VEL3.1 #3	R1	0.485856
				VEL3.2-GFP #2	7	11.8996		CPS1	VEL3.2-GFP #39	R2	4.36932	#DIV/0!		vel3	16°C	R5	42.6		GA20OX5	VEL3.1 #4	R1	1.36642
				VEL3.2-GFP #2	8	20		CPS1	VEL3.2-GFP #39	R3	5.42918	#DIV/0!		vel3	16°C	R6	43.8		GA20OX5	vel3	R1	8.08999
				VEL3.2-GFP #2	9	42.2973		CPS1	Col0	R1	0.0316711	#DIV/0!		vel3	16°C	R7	48.4		GA20OX5	vel3	R2	4.94292
				VEL3.2-GFP #2	10	14.6392		CPS1	Col0	R2	0.0106819	#DIV/0!		vel3	16°C	R8	36.9		GA20OX5	vel3	R3	6.31693
				VEL3.2-GFP #3	1	26.1092		CPS1	Col0	R3	0.061459	#DIV/0!		vel3	16°C	R9	52		GA3OX4	Col0	R1	1
				VEL3.2-GFP #3	2	27.8607		CPS1	vel3	R1	4.63984	#DIV/0!		vel3	16°C	R10	36.6		GA3OX4	Col0	R2	0.415494
				VEL3.2-GFP #3	3	34.4		CPS1	vel3	R2	3.61925	#DIV/0!		vel3	16°C	R11	34.1		GA3OX4	Col0	R3	0.384227
				VEL3.2-GFP #3	4	8.76289		CPS1	vel3	R3	2.77809	#DIV/0!		vel3	16°C	R12	18.3		GA3OX4	VEL3.1 #1	R1	0.347336
				VEL3.2-GFP #3	5	38.871		GA20OX5	VEL3.2-GFP #19	R1	1	#DIV/0!		VEL3.1 #1	16°C	R1	2		GA3OX4	VEL3.1 #2	R1	0.298805
				VEL3.2-GFP #3	6	20.7268		GA20OX5	VEL3.2-GFP #19	R2	1.2096	#DIV/0!		VEL3.1 #1	16°C	R2	2.2		GA3OX4	VEL3.1 #3	R1	0.196255
				VEL3.2-GFP #3	7	21.6991		GA20OX5	VEL3.2-GFP #19	R3	1.2378	#DIV/0!		VEL3.1 #1	16°C	R3	1.2		GA3OX4	VEL3.1 #4	R1	1.02538
				VEL3.2-GFP #3	8	28.2322		GA20OX5	VEL3.2-GFP #39	R1	0.832013	#DIV/0!		VEL3.1 #1	16°C	R4	1.1		GA3OX4	vel3	R1	6.89988
				VEL3.2-GFP #3	9	27.1403		GA20OX5	VEL3.2-GFP #39	R2	1.04898	#DIV/0!		VEL3.1 #1	16°C	R5	1.8		GA3OX4	vel3	R2	2.31607
				VEL3.2-GFP #3	10	26.1097		GA20OX5	VEL3.2-GFP #39	R3	0.880442	#DIV/0!		VEL3.1 #1	16°C	R6	5		GA3OX4	vel3	R3	4.45923
								GA20OX5	Col0	R1	0.081967	#DIV/0!		VEL3.1 #1	16°C	R7	0		PHE1	Col0	R1	1
								GA20OX5	Col0	R2	0.123216	#DIV/0!		VEL3.1 #1	16°C	R8	0		PHE1	Col0	R2	0.80479
								GA20OX5	Col0	R3	0.16009	#DIV/0!		VEL3.1 #1	16°C	R9	0		PHE1	Col0	R3	0.532666
								GA20OX5	vel3	R1	0.982829	#DIV/0!		VEL3.1 #1	16°C	R10	4.1		PHE1	VEL3.1 #1	R1	1.13817
								GA20OX5	vel3	R2	0.746	#DIV/0!		VEL3.1 #1	16°C	R11	0		PHE1	VEL3.1 #2	R1	0.512132
								GA20OX5	vel3	R3	0.671156	#DIV/0!		VEL3.1 #1	16°C	R12	11.9		PHE1	VEL3.1 #3	R1	0.0928741
								GA3OX4	VEL3.2-GFP #19	R1	1	#DIV/0!		VEL3.1 #2	16°C	R1	0		PHE1	VEL3.1 #4	R1	0.766529
								GA3OX4	VEL3.2-GFP #19	R2	1.62306	#DIV/0!		VEL3.1 #2	16°C	R2	0		PHE1	vel3	R1	13.6319
								GA3OX4	VEL3.2-GFP #19	R3	1.36152	#DIV/0!		VEL3.1 #2	16°C	R3	0		PHE1	vel3	R2	8.65561
								GA3OX4	VEL3.2-GFP #39	R1	1.81609	#DIV/0!		VEL3.1 #2	16°C	R4	0		PHE1	vel3	R3	12.0773
								GA3OX4	VEL3.2-GFP #39	R2	1.88604	#DIV/0!		VEL3.1 #2	16°C	R5	0		AGL62	Col0	R1	1
								GA3OX4	VEL3.2-GFP #39	R3	2.66874	#DIV/0!		VEL3.1 #2	16°C	R6	0		AGL62	Col0	R2	0.306675
								GA3OX4	Col0	R1	0.0920735	#DIV/0!		VEL3.1 #2	16°C	R7	1.1		AGL62	Col0	R3	0.587115
								GA3OX4	Col0	R2	0.0723148	#DIV/0!		VEL3.1 #2	16°C	R8	0		AGL62	VEL3.1 #1	R1	0.251094
								GA3OX4	Col0	R3	0.228468	#DIV/0!		VEL3.1 #2	16°C	R9	5.4		AGL62	VEL3.1 #2	R1	0.239064
								GA3OX4	vel3	R1	2.92556	#DIV/0!		VEL3.1 #2	16°C	R10	1.6		AGL62	VEL3.1 #3	R1	0.227807
								GA3OX4	vel3	R2	1.59824	#DIV/0!		VEL3.1 #2	16°C	R11	1.3		AGL62	VEL3.1 #4	R1	0.902015
								GA3OX4	vel3	R3	1.78968	#DIV/0!		VEL3.1 #2	16°C	R12	0		AGL62	vel3	R1	4.15763
								GFP	VEL3.2-GFP #19	R1	1	#DIV/0!		VEL3.1 #3	16°C	R1	3.1		AGL62	vel3	R2	2.15274
								GFP	VEL3.2-GFP #19	R2	0.773072	#DIV/0!		VEL3.1 #3	16°C	R2	0		AGL62	vel3	R3	3.01419
								GFP	VEL3.2-GFP #19	R3	0.724957	#DIV/0!		VEL3.1 #3	16°C	R3	0
								GFP	VEL3.2-GFP #39	R1	0.486441	#DIV/0!		VEL3.1 #3	16°C	R4	4.8
								GFP	VEL3.2-GFP #39	R2	0.893304	#DIV/0!		VEL3.1 #3	16°C	R5	0
								GFP	VEL3.2-GFP #39	R3	0.544438	#DIV/0!		VEL3.1 #3	16°C	R6	1.2
								GFP	Col0	R1	0.00992741	#DIV/0!		VEL3.1 #3	16°C	R7	1.2
								GFP	Col0	R2	0.00281058	#DIV/0!		VEL3.1 #3	16°C	R8	1.9
								GFP	Col0	R3	NA	0		VEL3.1 #3	16°C	R9	0
								GFP	vel3	R1	0.0183123	#DIV/0!		VEL3.1 #3	16°C	R10	1.4
								GFP	vel3	R2	NA	0		VEL3.1 #3	16°C	R11	0.7
								GFP	vel3	R3	NA	0		VEL3.1 #3	16°C	R12	1.3
								PHE1	VEL3.2-GFP #19	R1	1	#DIV/0!		VEL3.1 #4	16°C	R1	0
								PHE1	VEL3.2-GFP #19	R2	1.31901	#DIV/0!		VEL3.1 #4	16°C	R2	0
								PHE1	VEL3.2-GFP #19	R3	1.28363	#DIV/0!		VEL3.1 #4	16°C	R3	0
								PHE1	VEL3.2-GFP #39	R1	1.1261	#DIV/0!		VEL3.1 #4	16°C	R4	0
								PHE1	VEL3.2-GFP #39	R2	1.21111	#DIV/0!		VEL3.1 #4	16°C	R5	1.6
								PHE1	VEL3.2-GFP #39	R3	1.06224	#DIV/0!		VEL3.1 #4	16°C	R6	0.9
								PHE1	Col0	R1	0.221354	#DIV/0!		VEL3.1 #4	16°C	R7	2.4
								PHE1	Col0	R2	0.129375	#DIV/0!		VEL3.1 #4	16°C	R8	0
								PHE1	Col0	R3	0.160577	#DIV/0!		VEL3.1 #4	16°C	R9	1.1
								PHE1	vel3	R1	1.32957	#DIV/0!		VEL3.1 #4	16°C	R10	0
								PHE1	vel3	R2	0.855392	#DIV/0!		VEL3.1 #4	16°C	R11	0
								PHE1	vel3	R3	0.890905	#DIV/0!		VEL3.1 #4	16°C	R12	6.8
								VEL3	VEL3.2-GFP #19	R1	1	#DIV/0!		VEL3.1-GFP #1	16°C	R1	7.91367
								VEL3	VEL3.2-GFP #19	R2	0.792839	#DIV/0!		VEL3.1-GFP #1	16°C	R2	5.17241
								VEL3	VEL3.2-GFP #19	R3	1.24616	#DIV/0!		VEL3.1-GFP #1	16°C	R3	0
								VEL3	VEL3.2-GFP #39	R1	0.772136	#DIV/0!		VEL3.1-GFP #1	16°C	R4	2.22222
								VEL3	VEL3.2-GFP #39	R2	1.23246	#DIV/0!		VEL3.1-GFP #1	16°C	R5	11.5942
								VEL3	VEL3.2-GFP #39	R3	0.810772	#DIV/0!		VEL3.1-GFP #1	16°C	R6	2.8777
								VEL3	Col0	R1	0.341051	#DIV/0!		VEL3.1-GFP #1	16°C	R7	1.94175
								VEL3	Col0	R2	0.17471	#DIV/0!		VEL3.1-GFP #1	16°C	R8	7.36842
								VEL3	Col0	R3	0.615434	#DIV/0!		VEL3.1-GFP #1	16°C	R9	4.65116
								VEL3	vel3	R1	0	#DIV/0!		VEL3.1-GFP #1	16°C	R10	6.47482
								VEL3	vel3	R2	0	#DIV/0!		VEL3.1-GFP #2	16°C	R1	3.84615
								VEL3	vel3	R3	0	#DIV/0!		VEL3.1-GFP #2	16°C	R2	11.7117
														VEL3.1-GFP #2	16°C	R3	3.78788
														VEL3.1-GFP #2	16°C	R4	0
														VEL3.1-GFP #2	16°C	R5	0
														VEL3.1-GFP #2	16°C	R6	1.13636
														VEL3.1-GFP #2	16°C	R7	5.83333
														VEL3.1-GFP #2	16°C	R8	0.595238
														VEL3.1-GFP #2	16°C	R9	0.970874
														VEL3.1-GFP #2	16°C	R10	3.81679

[truncated: 3 more sheets: Fig.S5, Fig.S6, Fig.S7]
